# Supplementary material for: Disruption of common ocular developmental pathways in patient-derived optic vesicle models of microphthalmia
Source: Stem Cell Reports. 2024 May 30;19(6):839–58. doi: 10.1016/j.stemcr.2024.05.001 (PMC11390689; doi:10.1016/j.stemcr.2024.05.001)
Supplement: Table S2. Differentially expressed genes between the P v WT conditions at day 20 [file mmc2.xlsx]

## Sheet: DEGs day20-PvsWT
Gene	Ensembl_ID	baseMean	log2FoldChange	lfcSE	pvalue	padj	description
FP565260.1	ENSG00000275464	215.213	5.91092	0.364163	1.65575e-60	1.93987e-56	novel protein, similar to PWP2 periodic tryptophan protein homolog (yeast) PWP2
GATD3B	ENSG00000280071	106.403	3.1141	0.245151	2.54989e-38	1.49373e-34	novel protein, similar to chromosome 21 open reading frame 33 C21orf33
RPL9	ENSG00000163682	18022.3	1.75555	0.179201	7.17119e-24	2.10044e-20	ribosomal protein L9 [Source:HGNC Symbol;Acc:HGNC:10369]
SETD9	ENSG00000155542	348.478	2.03708	0.222015	2.10898e-21	4.11814e-18	SET domain containing 9 [Source:HGNC Symbol;Acc:HGNC:28508]
MRPL23	ENSG00000214026	69.9172	5.45318	0.603898	5.30331e-21	9.81057e-18	mitochondrial ribosomal protein L23 [Source:HGNC Symbol;Acc:HGNC:10322]
PDIA6	ENSG00000143870	12345.1	1.17123	0.128481	7.67151e-21	1.24302e-17	protein disulfide isomerase family A member 6 [Source:HGNC Symbol;Acc:HGNC:30168]
LGALS4	ENSG00000171747	27.9785	-3.91376	0.451016	4.03333e-19	5.45244e-16	galectin 4 [Source:HGNC Symbol;Acc:HGNC:6565]
S100A11	ENSG00000163191	508.629	2.27888	0.277096	8.55001e-18	1.00172e-14	S100 calcium binding protein A11 [Source:HGNC Symbol;Acc:HGNC:10488]
TAX1BP1	ENSG00000106052	2751.71	1.0418	0.128341	5.57489e-17	6.32084e-14	Tax1 binding protein 1 [Source:HGNC Symbol;Acc:HGNC:11575]
THBS1	ENSG00000137801	2441.83	1.38992	0.176649	2.53326e-16	2.69815e-13	thrombospondin 1 [Source:HGNC Symbol;Acc:HGNC:11785]
RWDD2B	ENSG00000156253	208.419	1.77623	0.233111	1.39234e-15	1.32264e-12	RWD domain containing 2B [Source:HGNC Symbol;Acc:HGNC:1302]
NNAT	ENSG00000053438	429.283	5.38944	0.727302	1.6469e-15	1.52329e-12	neuronatin [Source:HGNC Symbol;Acc:HGNC:7860]
PRNP	ENSG00000171867	1226.43	1.33327	0.177629	4.65465e-15	3.99029e-12	prion protein [Source:HGNC Symbol;Acc:HGNC:9449]
MT-CO2	ENSG00000198712	5416.32	4.26796	0.587078	8.00031e-15	6.48979e-12	mitochondrially encoded cytochrome c oxidase II [Source:HGNC Symbol;Acc:HGNC:7421]
GRB2	ENSG00000177885	2060.17	1.29131	0.174439	1.06194e-14	7.9415e-12	growth factor receptor bound protein 2 [Source:HGNC Symbol;Acc:HGNC:4566]
DGCR6	ENSG00000183628	50.6289	-1.96292	0.267813	2.24728e-14	1.54877e-11	DiGeorge syndrome critical region gene 6 [Source:HGNC Symbol;Acc:HGNC:2846]
MT-ND3	ENSG00000198840	514.726	3.31822	0.465874	2.49256e-14	1.65299e-11	mitochondrially encoded NADH:ubiquinone oxidoreductase core subunit 3 [Source:HGNC Symbol;Acc:HGNC:7458]
MT-ND1	ENSG00000198888	2242.84	4.44209	0.631981	3.28334e-14	2.13709e-11	mitochondrially encoded NADH:ubiquinone oxidoreductase core subunit 1 [Source:HGNC Symbol;Acc:HGNC:7455]
MT-ATP6	ENSG00000198899	2565.5	4.70678	0.68044	7.10357e-14	4.53957e-11	mitochondrially encoded ATP synthase membrane subunit 6 [Source:HGNC Symbol;Acc:HGNC:7414]
PLA2G4B	ENSG00000243708	19.706	-2.04032	0.286574	1.03719e-13	6.39564e-11	phospholipase A2 group IVB [Source:HGNC Symbol;Acc:HGNC:9036]
MT-ND2	ENSG00000198763	969.58	4.58648	0.670216	1.19404e-13	7.2359e-11	mitochondrially encoded NADH:ubiquinone oxidoreductase core subunit 2 [Source:HGNC Symbol;Acc:HGNC:7456]
PLD1	ENSG00000075651	637.043	2.07836	0.29871	1.40594e-13	8.37559e-11	phospholipase D1 [Source:HGNC Symbol;Acc:HGNC:9067]
PRRT2	ENSG00000167371	527.602	-1.98875	0.287364	4.73919e-13	2.6166e-10	proline rich transmembrane protein 2 [Source:HGNC Symbol;Acc:HGNC:30500]
SLFN13	ENSG00000154760	855.694	1.501	0.220491	6.2162e-13	3.3438e-10	schlafen family member 13 [Source:HGNC Symbol;Acc:HGNC:26481]
CES3	ENSG00000172828	173.904	-1.146	0.167181	1.03458e-12	5.12161e-10	carboxylesterase 3 [Source:HGNC Symbol;Acc:HGNC:1865]
NOMO3	ENSG00000103226	425.285	1.80046	0.27077	1.44253e-12	6.83908e-10	NODAL modulator 3 [Source:HGNC Symbol;Acc:HGNC:25242]
MT-ATP8	ENSG00000228253	52.4166	4.41985	0.674553	1.51794e-12	6.92892e-10	mitochondrially encoded ATP synthase membrane subunit 8 [Source:HGNC Symbol;Acc:HGNC:7415]
RGMA	ENSG00000182175	1554.57	-1.81508	0.269303	1.70556e-12	7.68551e-10	repulsive guidance molecule BMP co-receptor a [Source:HGNC Symbol;Acc:HGNC:30308]
SLC32A1	ENSG00000101438	26.6535	-3.05662	0.454453	1.84351e-12	8.20197e-10	solute carrier family 32 member 1 [Source:HGNC Symbol;Acc:HGNC:11018]
CRYZ	ENSG00000116791	823.988	1.44594	0.218061	2.20047e-12	9.66775e-10	crystallin zeta [Source:HGNC Symbol;Acc:HGNC:2419]
ITGB1	ENSG00000150093	5506.18	1.38319	0.208625	2.43301e-12	1.05575e-09	integrin subunit beta 1 [Source:HGNC Symbol;Acc:HGNC:6153]
MT-ND4L	ENSG00000212907	1320.13	3.58169	0.560349	3.79564e-12	1.56952e-09	mitochondrially encoded NADH:ubiquinone oxidoreductase core subunit 4L [Source:HGNC Symbol;Acc:HGNC:7460]
SH3BP5	ENSG00000131370	482.471	1.9339	0.29865	4.17573e-12	1.70661e-09	SH3 domain binding protein 5 [Source:HGNC Symbol;Acc:HGNC:10827]
TEX2	ENSG00000136478	786.176	1.04663	0.159459	5.90113e-12	2.30459e-09	testis expressed 2 [Source:HGNC Symbol;Acc:HGNC:30884]
ZNF219	ENSG00000165804	5232.32	-1.23239	0.189522	1.01571e-11	3.79789e-09	zinc finger protein 219 [Source:HGNC Symbol;Acc:HGNC:13011]
TBC1D3L	ENSG00000274512	46.0244	-1.672	0.258999	1.15426e-11	4.22603e-09	TBC1 domain family member 3L [Source:HGNC Symbol;Acc:HGNC:51246]
CCDC80	ENSG00000091986	2362.53	1.65698	0.261064	1.17103e-11	4.24324e-09	coiled-coil domain containing 80 [Source:HGNC Symbol;Acc:HGNC:30649]
MT-CO3	ENSG00000198938	7642.76	3.21581	0.511305	1.23109e-11	4.41533e-09	mitochondrially encoded cytochrome c oxidase III [Source:HGNC Symbol;Acc:HGNC:7422]
TTN	ENSG00000155657	6212.54	1.93219	0.307609	1.48821e-11	5.17896e-09	titin [Source:HGNC Symbol;Acc:HGNC:12403]
LAMA3	ENSG00000053747	239.392	2.19137	0.351136	1.65716e-11	5.71038e-09	laminin subunit alpha 3 [Source:HGNC Symbol;Acc:HGNC:6483]
TYW3	ENSG00000162623	622.676	1.25682	0.197829	1.71919e-11	5.86662e-09	tRNA-yW synthesizing protein 3 homolog [Source:HGNC Symbol;Acc:HGNC:24757]
ZHX3	ENSG00000174306	824.741	1.00064	0.15727	2.3452e-11	7.79925e-09	zinc fingers and homeoboxes 3 [Source:HGNC Symbol;Acc:HGNC:15935]
MUC16	ENSG00000181143	380.251	3.13149	0.513569	2.55075e-11	8.37887e-09	mucin 16, cell surface associated [Source:HGNC Symbol;Acc:HGNC:15582]
ME1	ENSG00000065833	522.603	1.47113	0.235877	2.83106e-11	9.18427e-09	malic enzyme 1 [Source:HGNC Symbol;Acc:HGNC:6983]
H4C1	ENSG00000278637	1081.46	1.96963	0.319134	2.8482e-11	9.18427e-09	H4 clustered histone 1 [Source:HGNC Symbol;Acc:HGNC:4781]
CENPF	ENSG00000117724	5058.97	1.14142	0.18236	3.8883e-11	1.23122e-08	centromere protein F [Source:HGNC Symbol;Acc:HGNC:1857]
CRTAP	ENSG00000170275	1620.46	1.90852	0.311489	4.29856e-11	1.32531e-08	cartilage associated protein [Source:HGNC Symbol;Acc:HGNC:2379]
HLA-DRB1	ENSG00000196126	171.196	3.91487	0.657305	4.89522e-11	1.48325e-08	major histocompatibility complex, class II, DR beta 1 [Source:HGNC Symbol;Acc:HGNC:4948]
SYNM	ENSG00000182253	163.22	1.1029	0.177595	5.56896e-11	1.64486e-08	synemin [Source:HGNC Symbol;Acc:HGNC:24466]
ARHGEF4	ENSG00000136002	749.167	-1.08861	0.173775	5.85972e-11	1.70213e-08	Rho guanine nucleotide exchange factor 4 [Source:HGNC Symbol;Acc:HGNC:684]
ITPR2	ENSG00000123104	2442.41	2.00639	0.330884	6.0291e-11	1.73697e-08	inositol 1,4,5-trisphosphate receptor type 2 [Source:HGNC Symbol;Acc:HGNC:6181]
CPVL	ENSG00000106066	903.535	2.10793	0.347988	6.31579e-11	1.79875e-08	carboxypeptidase vitellogenic like [Source:HGNC Symbol;Acc:HGNC:14399]
C1S	ENSG00000182326	239.437	2.33453	0.391656	8.47114e-11	2.30809e-08	complement C1s [Source:HGNC Symbol;Acc:HGNC:1247]
H3C12	ENSG00000197153	1474.71	1.50424	0.248713	8.90439e-11	2.3634e-08	H3 clustered histone 12 [Source:HGNC Symbol;Acc:HGNC:4774]
MT-ND4	ENSG00000198886	4206.98	3.51375	0.597978	8.94311e-11	2.3634e-08	mitochondrially encoded NADH:ubiquinone oxidoreductase core subunit 4 [Source:HGNC Symbol;Acc:HGNC:7459]
COL1A1	ENSG00000108821	3741.98	2.78862	0.474899	1.28743e-10	3.23218e-08	collagen type I alpha 1 chain [Source:HGNC Symbol;Acc:HGNC:2197]
BRSK1	ENSG00000160469	1385.72	-1.16787	0.190793	1.33464e-10	3.32695e-08	BR serine/threonine kinase 1 [Source:HGNC Symbol;Acc:HGNC:18994]
AHNAK	ENSG00000124942	48621.7	2.53815	0.425382	1.61029e-10	3.95794e-08	AHNAK nucleoprotein [Source:HGNC Symbol;Acc:HGNC:347]
HSP90B1	ENSG00000166598	13883.4	1.22296	0.204075	1.79138e-10	4.236e-08	heat shock protein 90 beta family member 1 [Source:HGNC Symbol;Acc:HGNC:12028]
KIRREL2	ENSG00000126259	502.405	-1.35826	0.348192	1.89385e-10	4.43767e-08	kirre like nephrin family adhesion molecule 2 [Source:HGNC Symbol;Acc:HGNC:18816]
SP100	ENSG00000067066	85.2716	2.80485	0.483703	1.99151e-10	4.6051e-08	SP100 nuclear antigen [Source:HGNC Symbol;Acc:HGNC:11206]
ACTR2	ENSG00000138071	6877.91	1.34547	0.226675	2.11036e-10	4.81656e-08	actin related protein 2 [Source:HGNC Symbol;Acc:HGNC:169]
PCDHAC1	ENSG00000248383	1434.82	-1.09339	0.180554	2.15763e-10	4.89268e-08	protocadherin alpha subfamily C, 1 [Source:HGNC Symbol;Acc:HGNC:8676]
TAFA5	ENSG00000219438	1057.2	-1.68151	0.280157	2.1718e-10	4.89323e-08	TAFA chemokine like family member 5 [Source:HGNC Symbol;Acc:HGNC:21592]
MYL9	ENSG00000101335	919.218	1.54962	0.26352	2.39507e-10	5.32798e-08	myosin light chain 9 [Source:HGNC Symbol;Acc:HGNC:15754]
LACC1	ENSG00000179630	64.56	1.58279	0.269454	2.64839e-10	5.78171e-08	laccase domain containing 1 [Source:HGNC Symbol;Acc:HGNC:26789]
ZNF37A	ENSG00000075407	543.235	1.48289	0.252531	2.67714e-10	5.8084e-08	zinc finger protein 37A [Source:HGNC Symbol;Acc:HGNC:13102]
ING2	ENSG00000168556	216.578	1.07512	0.180655	2.8803e-10	6.17297e-08	inhibitor of growth family member 2 [Source:HGNC Symbol;Acc:HGNC:6063]
NYAP1	ENSG00000166924	314.192	-1.32278	0.221576	3.0085e-10	6.40866e-08	neuronal tyrosine phosphorylated phosphoinositide-3-kinase adaptor 1 [Source:HGNC Symbol;Acc:HGNC:22009]
IGIP	ENSG00000182700	114.062	1.95805	0.339096	3.37694e-10	7.10734e-08	IgA inducing protein [Source:HGNC Symbol;Acc:HGNC:33847]
RCOR2	ENSG00000167771	5402	-1.1056	0.185437	3.68842e-10	7.7167e-08	REST corepressor 2 [Source:HGNC Symbol;Acc:HGNC:27455]
TUFT1	ENSG00000143367	503.674	1.00903	0.170378	3.79346e-10	7.84308e-08	tuftelin 1 [Source:HGNC Symbol;Acc:HGNC:12422]
NAA20	ENSG00000173418	479.291	1.11146	0.188745	3.88351e-10	7.94497e-08	N-alpha-acetyltransferase 20, NatB catalytic subunit [Source:HGNC Symbol;Acc:HGNC:15908]
CASKIN1	ENSG00000167971	721.177	-1.28132	0.216184	4.01329e-10	8.10685e-08	CASK interacting protein 1 [Source:HGNC Symbol;Acc:HGNC:20879]
RNF20	ENSG00000155827	1198.79	1.08354	0.184479	4.40376e-10	8.84477e-08	ring finger protein 20 [Source:HGNC Symbol;Acc:HGNC:10062]
LBX1	ENSG00000138136	99.2397	-4.07114	0.696183	6.20184e-10	1.21778e-07	ladybird homeobox 1 [Source:HGNC Symbol;Acc:HGNC:16960]
CES1	ENSG00000198848	79.8921	2.28126	0.405236	6.47798e-10	1.26493e-07	carboxylesterase 1 [Source:HGNC Symbol;Acc:HGNC:1863]
XBP1	ENSG00000100219	3364.14	1.27832	0.222882	7.57037e-10	1.462e-07	X-box binding protein 1 [Source:HGNC Symbol;Acc:HGNC:12801]
GDPD3	ENSG00000102886	59.3915	-1.25987	0.216717	7.67613e-10	1.47432e-07	glycerophosphodiester phosphodiesterase domain containing 3 [Source:HGNC Symbol;Acc:HGNC:28638]
ABCC5	ENSG00000114770	1907.43	1.07334	0.186502	8.43293e-10	1.58503e-07	ATP binding cassette subfamily C member 5 [Source:HGNC Symbol;Acc:HGNC:56]
COL6A6	ENSG00000206384	299.516	2.37867	0.42746	8.74394e-10	1.63474e-07	collagen type VI alpha 6 chain [Source:HGNC Symbol;Acc:HGNC:27023]
CTSL	ENSG00000135047	1236.6	1.2648	0.221549	8.95516e-10	1.66538e-07	cathepsin L [Source:HGNC Symbol;Acc:HGNC:2537]
LIMS1	ENSG00000169756	1493.1	1.4981	0.264844	9.28669e-10	1.71617e-07	LIM zinc finger domain containing 1 [Source:HGNC Symbol;Acc:HGNC:6616]
MME	ENSG00000196549	2427.9	2.68384	0.48255	9.34033e-10	1.71617e-07	membrane metalloendopeptidase [Source:HGNC Symbol;Acc:HGNC:7154]
GOLGB1	ENSG00000173230	3041.97	1.37682	0.242375	9.41621e-10	1.71617e-07	golgin B1 [Source:HGNC Symbol;Acc:HGNC:4429]
MT-ND5	ENSG00000198786	2600.38	3.25	0.588615	9.47242e-10	1.71617e-07	mitochondrially encoded NADH:ubiquinone oxidoreductase core subunit 5 [Source:HGNC Symbol;Acc:HGNC:7461]
EXPH5	ENSG00000110723	836.859	1.20564	0.212311	1.16184e-09	2.03167e-07	exophilin 5 [Source:HGNC Symbol;Acc:HGNC:30578]
DOCK9	ENSG00000088387	3711.4	1.89649	0.343041	1.40703e-09	2.40069e-07	dedicator of cytokinesis 9 [Source:HGNC Symbol;Acc:HGNC:14132]
CHMP4B	ENSG00000101421	540.012	1.16382	0.206075	1.48281e-09	2.49367e-07	charged multivesicular body protein 4B [Source:HGNC Symbol;Acc:HGNC:16171]
SPINK1	ENSG00000164266	65.9583	2.03987	0.369581	1.50133e-09	2.5128e-07	serine peptidase inhibitor Kazal type 1 [Source:HGNC Symbol;Acc:HGNC:11244]
ARHGAP29	ENSG00000137962	8804.71	1.4079	0.251684	1.57005e-09	2.61536e-07	Rho GTPase activating protein 29 [Source:HGNC Symbol;Acc:HGNC:30207]
RAB13	ENSG00000143545	114.938	2.6565	0.488355	1.59658e-09	2.64701e-07	RAB13, member RAS oncogene family [Source:HGNC Symbol;Acc:HGNC:9762]
ETS1	ENSG00000134954	1438.06	1.47838	0.266671	1.79494e-09	2.92076e-07	ETS proto-oncogene 1, transcription factor [Source:HGNC Symbol;Acc:HGNC:3488]
MT-ND6	ENSG00000198695	1006.99	2.97283	0.552708	1.8147e-09	2.93931e-07	mitochondrially encoded NADH:ubiquinone oxidoreductase core subunit 6 [Source:HGNC Symbol;Acc:HGNC:7462]
UBE2K	ENSG00000078140	5041.73	1.42129	0.25574	1.86047e-09	2.99962e-07	ubiquitin conjugating enzyme E2 K [Source:HGNC Symbol;Acc:HGNC:4914]
PPIB	ENSG00000166794	2799.49	1.13194	0.202062	2.02061e-09	3.2282e-07	peptidylprolyl isomerase B [Source:HGNC Symbol;Acc:HGNC:9255]
MICALL2	ENSG00000164877	387.326	-1.2739	0.225574	2.09584e-09	3.31468e-07	MICAL like 2 [Source:HGNC Symbol;Acc:HGNC:29672]
BTG2	ENSG00000159388	2036.04	-1.26543	0.223912	2.10303e-09	3.31468e-07	BTG anti-proliferation factor 2 [Source:HGNC Symbol;Acc:HGNC:1131]
ADAP1	ENSG00000105963	76.4168	-1.24689	0.220983	2.16735e-09	3.38569e-07	ArfGAP with dual PH domains 1 [Source:HGNC Symbol;Acc:HGNC:16486]
ACOT13	ENSG00000112304	438.363	1.27369	0.229527	2.23871e-09	3.46787e-07	acyl-CoA thioesterase 13 [Source:HGNC Symbol;Acc:HGNC:20999]
SFT2D2	ENSG00000213064	5322.79	1.35501	0.245006	2.23969e-09	3.46787e-07	SFT2 domain containing 2 [Source:HGNC Symbol;Acc:HGNC:25140]
MAPK15	ENSG00000181085	327.882	-1.59309	0.28446	2.36011e-09	3.63829e-07	mitogen-activated protein kinase 15 [Source:HGNC Symbol;Acc:HGNC:24667]
ZFP62	ENSG00000196670	1038.49	1.5271	0.279439	2.6753e-09	4.05308e-07	ZFP62 zinc finger protein [Source:HGNC Symbol;Acc:HGNC:23241]
ELF1	ENSG00000120690	995.514	1.18282	0.2143	3.02691e-09	4.48204e-07	E74 like ETS transcription factor 1 [Source:HGNC Symbol;Acc:HGNC:3316]
TLCD2	ENSG00000185561	113.104	1.64774	0.30349	3.03495e-09	4.48204e-07	TLC domain containing 2 [Source:HGNC Symbol;Acc:HGNC:33522]
ARF6	ENSG00000165527	1543.46	1.20957	0.220697	3.59714e-09	5.11872e-07	ADP ribosylation factor 6 [Source:HGNC Symbol;Acc:HGNC:659]
ARHGAP28	ENSG00000088756	5790.1	1.49895	0.277126	3.75352e-09	5.27715e-07	Rho GTPase activating protein 28 [Source:HGNC Symbol;Acc:HGNC:25509]
PRICKLE1	ENSG00000139174	2181.95	1.61312	0.298148	3.89826e-09	5.39433e-07	prickle planar cell polarity protein 1 [Source:HGNC Symbol;Acc:HGNC:17019]
CDC42EP3	ENSG00000163171	453.926	1.37627	0.253722	3.99301e-09	5.48227e-07	CDC42 effector protein 3 [Source:HGNC Symbol;Acc:HGNC:16943]
AMOTL1	ENSG00000166025	6165.38	1.14627	0.209447	4.14773e-09	5.65056e-07	angiomotin like 1 [Source:HGNC Symbol;Acc:HGNC:17811]
CTAGE15	ENSG00000271079	12.2978	8.44757	2.83335	4.22945e-09	5.69606e-07	CTAGE family member 15 [Source:HGNC Symbol;Acc:HGNC:37295]
CTSZ	ENSG00000101160	369.67	1.70003	0.317471	4.24595e-09	5.69606e-07	cathepsin Z [Source:HGNC Symbol;Acc:HGNC:2547]
SCRN1	ENSG00000136193	3355.75	1.30888	0.24132	4.47099e-09	5.97514e-07	secernin 1 [Source:HGNC Symbol;Acc:HGNC:22192]
CLEC18A	ENSG00000157322	151.324	-1.57905	0.601599	4.91001e-09	6.53701e-07	C-type lectin domain family 18 member A [Source:HGNC Symbol;Acc:HGNC:30388]
FP565260.6	ENSG00000280433	96.6452	1.57134	0.293978	5.23833e-09	6.84449e-07	novel protein, similar to trafficking protein particle complex 10 TRAPPC10
NR5A1	ENSG00000136931	54.9649	-2.65276	0.487853	5.2881e-09	6.88393e-07	nuclear receptor subfamily 5 group A member 1 [Source:HGNC Symbol;Acc:HGNC:7983]
SMOC1	ENSG00000198732	1425.13	-1.39383	0.25504	5.56321e-09	7.16248e-07	SPARC related modular calcium binding 1 [Source:HGNC Symbol;Acc:HGNC:20318]
SH3BGRL3	ENSG00000142669	380.638	1.1975	0.221919	5.90989e-09	7.49895e-07	SH3 domain binding glutamate rich protein like 3 [Source:HGNC Symbol;Acc:HGNC:15568]
JMJD7-PLA2G4B	ENSG00000168970	370.853	-1.14461	0.208455	6.23926e-09	7.86012e-07	JMJD7-PLA2G4B readthrough [Source:HGNC Symbol;Acc:HGNC:34449]
YPEL4	ENSG00000166793	100.672	-1.33993	0.246758	6.77916e-09	8.44943e-07	yippee like 4 [Source:HGNC Symbol;Acc:HGNC:18328]
TMPRSS9	ENSG00000178297	76.4531	-1.47562	0.272819	6.99818e-09	8.64691e-07	transmembrane serine protease 9 [Source:HGNC Symbol;Acc:HGNC:30079]
PPTC7	ENSG00000196850	1036.47	1.0708	0.199818	7.48046e-09	9.09769e-07	protein phosphatase targeting COQ7 [Source:HGNC Symbol;Acc:HGNC:30695]
IQGAP2	ENSG00000145703	2065.87	1.50555	0.285461	7.78418e-09	9.38575e-07	IQ motif containing GTPase activating protein 2 [Source:HGNC Symbol;Acc:HGNC:6111]
H2AC15	ENSG00000275221	713.821	1.04827	0.194757	7.87178e-09	9.41079e-07	H2A clustered histone 15 [Source:HGNC Symbol;Acc:HGNC:4726]
HDAC10	ENSG00000100429	54.5987	-1.22585	0.226536	7.91189e-09	9.42668e-07	histone deacetylase 10 [Source:HGNC Symbol;Acc:HGNC:18128]
CREB3L1	ENSG00000157613	255.624	2.32439	0.450222	8.23138e-09	9.7413e-07	cAMP responsive element binding protein 3 like 1 [Source:HGNC Symbol;Acc:HGNC:18856]
TINF2	ENSG00000092330	370.267	1.13523	0.212302	8.41266e-09	9.92242e-07	TERF1 interacting nuclear factor 2 [Source:HGNC Symbol;Acc:HGNC:11824]
SNX2	ENSG00000205302	2213.99	1.04744	0.19526	8.8186e-09	1.03319e-06	sorting nexin 2 [Source:HGNC Symbol;Acc:HGNC:11173]
CAV2	ENSG00000105971	147.89	1.28305	0.24244	9.49283e-09	1.10117e-06	caveolin 2 [Source:HGNC Symbol;Acc:HGNC:1528]
RPL36AL	ENSG00000165502	164.241	2.06615	0.40131	1.01148e-08	1.16562e-06	ribosomal protein L36a like [Source:HGNC Symbol;Acc:HGNC:10346]
IGF2	ENSG00000167244	443.319	2.93973	0.581492	1.02203e-08	1.17394e-06	insulin like growth factor 2 [Source:HGNC Symbol;Acc:HGNC:5466]
ZNF304	ENSG00000131845	428.563	1.15718	0.217864	1.09001e-08	1.22794e-06	zinc finger protein 304 [Source:HGNC Symbol;Acc:HGNC:13505]
UTP3	ENSG00000132467	249.245	1.62754	0.31356	1.09749e-08	1.23242e-06	UTP3 small subunit processome component [Source:HGNC Symbol;Acc:HGNC:24477]
MT-CYB	ENSG00000198727	2940.75	2.88199	0.568555	1.18785e-08	1.32963e-06	mitochondrially encoded cytochrome b [Source:HGNC Symbol;Acc:HGNC:7427]
MYADML2	ENSG00000185105	13.1467	-2.28241	0.434052	1.25114e-08	1.38286e-06	myeloid associated differentiation marker like 2 [Source:HGNC Symbol;Acc:HGNC:34548]
DSG3	ENSG00000134757	26.5606	4.32205	0.856372	1.28863e-08	1.41099e-06	desmoglein 3 [Source:HGNC Symbol;Acc:HGNC:3050]
RHPN1	ENSG00000158106	1467.04	-1.35759	0.255814	1.36193e-08	1.47744e-06	rhophilin Rho GTPase binding protein 1 [Source:HGNC Symbol;Acc:HGNC:19973]
FKBP14	ENSG00000106080	1627.6	1.16731	0.223049	1.48919e-08	1.58133e-06	FKBP prolyl isomerase 14 [Source:HGNC Symbol;Acc:HGNC:18625]
AKR1E2	ENSG00000165568	235.556	-1.43505	0.27233	1.5855e-08	1.6635e-06	aldo-keto reductase family 1 member E2 [Source:HGNC Symbol;Acc:HGNC:23437]
IFIT2	ENSG00000119922	74.0454	3.00965	0.604609	1.60422e-08	1.66846e-06	interferon induced protein with tetratricopeptide repeats 2 [Source:HGNC Symbol;Acc:HGNC:5409]
PRLR	ENSG00000113494	679.851	1.90645	0.376031	1.6341e-08	1.6745e-06	prolactin receptor [Source:HGNC Symbol;Acc:HGNC:9446]
DSG2	ENSG00000046604	8727.93	1.59936	0.308913	1.72847e-08	1.74081e-06	desmoglein 2 [Source:HGNC Symbol;Acc:HGNC:3049]
WNT7B	ENSG00000188064	1193.5	-2.61118	0.502577	2.04191e-08	2.02166e-06	Wnt family member 7B [Source:HGNC Symbol;Acc:HGNC:12787]
ZNF317	ENSG00000130803	564.57	1.27251	0.247283	2.05268e-08	2.02662e-06	zinc finger protein 317 [Source:HGNC Symbol;Acc:HGNC:13507]
USP53	ENSG00000145390	1471.51	1.31483	0.256271	2.06661e-08	2.03466e-06	ubiquitin specific peptidase 53 [Source:HGNC Symbol;Acc:HGNC:29255]
HERC6	ENSG00000138642	268.209	2.29167	0.460391	2.08819e-08	2.04445e-06	HECT and RLD domain containing E3 ubiquitin protein ligase family member 6 [Source:HGNC Symbol;Acc:HGNC:26072]
SKOR1	ENSG00000188779	77.6702	-1.57418	0.302905	2.16692e-08	2.11564e-06	SKI family transcriptional corepressor 1 [Source:HGNC Symbol;Acc:HGNC:21326]
PEA15	ENSG00000162734	752.089	1.04926	0.202955	2.26589e-08	2.20004e-06	proliferation and apoptosis adaptor protein 15 [Source:HGNC Symbol;Acc:HGNC:8822]
SGSM3	ENSG00000100359	88.8323	-1.0991	0.209773	2.31408e-08	2.23449e-06	small G protein signaling modulator 3 [Source:HGNC Symbol;Acc:HGNC:25228]
DSC2	ENSG00000134755	6707.16	1.69817	0.33241	2.34791e-08	2.25476e-06	desmocollin 2 [Source:HGNC Symbol;Acc:HGNC:3036]
SAMD4A	ENSG00000020577	1143.41	1.0656	0.205721	2.38632e-08	2.28541e-06	sterile alpha motif domain containing 4A [Source:HGNC Symbol;Acc:HGNC:23023]
NRG4	ENSG00000169752	52.4829	2.3531	0.473825	2.40515e-08	2.29718e-06	neuregulin 4 [Source:HGNC Symbol;Acc:HGNC:29862]
ETV3	ENSG00000117036	1254.68	1.30789	0.256302	2.41292e-08	2.29835e-06	ETS variant transcription factor 3 [Source:HGNC Symbol;Acc:HGNC:3492]
TMED9	ENSG00000184840	1597.47	1.11488	0.216655	2.54784e-08	2.40084e-06	transmembrane p24 trafficking protein 9 [Source:HGNC Symbol;Acc:HGNC:24878]
NDUFS5	ENSG00000168653	395.058	1.70413	0.340134	2.60681e-08	2.42588e-06	NADH:ubiquinone oxidoreductase subunit S5 [Source:HGNC Symbol;Acc:HGNC:7712]
SYNE1	ENSG00000131018	2782.61	1.40696	0.277764	2.60892e-08	2.42588e-06	spectrin repeat containing nuclear envelope protein 1 [Source:HGNC Symbol;Acc:HGNC:17089]
SUPT6H	ENSG00000109111	1507.09	1.02371	0.198057	2.63811e-08	2.43371e-06	SPT6 homolog, histone chaperone and transcription elongation factor [Source:HGNC Symbol;Acc:HGNC:11470]
SETD7	ENSG00000145391	2515.69	1.14417	0.222818	2.74458e-08	2.49914e-06	SET domain containing 7, histone lysine methyltransferase [Source:HGNC Symbol;Acc:HGNC:30412]
SLC47A1	ENSG00000142494	256.331	1.74435	0.349564	2.82253e-08	2.55029e-06	solute carrier family 47 member 1 [Source:HGNC Symbol;Acc:HGNC:25588]
RPL11	ENSG00000142676	4659.45	1.90679	0.378938	2.8715e-08	2.58645e-06	ribosomal protein L11 [Source:HGNC Symbol;Acc:HGNC:10301]
AFF1	ENSG00000172493	4438.26	1.17136	0.22899	2.87727e-08	2.58645e-06	AF4/FMR2 family member 1 [Source:HGNC Symbol;Acc:HGNC:7135]
HNRNPF	ENSG00000169813	2655.53	1.13161	0.221567	3.02954e-08	2.70387e-06	heterogeneous nuclear ribonucleoprotein F [Source:HGNC Symbol;Acc:HGNC:5039]
SERF1A	ENSG00000172058	62.6368	-1.23732	0.239696	3.03096e-08	2.70387e-06	small EDRK-rich factor 1A [Source:HGNC Symbol;Acc:HGNC:10755]
LAYN	ENSG00000204381	140.72	1.5061	0.300436	3.14409e-08	2.78359e-06	layilin [Source:HGNC Symbol;Acc:HGNC:29471]
ANO8	ENSG00000074855	1154.09	-1.10791	0.214235	3.38921e-08	2.9781e-06	anoctamin 8 [Source:HGNC Symbol;Acc:HGNC:29329]
ACOT11	ENSG00000162390	153.882	1.05331	0.206315	3.60203e-08	3.12603e-06	acyl-CoA thioesterase 11 [Source:HGNC Symbol;Acc:HGNC:18156]
BDKRB2	ENSG00000168398	305.353	2.50152	0.514982	3.62718e-08	3.13238e-06	bradykinin receptor B2 [Source:HGNC Symbol;Acc:HGNC:1030]
RAB11FIP1	ENSG00000156675	2784.21	1.39686	0.279881	3.88914e-08	3.32593e-06	RAB11 family interacting protein 1 [Source:HGNC Symbol;Acc:HGNC:30265]
TDRD5	ENSG00000162782	34.8951	1.79404	0.362299	3.99645e-08	3.40114e-06	tudor domain containing 5 [Source:HGNC Symbol;Acc:HGNC:20614]
PLCH2	ENSG00000149527	257.164	-1.84983	0.365151	4.11448e-08	3.48472e-06	phospholipase C eta 2 [Source:HGNC Symbol;Acc:HGNC:29037]
ZNF835	ENSG00000127903	83.1921	-1.92846	0.383129	4.72025e-08	3.90291e-06	zinc finger protein 835 [Source:HGNC Symbol;Acc:HGNC:34332]
CCDC154	ENSG00000197599	43.3732	-1.32763	0.262105	4.73039e-08	3.90291e-06	coiled-coil domain containing 154 [Source:HGNC Symbol;Acc:HGNC:34454]
PDIA2	ENSG00000185615	83.7944	-1.70071	0.337632	4.7762e-08	3.93147e-06	protein disulfide isomerase family A member 2 [Source:HGNC Symbol;Acc:HGNC:14180]
CHRM2	ENSG00000181072	213.608	1.91007	0.3937	4.99193e-08	4.08038e-06	cholinergic receptor muscarinic 2 [Source:HGNC Symbol;Acc:HGNC:1951]
CBARP	ENSG00000099625	817.092	-1.18119	0.232205	5.02863e-08	4.09135e-06	CACN subunit beta associated regulatory protein [Source:HGNC Symbol;Acc:HGNC:28617]
PCOLCE	ENSG00000106333	424.179	1.4267	0.289698	5.27153e-08	4.24963e-06	procollagen C-endopeptidase enhancer [Source:HGNC Symbol;Acc:HGNC:8738]
PSMG1	ENSG00000183527	526.755	1.22279	0.246061	5.4136e-08	4.33433e-06	proteasome assembly chaperone 1 [Source:HGNC Symbol;Acc:HGNC:3043]
CCT7	ENSG00000135624	3240.07	1.18994	0.239166	5.66407e-08	4.49392e-06	chaperonin containing TCP1 subunit 7 [Source:HGNC Symbol;Acc:HGNC:1622]
PLEKHG5	ENSG00000171680	1293.68	-1.06889	0.211748	5.71996e-08	4.52804e-06	pleckstrin homology and RhoGEF domain containing G5 [Source:HGNC Symbol;Acc:HGNC:29105]
UPF2	ENSG00000151461	1234.63	1.0989	0.220433	6.02064e-08	4.71299e-06	UPF2 regulator of nonsense mediated mRNA decay [Source:HGNC Symbol;Acc:HGNC:17854]
HLA-DRB5	ENSG00000198502	54.5725	5.47594	1.1942	6.42512e-08	4.97423e-06	major histocompatibility complex, class II, DR beta 5 [Source:HGNC Symbol;Acc:HGNC:4953]
CAVIN1	ENSG00000177469	710.683	2.33682	0.492345	6.62776e-08	5.10861e-06	caveolae associated protein 1 [Source:HGNC Symbol;Acc:HGNC:9688]
SPPL2B	ENSG00000005206	1734.6	-1.03051	0.205392	7.20397e-08	5.45701e-06	signal peptide peptidase like 2B [Source:HGNC Symbol;Acc:HGNC:30627]
TMEM263	ENSG00000151135	3352.88	1.01475	0.203867	7.30436e-08	5.50931e-06	transmembrane protein 263 [Source:HGNC Symbol;Acc:HGNC:28281]
NFKBIZ	ENSG00000144802	970.308	1.37378	0.282098	7.32054e-08	5.50969e-06	NFKB inhibitor zeta [Source:HGNC Symbol;Acc:HGNC:29805]
LIMA1	ENSG00000050405	1559.61	1.12677	0.228465	7.54495e-08	5.65437e-06	LIM domain and actin binding 1 [Source:HGNC Symbol;Acc:HGNC:24636]
SCN4B	ENSG00000177098	323.925	-1.60301	0.323256	7.57667e-08	5.66606e-06	sodium voltage-gated channel beta subunit 4 [Source:HGNC Symbol;Acc:HGNC:10592]
ARMC12	ENSG00000157343	37.651	-1.04348	0.207938	7.77192e-08	5.78745e-06	armadillo repeat containing 12 [Source:HGNC Symbol;Acc:HGNC:21099]
OR2A7	ENSG00000243896	48.7077	2.54665	0.541422	7.79747e-08	5.7942e-06	olfactory receptor family 2 subfamily A member 7 [Source:HGNC Symbol;Acc:HGNC:8234]
SEMA5B	ENSG00000082684	1486.28	-1.55336	0.31356	7.8413e-08	5.81447e-06	semaphorin 5B [Source:HGNC Symbol;Acc:HGNC:10737]
CHKB	ENSG00000100288	29.1235	-1.23211	0.248136	8.45738e-08	6.21883e-06	choline kinase beta [Source:HGNC Symbol;Acc:HGNC:1938]
F5	ENSG00000198734	35.0479	1.57013	0.324757	8.57269e-08	6.29046e-06	coagulation factor V [Source:HGNC Symbol;Acc:HGNC:3542]
HK1	ENSG00000156515	2005.97	1.45461	0.30182	8.6345e-08	6.32261e-06	hexokinase 1 [Source:HGNC Symbol;Acc:HGNC:4922]
NAPSA	ENSG00000131400	28.1327	-2.48278	0.506214	8.74351e-08	6.38913e-06	napsin A aspartic peptidase [Source:HGNC Symbol;Acc:HGNC:13395]
CLEC18C	ENSG00000157335	98.6367	-2.69663	0.549013	8.95366e-08	6.51559e-06	C-type lectin domain family 18 member C [Source:HGNC Symbol;Acc:HGNC:28538]
FAM160A1	ENSG00000164142	1236.66	1.85556	0.392447	9.41077e-08	6.77807e-06	FHF complex subunit HOOK interacting protein 1A [Source:HGNC Symbol;Acc:HGNC:34237]
CASP1	ENSG00000137752	12.0587	5.52505	1.28475	9.95798e-08	7.12837e-06	caspase 1 [Source:HGNC Symbol;Acc:HGNC:1499]
AP3B1	ENSG00000132842	2103.47	1.14375	0.23485	1.00213e-07	7.1578e-06	adaptor related protein complex 3 subunit beta 1 [Source:HGNC Symbol;Acc:HGNC:566]
LFNG	ENSG00000106003	2979.3	-1.65553	0.337821	1.00398e-07	7.1578e-06	LFNG O-fucosylpeptide 3-beta-N-acetylglucosaminyltransferase [Source:HGNC Symbol;Acc:HGNC:6560]
AKAP5	ENSG00000179841	367.435	1.4695	0.306953	1.04359e-07	7.38029e-06	A-kinase anchoring protein 5 [Source:HGNC Symbol;Acc:HGNC:375]
DSP	ENSG00000096696	14864.1	1.90337	0.404391	1.06326e-07	7.47427e-06	desmoplakin [Source:HGNC Symbol;Acc:HGNC:3052]
RAD51	ENSG00000051180	524.309	1.10878	0.227689	1.06843e-07	7.49566e-06	RAD51 recombinase [Source:HGNC Symbol;Acc:HGNC:9817]
CTAGE4	ENSG00000225932	21.9405	2.82412	0.606905	1.09438e-07	7.64718e-06
FUS	ENSG00000089280	3260.38	1.12407	0.231459	1.10954e-07	7.72242e-06	FUS RNA binding protein [Source:HGNC Symbol;Acc:HGNC:4010]
ZNF697	ENSG00000143067	1509.66	1.26102	0.26167	1.11681e-07	7.75764e-06	zinc finger protein 697 [Source:HGNC Symbol;Acc:HGNC:32034]
FAM83B	ENSG00000168143	1107.24	1.49201	0.31396	1.14565e-07	7.88012e-06	family with sequence similarity 83 member B [Source:HGNC Symbol;Acc:HGNC:21357]
DHH	ENSG00000139549	31.5934	-2.12788	0.440302	1.20765e-07	8.24205e-06	desert hedgehog signaling molecule [Source:HGNC Symbol;Acc:HGNC:2865]
JCAD	ENSG00000165757	1327.68	1.55199	0.328442	1.22922e-07	8.34318e-06	junctional cadherin 5 associated [Source:HGNC Symbol;Acc:HGNC:29283]
THRAP3	ENSG00000054118	3262.23	1.24667	0.259916	1.24151e-07	8.39168e-06	thyroid hormone receptor associated protein 3 [Source:HGNC Symbol;Acc:HGNC:22964]
ELFN1	ENSG00000225968	647.423	-1.19174	0.242983	1.27166e-07	8.54616e-06	extracellular leucine rich repeat and fibronectin type III domain containing 1 [Source:HGNC Symbol;Acc:HGNC:33154]
BIRC3	ENSG00000023445	280.424	2.77433	0.609431	1.28791e-07	8.61765e-06	baculoviral IAP repeat containing 3 [Source:HGNC Symbol;Acc:HGNC:591]
C1QTNF12	ENSG00000184163	78.1959	-1.29923	0.266909	1.33835e-07	8.87555e-06	C1q and TNF related 12 [Source:HGNC Symbol;Acc:HGNC:32308]
PLA2R1	ENSG00000153246	232.185	1.56655	0.333169	1.36936e-07	9.03008e-06	phospholipase A2 receptor 1 [Source:HGNC Symbol;Acc:HGNC:9042]
COL1A2	ENSG00000164692	19557.9	2.08865	0.442717	1.38182e-07	9.06395e-06	collagen type I alpha 2 chain [Source:HGNC Symbol;Acc:HGNC:2198]
ASIC4	ENSG00000072182	194.931	-2.15217	0.447146	1.43597e-07	9.32931e-06	acid sensing ion channel subunit family member 4 [Source:HGNC Symbol;Acc:HGNC:21263]
NEK5	ENSG00000197168	145.451	1.947	0.420712	1.4462e-07	9.37845e-06	NIMA related kinase 5 [Source:HGNC Symbol;Acc:HGNC:7748]
EZR	ENSG00000092820	8797.5	2.2044	0.479837	1.45492e-07	9.41757e-06	ezrin [Source:HGNC Symbol;Acc:HGNC:12691]
GALNT5	ENSG00000136542	293.909	2.12068	0.461888	1.50854e-07	9.73991e-06	polypeptide N-acetylgalactosaminyltransferase 5 [Source:HGNC Symbol;Acc:HGNC:4127]
SLC25A13	ENSG00000004864	2316.65	1.09798	0.228621	1.51026e-07	9.73991e-06	solute carrier family 25 member 13 [Source:HGNC Symbol;Acc:HGNC:10983]
RBKS	ENSG00000171174	69.0307	1.18872	0.248468	1.53643e-07	9.89057e-06	ribokinase [Source:HGNC Symbol;Acc:HGNC:30325]
GM2A	ENSG00000196743	854.594	1.02644	0.212812	1.56101e-07	1.00121e-05	GM2 ganglioside activator [Source:HGNC Symbol;Acc:HGNC:4367]
EPHA10	ENSG00000183317	60.4467	-1.19877	0.246943	1.59383e-07	1.01485e-05	EPH receptor A10 [Source:HGNC Symbol;Acc:HGNC:19987]
FAM98B	ENSG00000171262	1573.2	1.03949	0.216259	1.64095e-07	1.04109e-05	family with sequence similarity 98 member B [Source:HGNC Symbol;Acc:HGNC:26773]
PDGFRA	ENSG00000134853	4436.51	1.48373	0.314163	1.65337e-07	1.04519e-05	platelet derived growth factor receptor alpha [Source:HGNC Symbol;Acc:HGNC:8803]
AL117339.4	ENSG00000283930	61.3334	3.4376	0.773252	1.78109e-07	1.10214e-05	PLD5 pseudogene 1 [Source:HGNC Symbol;Acc:HGNC:55072]
SWAP70	ENSG00000133789	1213.36	1.18684	0.250134	1.78462e-07	1.10239e-05	switching B cell complex subunit SWAP70 [Source:HGNC Symbol;Acc:HGNC:17070]
NCBP2	ENSG00000114503	1043.72	1.24059	0.263084	1.85534e-07	1.13941e-05	nuclear cap binding protein subunit 2 [Source:HGNC Symbol;Acc:HGNC:7659]
CCDC47	ENSG00000108588	1290.98	1.18395	0.249882	1.85752e-07	1.13941e-05	coiled-coil domain containing 47 [Source:HGNC Symbol;Acc:HGNC:24856]
RAB1A	ENSG00000138069	2252.97	1.04696	0.219109	1.86186e-07	1.14008e-05	RAB1A, member RAS oncogene family [Source:HGNC Symbol;Acc:HGNC:9758]
TRIM74	ENSG00000155428	24.1852	-1.5294	0.321439	1.87764e-07	1.14774e-05	tripartite motif containing 74 [Source:HGNC Symbol;Acc:HGNC:17453]
NKAIN4	ENSG00000101198	1622.21	-1.45876	0.304607	1.90088e-07	1.15792e-05	sodium/potassium transporting ATPase interacting 4 [Source:HGNC Symbol;Acc:HGNC:16191]
MAMDC4	ENSG00000177943	718.519	-1.43356	0.299342	1.914e-07	1.1639e-05	MAM domain containing 4 [Source:HGNC Symbol;Acc:HGNC:24083]
SLC16A10	ENSG00000112394	724.495	1.1099	0.233875	1.96043e-07	1.18802e-05	solute carrier family 16 member 10 [Source:HGNC Symbol;Acc:HGNC:17027]
COPS6	ENSG00000168090	968.953	1.23411	0.262227	2.00011e-07	1.20763e-05	COP9 signalosome subunit 6 [Source:HGNC Symbol;Acc:HGNC:21749]
SYNPO2	ENSG00000172403	617.267	2.21374	0.490103	2.00456e-07	1.20763e-05	synaptopodin 2 [Source:HGNC Symbol;Acc:HGNC:17732]
OLFML3	ENSG00000116774	550.365	1.93903	0.423972	2.01267e-07	1.20925e-05	olfactomedin like 3 [Source:HGNC Symbol;Acc:HGNC:24956]
B3GAT1	ENSG00000109956	1186.45	-1.08864	0.225311	2.02212e-07	1.21286e-05	beta-1,3-glucuronyltransferase 1 [Source:HGNC Symbol;Acc:HGNC:921]
MCTP2	ENSG00000140563	599.963	1.78286	0.389692	2.05031e-07	1.22767e-05	multiple C2 and transmembrane domain containing 2 [Source:HGNC Symbol;Acc:HGNC:25636]
TCAP	ENSG00000173991	35.1328	-1.96984	0.416381	2.10016e-07	1.2469e-05	titin-cap [Source:HGNC Symbol;Acc:HGNC:11610]
GALNT6	ENSG00000139629	582.216	1.8198	0.398975	2.12615e-07	1.2602e-05	polypeptide N-acetylgalactosaminyltransferase 6 [Source:HGNC Symbol;Acc:HGNC:4128]
FAM98A	ENSG00000119812	733.114	1.29872	0.278034	2.15479e-07	1.27288e-05	family with sequence similarity 98 member A [Source:HGNC Symbol;Acc:HGNC:24520]
PHACTR2	ENSG00000112419	6321.02	1.10789	0.234642	2.21639e-07	1.30489e-05	phosphatase and actin regulator 2 [Source:HGNC Symbol;Acc:HGNC:20956]
IL18	ENSG00000150782	37.3913	2.3298	0.516467	2.25259e-07	1.32398e-05	interleukin 18 [Source:HGNC Symbol;Acc:HGNC:5986]
OSBP	ENSG00000110048	2348.32	1.03517	0.21838	2.28814e-07	1.33896e-05	oxysterol binding protein [Source:HGNC Symbol;Acc:HGNC:8503]
SEMA3E	ENSG00000170381	660.785	1.58513	0.345556	2.31926e-07	1.35186e-05	semaphorin 3E [Source:HGNC Symbol;Acc:HGNC:10727]
SCNN1D	ENSG00000162572	186.962	-1.01442	0.210552	2.36326e-07	1.37523e-05	sodium channel epithelial 1 subunit delta [Source:HGNC Symbol;Acc:HGNC:10601]
PDLIM3	ENSG00000154553	639.661	-1.34516	0.283648	2.54904e-07	1.46634e-05	PDZ and LIM domain 3 [Source:HGNC Symbol;Acc:HGNC:20767]
ERAP2	ENSG00000164308	102.044	3.54879	0.818765	2.59529e-07	1.48566e-05	endoplasmic reticulum aminopeptidase 2 [Source:HGNC Symbol;Acc:HGNC:29499]
RRH	ENSG00000180245	49.0594	1.0759	0.227926	2.63369e-07	1.50274e-05	retinal pigment epithelium-derived rhodopsin homolog [Source:HGNC Symbol;Acc:HGNC:10450]
AC011448.1	ENSG00000258674	13.4015	-1.66887	0.357257	2.65259e-07	1.51107e-05	novel protein
SIX6	ENSG00000184302	54.9993	-2.61214	0.55812	2.71204e-07	1.53995e-05	SIX homeobox 6 [Source:HGNC Symbol;Acc:HGNC:10892]
NIPAL3	ENSG00000001461	596.236	1.18411	0.255635	3.01694e-07	1.69935e-05	NIPA like domain containing 3 [Source:HGNC Symbol;Acc:HGNC:25233]
SYT10	ENSG00000110975	2214.55	2.75672	0.629848	3.0257e-07	1.70155e-05	synaptotagmin 10 [Source:HGNC Symbol;Acc:HGNC:19266]
MDH2	ENSG00000146701	1039.01	1.01895	0.217978	3.24468e-07	1.81022e-05	malate dehydrogenase 2 [Source:HGNC Symbol;Acc:HGNC:6971]
OXSR1	ENSG00000172939	1783.17	1.21532	0.263762	3.25431e-07	1.81272e-05	oxidative stress responsive kinase 1 [Source:HGNC Symbol;Acc:HGNC:8508]
SOX21	ENSG00000125285	1189.47	-1.84425	0.398056	3.58851e-07	1.97385e-05	SRY-box transcription factor 21 [Source:HGNC Symbol;Acc:HGNC:11197]
RGS5	ENSG00000143248	6345.03	1.25706	0.274846	3.59759e-07	1.97427e-05	regulator of G protein signaling 5 [Source:HGNC Symbol;Acc:HGNC:10001]
DOC2B	ENSG00000272636	223.261	-1.25672	0.268438	3.60052e-07	1.97427e-05	double C2 domain beta [Source:HGNC Symbol;Acc:HGNC:2986]
PGRMC2	ENSG00000164040	1668	1.21192	0.264541	3.66038e-07	2.00397e-05	progesterone receptor membrane component 2 [Source:HGNC Symbol;Acc:HGNC:16089]
FILIP1L	ENSG00000168386	175.129	1.0495	0.226129	3.67794e-07	2.01045e-05	filamin A interacting protein 1 like [Source:HGNC Symbol;Acc:HGNC:24589]
COLEC12	ENSG00000158270	3086.28	1.49697	0.332235	3.69702e-07	2.01426e-05	collectin subfamily member 12 [Source:HGNC Symbol;Acc:HGNC:16016]
RUNX1	ENSG00000159216	265.901	1.29389	0.283252	3.71208e-07	2.01426e-05	RUNX family transcription factor 1 [Source:HGNC Symbol;Acc:HGNC:10471]
S100A14	ENSG00000189334	170.189	3.20766	0.751636	3.78715e-07	2.03911e-05	S100 calcium binding protein A14 [Source:HGNC Symbol;Acc:HGNC:18901]
DNTTIP2	ENSG00000067334	1522.08	1.02735	0.221305	3.78837e-07	2.03911e-05	deoxynucleotidyltransferase terminal interacting protein 2 [Source:HGNC Symbol;Acc:HGNC:24013]
GALNT9	ENSG00000182870	153.474	-1.51539	0.327131	3.9229e-07	2.09993e-05	polypeptide N-acetylgalactosaminyltransferase 9 [Source:HGNC Symbol;Acc:HGNC:4131]
SEPHS2	ENSG00000179918	1350.3	1.04409	0.225719	3.95101e-07	2.10409e-05	selenophosphate synthetase 2 [Source:HGNC Symbol;Acc:HGNC:19686]
ELFN2	ENSG00000166897	131.359	-1.68667	0.366394	4.22764e-07	2.22158e-05	extracellular leucine rich repeat and fibronectin type III domain containing 2 [Source:HGNC Symbol;Acc:HGNC:29396]
NCL	ENSG00000115053	5982.67	1.55378	0.342545	4.24942e-07	2.22821e-05	nucleolin [Source:HGNC Symbol;Acc:HGNC:7667]
RASSF9	ENSG00000198774	52.5217	2.0682	0.471708	4.29037e-07	2.23598e-05	Ras association domain family member 9 [Source:HGNC Symbol;Acc:HGNC:15739]
GSTM5	ENSG00000134201	80.0582	2.51683	0.581705	4.30045e-07	2.23598e-05	glutathione S-transferase mu 5 [Source:HGNC Symbol;Acc:HGNC:4637]
GSTO1	ENSG00000148834	1301.47	1.41705	0.315849	4.46538e-07	2.29794e-05	glutathione S-transferase omega 1 [Source:HGNC Symbol;Acc:HGNC:13312]
UBL5	ENSG00000198258	478.25	1.64505	0.371239	4.50488e-07	2.31487e-05	ubiquitin like 5 [Source:HGNC Symbol;Acc:HGNC:13736]
HUNK	ENSG00000142149	1786.46	1.04876	0.228161	4.51427e-07	2.31632e-05	hormonally up-regulated Neu-associated kinase [Source:HGNC Symbol;Acc:HGNC:13326]
MYO15A	ENSG00000091536	159.629	-1.40082	0.304044	4.60718e-07	2.35368e-05	myosin XVA [Source:HGNC Symbol;Acc:HGNC:7594]
SIX5	ENSG00000177045	1147.78	-1.03501	0.221396	4.64723e-07	2.3707e-05	SIX homeobox 5 [Source:HGNC Symbol;Acc:HGNC:10891]
DENR	ENSG00000139726	3155.77	1.01152	0.219902	4.70677e-07	2.39759e-05	density regulated re-initiation and release factor [Source:HGNC Symbol;Acc:HGNC:2769]
IL1R1	ENSG00000115594	848.643	1.70818	0.386932	4.91345e-07	2.48486e-05	interleukin 1 receptor type 1 [Source:HGNC Symbol;Acc:HGNC:5993]
ALDH1B1	ENSG00000137124	805.85	1.10914	0.243668	4.95559e-07	2.50257e-05	aldehyde dehydrogenase 1 family member B1 [Source:HGNC Symbol;Acc:HGNC:407]
COPZ1	ENSG00000111481	1552.5	1.28525	0.286358	5.11063e-07	2.56246e-05	COPI coat complex subunit zeta 1 [Source:HGNC Symbol;Acc:HGNC:2243]
SH3GL3	ENSG00000140600	423.902	1.36966	0.30778	5.52158e-07	2.72564e-05	SH3 domain containing GRB2 like 3, endophilin A3 [Source:HGNC Symbol;Acc:HGNC:10832]
GDF6	ENSG00000156466	200.28	1.67418	0.382592	5.701e-07	2.79859e-05	growth differentiation factor 6 [Source:HGNC Symbol;Acc:HGNC:4221]
RUNX2	ENSG00000124813	92.6436	1.48873	0.336833	5.81131e-07	2.83416e-05	RUNX family transcription factor 2 [Source:HGNC Symbol;Acc:HGNC:10472]
NPPB	ENSG00000120937	207.852	2.35094	0.551654	5.83811e-07	2.84207e-05	natriuretic peptide B [Source:HGNC Symbol;Acc:HGNC:7940]
PFDN2	ENSG00000143256	94.8623	1.72921	0.39595	5.90365e-07	2.86604e-05	prefoldin subunit 2 [Source:HGNC Symbol;Acc:HGNC:8867]
FLNB	ENSG00000136068	16525.4	1.36563	0.306512	5.95221e-07	2.88501e-05	filamin B [Source:HGNC Symbol;Acc:HGNC:3755]
ITPR1	ENSG00000150995	2673.78	1.31416	0.295568	6.08045e-07	2.93566e-05	inositol 1,4,5-trisphosphate receptor type 1 [Source:HGNC Symbol;Acc:HGNC:6180]
SEPTIN4	ENSG00000108387	110.358	-1.10133	0.239509	6.14047e-07	2.95329e-05	septin 4 [Source:HGNC Symbol;Acc:HGNC:9165]
HNRNPA1	ENSG00000135486	8819.56	1.51395	0.34451	6.21292e-07	2.98322e-05	heterogeneous nuclear ribonucleoprotein A1 [Source:HGNC Symbol;Acc:HGNC:5031]
PCMTD2	ENSG00000203880	2560.11	1.02092	0.225178	6.29037e-07	3.004e-05	protein-L-isoaspartate (D-aspartate) O-methyltransferase domain containing 2 [Source:HGNC Symbol;Acc:HGNC:15882]
AARD	ENSG00000205002	15.6411	1.93483	0.441208	6.38693e-07	3.03757e-05	alanine and arginine rich domain containing protein [Source:HGNC Symbol;Acc:HGNC:33842]
LHX5	ENSG00000089116	739.457	-2.42027	0.539658	6.93e-07	3.26072e-05	LIM homeobox 5 [Source:HGNC Symbol;Acc:HGNC:14216]
CCDC192	ENSG00000230561	13.9911	-1.60749	0.3587	7.00649e-07	3.2923e-05	coiled-coil domain containing 192 [Source:HGNC Symbol;Acc:HGNC:49566]
SAMD9	ENSG00000205413	56.9629	2.72368	0.649927	7.18695e-07	3.36361e-05	sterile alpha motif domain containing 9 [Source:HGNC Symbol;Acc:HGNC:1348]
TAS1R3	ENSG00000169962	56.5757	-1.19339	0.262956	7.2539e-07	3.38592e-05	taste 1 receptor member 3 [Source:HGNC Symbol;Acc:HGNC:15661]
ARAP2	ENSG00000047365	378.168	1.38646	0.315276	7.58847e-07	3.51873e-05	ArfGAP with RhoGAP domain, ankyrin repeat and PH domain 2 [Source:HGNC Symbol;Acc:HGNC:16924]
GOLGA8N	ENSG00000232653	74.7767	1.91941	0.450339	7.76481e-07	3.5816e-05	golgin A8 family member N [Source:HGNC Symbol;Acc:HGNC:44405]
NPDC1	ENSG00000107281	1061.6	-1.15151	0.253655	7.8311e-07	3.60272e-05	neural proliferation, differentiation and control 1 [Source:HGNC Symbol;Acc:HGNC:7899]
U2AF1L5	ENSG00000275895	100.036	2.97912	0.722304	7.90818e-07	3.62464e-05	U2 small nuclear RNA auxiliary factor 1-like 5
CNKSR3	ENSG00000153721	643.968	1.20545	0.27296	8.00664e-07	3.65477e-05	CNKSR family member 3 [Source:HGNC Symbol;Acc:HGNC:23034]
DNASE1L3	ENSG00000163687	17.1169	3.88784	0.926354	8.35345e-07	3.7836e-05	deoxyribonuclease 1 like 3 [Source:HGNC Symbol;Acc:HGNC:2959]
DTX1	ENSG00000135144	260.269	-1.20328	0.266607	8.42906e-07	3.80317e-05	deltex E3 ubiquitin ligase 1 [Source:HGNC Symbol;Acc:HGNC:3060]
PPP1R32	ENSG00000162148	80.3111	-1.24847	0.277639	8.51544e-07	3.82737e-05	protein phosphatase 1 regulatory subunit 32 [Source:HGNC Symbol;Acc:HGNC:28869]
HS3ST3B1	ENSG00000125430	1942.16	-1.46394	0.328115	8.9269e-07	3.9912e-05	heparan sulfate-glucosamine 3-sulfotransferase 3B1 [Source:HGNC Symbol;Acc:HGNC:5198]
DSC3	ENSG00000134762	3923.05	2.12232	0.50453	8.93671e-07	3.9912e-05	desmocollin 3 [Source:HGNC Symbol;Acc:HGNC:3037]
ARHGEF3	ENSG00000163947	1450.13	1.74975	0.408341	8.99196e-07	4.01078e-05	Rho guanine nucleotide exchange factor 3 [Source:HGNC Symbol;Acc:HGNC:683]
LRRC4B	ENSG00000131409	918.3	-2.4527	0.554229	9.1195e-07	4.05737e-05	leucine rich repeat containing 4B [Source:HGNC Symbol;Acc:HGNC:25042]
PALM	ENSG00000099864	1948.22	-1.08532	0.24152	1.02427e-06	4.50012e-05	paralemmin [Source:HGNC Symbol;Acc:HGNC:8594]
PPARA	ENSG00000186951	919.255	1.18648	0.27252	1.08379e-06	4.73205e-05	peroxisome proliferator activated receptor alpha [Source:HGNC Symbol;Acc:HGNC:9232]
NRARP	ENSG00000198435	2402.7	-1.20876	0.271242	1.09218e-06	4.75688e-05	NOTCH regulated ankyrin repeat protein [Source:HGNC Symbol;Acc:HGNC:33843]
DNASE2	ENSG00000105612	298.933	1.32881	0.30839	1.09557e-06	4.76574e-05	deoxyribonuclease 2, lysosomal [Source:HGNC Symbol;Acc:HGNC:2960]
CCDC141	ENSG00000163492	528.647	2.12843	0.513701	1.09987e-06	4.77262e-05	coiled-coil domain containing 141 [Source:HGNC Symbol;Acc:HGNC:26821]
HSPA2	ENSG00000126803	270.19	2.39697	0.583019	1.10381e-06	4.78381e-05	heat shock protein family A (Hsp70) member 2 [Source:HGNC Symbol;Acc:HGNC:5235]
IFIT3	ENSG00000119917	123.618	2.44181	0.597752	1.19924e-06	5.09685e-05	interferon induced protein with tetratricopeptide repeats 3 [Source:HGNC Symbol;Acc:HGNC:5411]
MBP	ENSG00000197971	318.564	1.26928	0.294841	1.20334e-06	5.10722e-05	myelin basic protein [Source:HGNC Symbol;Acc:HGNC:6925]
SCEL	ENSG00000136155	20.0879	3.82254	0.940628	1.20536e-06	5.10722e-05	sciellin [Source:HGNC Symbol;Acc:HGNC:10573]
TEK	ENSG00000120156	562.295	1.75699	0.420453	1.23328e-06	5.1851e-05	TEK receptor tyrosine kinase [Source:HGNC Symbol;Acc:HGNC:11724]
PDE7B	ENSG00000171408	193.626	1.54078	0.364107	1.25093e-06	5.24048e-05	phosphodiesterase 7B [Source:HGNC Symbol;Acc:HGNC:8792]
PAIP2B	ENSG00000124374	792.776	1.08486	0.249745	1.3383e-06	5.53394e-05	poly(A) binding protein interacting protein 2B [Source:HGNC Symbol;Acc:HGNC:29200]
CMYA5	ENSG00000164309	139.534	1.0502	0.241061	1.38224e-06	5.69813e-05	cardiomyopathy associated 5 [Source:HGNC Symbol;Acc:HGNC:14305]
SERINC4	ENSG00000184716	44.5117	-1.17676	0.267644	1.38287e-06	5.69813e-05	serine incorporator 4 [Source:HGNC Symbol;Acc:HGNC:32237]
ACAN	ENSG00000157766	297.16	1.5843	0.378767	1.42722e-06	5.85343e-05	aggrecan [Source:HGNC Symbol;Acc:HGNC:319]
DDI2	ENSG00000197312	3416.1	1.07781	0.249068	1.45873e-06	5.9436e-05	DNA damage inducible 1 homolog 2 [Source:HGNC Symbol;Acc:HGNC:24578]
SEC24D	ENSG00000150961	3670.34	1.07379	0.248184	1.47554e-06	5.99565e-05	SEC24 homolog D, COPII coat complex component [Source:HGNC Symbol;Acc:HGNC:10706]
CDKN2B	ENSG00000147883	261.457	2.10369	0.515651	1.50455e-06	6.08539e-05	cyclin dependent kinase inhibitor 2B [Source:HGNC Symbol;Acc:HGNC:1788]
ANXA11	ENSG00000122359	880.105	1.4034	0.333746	1.56237e-06	6.25254e-05	annexin A11 [Source:HGNC Symbol;Acc:HGNC:535]
VDR	ENSG00000111424	10.6729	2.58596	0.621802	1.644e-06	6.5292e-05	vitamin D receptor [Source:HGNC Symbol;Acc:HGNC:12679]
DNTTIP1	ENSG00000101457	223.908	1.27134	0.300605	1.68939e-06	6.70188e-05	deoxynucleotidyltransferase terminal interacting protein 1 [Source:HGNC Symbol;Acc:HGNC:16160]
KLF9	ENSG00000119138	315.908	1.83706	0.449206	1.70286e-06	6.74769e-05	Kruppel like factor 9 [Source:HGNC Symbol;Acc:HGNC:1123]
SAMD12	ENSG00000177570	737.011	1.00725	0.233137	1.72275e-06	6.81195e-05	sterile alpha motif domain containing 12 [Source:HGNC Symbol;Acc:HGNC:31750]
CXCL14	ENSG00000145824	1901.96	2.50176	0.623918	1.74241e-06	6.88114e-05	C-X-C motif chemokine ligand 14 [Source:HGNC Symbol;Acc:HGNC:10640]
TNFRSF25	ENSG00000215788	449.588	-1.10311	0.252369	1.78136e-06	7.0192e-05	TNF receptor superfamily member 25 [Source:HGNC Symbol;Acc:HGNC:11910]
SELL	ENSG00000188404	24.3897	2.27829	0.562202	1.84752e-06	7.22257e-05	selectin L [Source:HGNC Symbol;Acc:HGNC:10720]
BANK1	ENSG00000153064	27.62	1.44209	0.343861	1.86414e-06	7.27019e-05	B cell scaffold protein with ankyrin repeats 1 [Source:HGNC Symbol;Acc:HGNC:18233]
TLCD3B	ENSG00000149926	367.435	-1.35807	0.315364	1.91977e-06	7.44769e-05	TLC domain containing 3B [Source:HGNC Symbol;Acc:HGNC:25295]
DOCK5	ENSG00000147459	876.476	1.24595	0.296383	1.9249e-06	7.45937e-05	dedicator of cytokinesis 5 [Source:HGNC Symbol;Acc:HGNC:23476]
COL6A5	ENSG00000172752	13.8582	3.00131	0.744467	1.93536e-06	7.48337e-05	collagen type VI alpha 5 chain [Source:HGNC Symbol;Acc:HGNC:26674]
KCNQ5	ENSG00000185760	241.454	1.76973	0.434064	1.95724e-06	7.55967e-05	potassium voltage-gated channel subfamily Q member 5 [Source:HGNC Symbol;Acc:HGNC:6299]
GRM2	ENSG00000164082	538.586	-1.59645	0.373374	1.96454e-06	7.57956e-05	glutamate metabotropic receptor 2 [Source:HGNC Symbol;Acc:HGNC:4594]
ARHGEF5	ENSG00000050327	451.569	2.09347	0.522337	1.97578e-06	7.61315e-05	Rho guanine nucleotide exchange factor 5 [Source:HGNC Symbol;Acc:HGNC:13209]
RAMP2	ENSG00000131477	52.6417	1.20481	0.284776	1.97758e-06	7.61315e-05	receptor activity modifying protein 2 [Source:HGNC Symbol;Acc:HGNC:9844]
CNTN6	ENSG00000134115	522.639	2.26767	0.569918	2.06237e-06	7.84865e-05	contactin 6 [Source:HGNC Symbol;Acc:HGNC:2176]
IQSEC3	ENSG00000120645	74.3442	-1.15669	0.268834	2.2001e-06	8.26167e-05	IQ motif and Sec7 domain ArfGEF 3 [Source:HGNC Symbol;Acc:HGNC:29193]
TRARG1	ENSG00000184811	10.6117	-2.16305	0.517899	2.30835e-06	8.56671e-05	trafficking regulator of GLUT4 (SLC2A4) 1 [Source:HGNC Symbol;Acc:HGNC:29592]
DDR2	ENSG00000162733	4488.89	1.84376	0.459181	2.31121e-06	8.56671e-05	discoidin domain receptor tyrosine kinase 2 [Source:HGNC Symbol;Acc:HGNC:2731]
LSM14A	ENSG00000257103	2043.4	1.12997	0.268342	2.31302e-06	8.56671e-05	LSM14A mRNA processing body assembly factor [Source:HGNC Symbol;Acc:HGNC:24489]
FGF7	ENSG00000140285	117.37	2.55284	0.654217	2.34562e-06	8.66278e-05	fibroblast growth factor 7 [Source:HGNC Symbol;Acc:HGNC:3685]
HNRNPA1P48	ENSG00000224578	51.3935	1.69562	0.417985	2.40624e-06	8.79155e-05	heterogeneous nuclear ribonucleoprotein A1 pseudogene 48 [Source:HGNC Symbol;Acc:HGNC:48778]
HCLS1	ENSG00000180353	13.9878	1.809	0.441462	2.41166e-06	8.8022e-05	hematopoietic cell-specific Lyn substrate 1 [Source:HGNC Symbol;Acc:HGNC:4844]
RASEF	ENSG00000165105	293.118	1.40322	0.342228	2.46253e-06	8.92299e-05	RAS and EF-hand domain containing [Source:HGNC Symbol;Acc:HGNC:26464]
RELN	ENSG00000189056	10067.9	2.13511	0.540929	2.48773e-06	8.98651e-05	reelin [Source:HGNC Symbol;Acc:HGNC:9957]
MPPED1	ENSG00000186732	135.341	-1.51549	0.359269	2.59527e-06	9.30058e-05	metallophosphoesterase domain containing 1 [Source:HGNC Symbol;Acc:HGNC:1306]
BNC2	ENSG00000173068	3758.24	1.81678	0.455326	2.63383e-06	9.40793e-05	basonuclin 2 [Source:HGNC Symbol;Acc:HGNC:30988]
B4GALT5	ENSG00000158470	2065.42	1.07133	0.255942	2.76218e-06	9.73773e-05	beta-1,4-galactosyltransferase 5 [Source:HGNC Symbol;Acc:HGNC:928]
PTGES	ENSG00000148344	170.695	1.45639	0.358854	2.77939e-06	9.75157e-05	prostaglandin E synthase [Source:HGNC Symbol;Acc:HGNC:9599]
HOOK1	ENSG00000134709	1603.33	1.11066	0.266626	2.77998e-06	9.75157e-05	hook microtubule tethering protein 1 [Source:HGNC Symbol;Acc:HGNC:19884]
FAT2	ENSG00000086570	124.407	1.98481	0.503003	2.78662e-06	9.7651e-05	FAT atypical cadherin 2 [Source:HGNC Symbol;Acc:HGNC:3596]
POU3F3	ENSG00000198914	1099.29	-2.25357	0.54157	2.92357e-06	0.000101347	POU class 3 homeobox 3 [Source:HGNC Symbol;Acc:HGNC:9216]
SGK3	ENSG00000104205	92.3573	1.40863	0.346715	2.95932e-06	0.000102233	serum/glucocorticoid regulated kinase family member 3 [Source:HGNC Symbol;Acc:HGNC:10812]
TFPI2	ENSG00000105825	446.128	2.31579	0.596976	2.961e-06	0.000102233	tissue factor pathway inhibitor 2 [Source:HGNC Symbol;Acc:HGNC:11761]
SIK1	ENSG00000142178	127.765	-1.67588	0.401522	2.98739e-06	0.000102937	salt inducible kinase 1 [Source:HGNC Symbol;Acc:HGNC:11142]
ACAP3	ENSG00000131584	3040.31	-1.03859	0.243215	3.01891e-06	0.000103521	ArfGAP with coiled-coil, ankyrin repeat and PH domains 3 [Source:HGNC Symbol;Acc:HGNC:16754]
WWC2	ENSG00000151718	3275.93	1.11721	0.269533	3.04661e-06	0.000104267	WW and C2 domain containing 2 [Source:HGNC Symbol;Acc:HGNC:24148]
ITSN2	ENSG00000198399	1087.01	1.05454	0.253175	3.09412e-06	0.000105546	intersectin 2 [Source:HGNC Symbol;Acc:HGNC:6184]
FAM122A	ENSG00000187866	349.773	1.07947	0.25984	3.10562e-06	0.000105546	PP2A Aalpha (PPP2R1A) and B55A (PPP2R2A) interacting phosphatase regulator 1 [Source:HGNC Symbol;Acc:HGNC:23490]
PPL	ENSG00000118898	551.354	1.54765	0.386346	3.11192e-06	0.000105577	periplakin [Source:HGNC Symbol;Acc:HGNC:9273]
MYH15	ENSG00000144821	79.2608	1.59674	0.399338	3.17826e-06	0.00010731	myosin heavy chain 15 [Source:HGNC Symbol;Acc:HGNC:31073]
BDNF	ENSG00000176697	286.336	1.20438	0.293776	3.21091e-06	0.000108308	brain derived neurotrophic factor [Source:HGNC Symbol;Acc:HGNC:1033]
CYP2E1	ENSG00000130649	37.4941	-2.01549	0.488546	3.2482e-06	0.000109275	cytochrome P450 family 2 subfamily E member 1 [Source:HGNC Symbol;Acc:HGNC:2631]
UGP2	ENSG00000169764	4254.65	1.84324	0.469358	3.40129e-06	0.000113639	UDP-glucose pyrophosphorylase 2 [Source:HGNC Symbol;Acc:HGNC:12527]
CHRNA9	ENSG00000174343	89.1252	1.97579	0.50699	3.46856e-06	0.000115448	cholinergic receptor nicotinic alpha 9 subunit [Source:HGNC Symbol;Acc:HGNC:14079]
C7	ENSG00000112936	114.034	2.00997	0.517781	3.50917e-06	0.000116249	complement C7 [Source:HGNC Symbol;Acc:HGNC:1346]
MITF	ENSG00000187098	653.727	1.56907	0.395412	3.52849e-06	0.000116669	melanocyte inducing transcription factor [Source:HGNC Symbol;Acc:HGNC:7105]
SP140L	ENSG00000185404	80.9272	1.68832	0.427283	3.53461e-06	0.000116762	SP140 nuclear body protein like [Source:HGNC Symbol;Acc:HGNC:25105]
HDAC1	ENSG00000116478	1463.06	1.23893	0.304966	3.54486e-06	0.000116881	histone deacetylase 1 [Source:HGNC Symbol;Acc:HGNC:4852]
MEDAG	ENSG00000102802	78.0111	2.20476	0.573841	3.66982e-06	0.000119765	mesenteric estrogen dependent adipogenesis [Source:HGNC Symbol;Acc:HGNC:25926]
GNG11	ENSG00000127920	303.821	1.42873	0.357722	3.7062e-06	0.000120616	G protein subunit gamma 11 [Source:HGNC Symbol;Acc:HGNC:4403]
FZD9	ENSG00000188763	416.001	-1.28068	0.307251	3.71294e-06	0.000120724	frizzled class receptor 9 [Source:HGNC Symbol;Acc:HGNC:4047]
PKD1	ENSG00000008710	5996.35	-1.04537	0.247904	3.78635e-06	0.00012277	polycystin 1, transient receptor potential channel interacting [Source:HGNC Symbol;Acc:HGNC:9008]
SERPINB9	ENSG00000170542	7244.67	1.99772	0.508345	3.80817e-06	0.000123364	serpin family B member 9 [Source:HGNC Symbol;Acc:HGNC:8955]
FGFBP3	ENSG00000174721	1302.61	-2.15218	0.525682	3.90305e-06	0.000125966	fibroblast growth factor binding protein 3 [Source:HGNC Symbol;Acc:HGNC:23428]
MET	ENSG00000105976	1018.06	1.18122	0.290998	3.90642e-06	0.000125966	MET proto-oncogene, receptor tyrosine kinase [Source:HGNC Symbol;Acc:HGNC:7029]
LRRN4	ENSG00000125872	1012.92	1.94319	0.501984	3.98439e-06	0.00012801	leucine rich repeat neuronal 4 [Source:HGNC Symbol;Acc:HGNC:16208]
BDKRB1	ENSG00000100739	53.2102	2.86189	0.765283	4.07485e-06	0.000130321	bradykinin receptor B1 [Source:HGNC Symbol;Acc:HGNC:1029]
KDR	ENSG00000128052	4293.46	1.86802	0.481986	4.11199e-06	0.000131389	kinase insert domain receptor [Source:HGNC Symbol;Acc:HGNC:6307]
PPIC	ENSG00000168938	434.626	1.31558	0.328915	4.14794e-06	0.000132297	peptidylprolyl isomerase C [Source:HGNC Symbol;Acc:HGNC:9256]
CTSV	ENSG00000136943	848.573	1.71714	0.441303	4.2145e-06	0.000134299	cathepsin V [Source:HGNC Symbol;Acc:HGNC:2538]
HSPA6	ENSG00000173110	114.059	-2.5628	0.628912	4.22069e-06	0.000134374	heat shock protein family A (Hsp70) member 6 [Source:HGNC Symbol;Acc:HGNC:5239]
GRIP2	ENSG00000144596	716.339	-1.50309	0.365991	4.28714e-06	0.00013612	glutamate receptor interacting protein 2 [Source:HGNC Symbol;Acc:HGNC:23841]
OSTF1	ENSG00000134996	357.048	1.19728	0.297005	4.31447e-06	0.000136494	osteoclast stimulating factor 1 [Source:HGNC Symbol;Acc:HGNC:8510]
CYP24A1	ENSG00000019186	75.0815	2.02458	0.528822	4.48787e-06	0.00014147	cytochrome P450 family 24 subfamily A member 1 [Source:HGNC Symbol;Acc:HGNC:2602]
EFNA2	ENSG00000099617	611.264	-1.15449	0.27856	4.59316e-06	0.000144143	ephrin A2 [Source:HGNC Symbol;Acc:HGNC:3222]
ABCA3	ENSG00000167972	1074.89	-1.05778	0.254441	4.84318e-06	0.000150778	ATP binding cassette subfamily A member 3 [Source:HGNC Symbol;Acc:HGNC:33]
GPR153	ENSG00000158292	1382.11	-1.24298	0.302287	4.89008e-06	0.000151969	G protein-coupled receptor 153 [Source:HGNC Symbol;Acc:HGNC:23618]
ADAMTS1	ENSG00000154734	4577.36	1.38453	0.351012	4.89514e-06	0.000151992	ADAM metallopeptidase with thrombospondin type 1 motif 1 [Source:HGNC Symbol;Acc:HGNC:217]
FLT1	ENSG00000102755	2643.02	1.48635	0.380771	5.07631e-06	0.000156901	fms related receptor tyrosine kinase 1 [Source:HGNC Symbol;Acc:HGNC:3763]
PIDD1	ENSG00000177595	1228.1	-1.05077	0.253554	5.14977e-06	0.000158534	p53-induced death domain protein 1 [Source:HGNC Symbol;Acc:HGNC:16491]
IQCA1	ENSG00000132321	255.975	1.03562	0.256104	5.41488e-06	0.000165786	IQ motif containing with AAA domain 1 [Source:HGNC Symbol;Acc:HGNC:26195]
NOS2	ENSG00000007171	807.994	-2.56764	0.639833	5.50269e-06	0.000168035	nitric oxide synthase 2 [Source:HGNC Symbol;Acc:HGNC:7873]
UQCRHL	ENSG00000233954	136.301	-1.16614	0.284716	5.51317e-06	0.000168083	ubiquinol-cytochrome c reductase hinge protein like [Source:HGNC Symbol;Acc:HGNC:51714]
SLC22A2	ENSG00000112499	27.9705	1.88964	0.495233	5.79698e-06	0.000174445	solute carrier family 22 member 2 [Source:HGNC Symbol;Acc:HGNC:10966]
CD2AP	ENSG00000198087	2512.85	1.02158	0.253152	5.81239e-06	0.00017476	CD2 associated protein [Source:HGNC Symbol;Acc:HGNC:14258]
KRT10	ENSG00000186395	127.867	1.46706	0.378681	5.84358e-06	0.000175397	keratin 10 [Source:HGNC Symbol;Acc:HGNC:6413]
RAB31	ENSG00000168461	1770.18	1.14558	0.288265	5.89961e-06	0.000176777	RAB31, member RAS oncogene family [Source:HGNC Symbol;Acc:HGNC:9771]
SERPINF1	ENSG00000132386	656.798	1.12506	0.283717	6.39419e-06	0.000188543	serpin family F member 1 [Source:HGNC Symbol;Acc:HGNC:8824]
SMARCA2	ENSG00000080503	1552.66	1.39471	0.360413	6.44659e-06	0.000189611	SWI/SNF related, matrix associated, actin dependent regulator of chromatin, subfamily a, member 2 [Source:HGNC Symbol;Acc:HGNC:11098]
GATA3	ENSG00000107485	293.903	2.03414	0.546898	6.53036e-06	0.000191274	GATA binding protein 3 [Source:HGNC Symbol;Acc:HGNC:4172]
PODNL1	ENSG00000132000	13.1983	-1.05353	0.260031	6.5995e-06	0.000192978	podocan like 1 [Source:HGNC Symbol;Acc:HGNC:26275]
IL6ST	ENSG00000134352	31931.3	1.63663	0.424538	6.69574e-06	0.000195312	interleukin 6 cytokine family signal transducer [Source:HGNC Symbol;Acc:HGNC:6021]
NPIPB12	ENSG00000169203	50.1153	1.41619	0.366324	6.71072e-06	0.000195424	nuclear pore complex interacting protein family member B12 [Source:HGNC Symbol;Acc:HGNC:37491]
RHPN2	ENSG00000131941	1938.51	1.30229	0.335212	6.85013e-06	0.000198982	rhophilin Rho GTPase binding protein 2 [Source:HGNC Symbol;Acc:HGNC:19974]
ASIC1	ENSG00000110881	1173.02	-1.10592	0.273083	7.11313e-06	0.000205265	acid sensing ion channel subunit 1 [Source:HGNC Symbol;Acc:HGNC:100]
AKAP12	ENSG00000131016	3720.85	1.18225	0.301875	7.30829e-06	0.000210551	A-kinase anchoring protein 12 [Source:HGNC Symbol;Acc:HGNC:370]
FLNC	ENSG00000128591	4670.13	1.41269	0.368816	7.35217e-06	0.000211123	filamin C [Source:HGNC Symbol;Acc:HGNC:3756]
LGALS1	ENSG00000100097	466.425	1.40776	0.366904	7.46895e-06	0.000214126	galectin 1 [Source:HGNC Symbol;Acc:HGNC:6561]
CASP10	ENSG00000003400	212.814	1.37669	0.35907	7.74604e-06	0.000219917	caspase 10 [Source:HGNC Symbol;Acc:HGNC:1500]
XAF1	ENSG00000132530	23.5281	2.33485	0.6365	7.77475e-06	0.000220554	XIAP associated factor 1 [Source:HGNC Symbol;Acc:HGNC:30932]
HOXD13	ENSG00000128714	16.2829	2.84794	0.783197	7.98631e-06	0.000224922	homeobox D13 [Source:HGNC Symbol;Acc:HGNC:5136]
GOLGA6L10	ENSG00000278662	44.1973	-1.0056	0.248738	8.05011e-06	0.000225995	golgin A6 family like 10 [Source:HGNC Symbol;Acc:HGNC:37228]
PAQR5	ENSG00000137819	354.302	1.09392	0.279313	8.16789e-06	0.000228389	progestin and adipoQ receptor family member 5 [Source:HGNC Symbol;Acc:HGNC:29645]
KCNF1	ENSG00000162975	49.2248	-1.14012	0.284861	8.20069e-06	0.00022876	potassium voltage-gated channel modifier subfamily F member 1 [Source:HGNC Symbol;Acc:HGNC:6246]
SPTLC3	ENSG00000172296	1043.93	1.54225	0.410386	8.40632e-06	0.000232833	serine palmitoyltransferase long chain base subunit 3 [Source:HGNC Symbol;Acc:HGNC:16253]
C21orf62	ENSG00000205929	36.0218	2.28392	0.628503	8.49528e-06	0.000234558	chromosome 21 open reading frame 62 [Source:HGNC Symbol;Acc:HGNC:1305]
RHNO1	ENSG00000171792	683.01	1.20409	0.312189	8.66547e-06	0.000237763	RAD9-HUS1-RAD1 interacting nuclear orphan 1 [Source:HGNC Symbol;Acc:HGNC:28206]
RASA4B	ENSG00000170667	234.822	-1.29861	0.327735	8.71817e-06	0.000238836	RAS p21 protein activator 4B [Source:HGNC Symbol;Acc:HGNC:35202]
SDK2	ENSG00000069188	3936.17	-1.20018	0.301886	8.8042e-06	0.00024063	sidekick cell adhesion molecule 2 [Source:HGNC Symbol;Acc:HGNC:19308]
PPFIBP1	ENSG00000110841	1703.97	1.09477	0.280632	8.82687e-06	0.000240915	PPFIA binding protein 1 [Source:HGNC Symbol;Acc:HGNC:9249]
IFIH1	ENSG00000115267	180.384	2.2318	0.620313	8.86611e-06	0.000241571	interferon induced with helicase C domain 1 [Source:HGNC Symbol;Acc:HGNC:18873]
TMEM272	ENSG00000281106	84.2702	1.6551	0.445058	8.95342e-06	0.00024376	transmembrane protein 272 [Source:HGNC Symbol;Acc:HGNC:26737]
ANKRD18B	ENSG00000230453	116.789	1.16378	0.300802	8.9973e-06	0.000244576	ankyrin repeat domain 18B [Source:HGNC Symbol;Acc:HGNC:23644]
ZDHHC11B	ENSG00000206077	109.352	-1.23439	0.311588	9.0455e-06	0.000245696	zinc finger DHHC-type containing 11B [Source:HGNC Symbol;Acc:HGNC:32962]
IGSF11	ENSG00000144847	304.427	1.28422	0.336474	9.10301e-06	0.000246877	immunoglobulin superfamily member 11 [Source:HGNC Symbol;Acc:HGNC:16669]
NRBP2	ENSG00000185189	639.894	-1.01014	0.251504	9.1911e-06	0.000249074	nuclear receptor binding protein 2 [Source:HGNC Symbol;Acc:HGNC:19339]
PFKP	ENSG00000067057	1720.07	1.16713	0.302806	9.23667e-06	0.000249923	phosphofructokinase, platelet [Source:HGNC Symbol;Acc:HGNC:8878]
NFIC	ENSG00000141905	63.3143	1.11665	0.287746	9.53153e-06	0.000256323	nuclear factor I C [Source:HGNC Symbol;Acc:HGNC:7786]
COBLL1	ENSG00000082438	4502.1	1.89062	0.51395	9.54156e-06	0.000256397	cordon-bleu WH2 repeat protein like 1 [Source:HGNC Symbol;Acc:HGNC:23571]
TNFAIP6	ENSG00000123610	23.8495	2.75068	0.772697	9.56043e-06	0.000256707	TNF alpha induced protein 6 [Source:HGNC Symbol;Acc:HGNC:11898]
ADARB2	ENSG00000185736	200.547	-1.41775	0.362439	9.84263e-06	0.000262879	adenosine deaminase RNA specific B2 (inactive) [Source:HGNC Symbol;Acc:HGNC:227]
MSI1	ENSG00000135097	1823.26	-1.12891	0.284508	9.93843e-06	0.000264433	musashi RNA binding protein 1 [Source:HGNC Symbol;Acc:HGNC:7330]
SLC6A5	ENSG00000165970	153.244	-2.69003	0.696214	1.01011e-05	0.000267747	solute carrier family 6 member 5 [Source:HGNC Symbol;Acc:HGNC:11051]
CFI	ENSG00000205403	53.7807	2.49382	0.705147	1.01503e-05	0.000268849	complement factor I [Source:HGNC Symbol;Acc:HGNC:5394]
MT2A	ENSG00000125148	235.242	1.27867	0.337706	1.03214e-05	0.000272356	metallothionein 2A [Source:HGNC Symbol;Acc:HGNC:7406]
THEM4	ENSG00000159445	778.522	1.09468	0.283943	1.03984e-05	0.000273769	thioesterase superfamily member 4 [Source:HGNC Symbol;Acc:HGNC:17947]
RYR2	ENSG00000198626	725.056	1.60026	0.434707	1.05665e-05	0.000276951	ryanodine receptor 2 [Source:HGNC Symbol;Acc:HGNC:10484]
GALNT16	ENSG00000100626	629.808	-1.24066	0.316093	1.05851e-05	0.000277233	polypeptide N-acetylgalactosaminyltransferase 16 [Source:HGNC Symbol;Acc:HGNC:23233]
HOXA4	ENSG00000197576	24.5589	2.0511	0.566049	1.06275e-05	0.000278134	homeobox A4 [Source:HGNC Symbol;Acc:HGNC:5105]
SNCAIP	ENSG00000064692	710.806	1.17019	0.306671	1.07116e-05	0.000279918	synuclein alpha interacting protein [Source:HGNC Symbol;Acc:HGNC:11139]
ASB16	ENSG00000161664	31.676	-1.04761	0.265026	1.08101e-05	0.000282074	ankyrin repeat and SOCS box containing 16 [Source:HGNC Symbol;Acc:HGNC:19768]
AC093155.3	ENSG00000267561	20.7994	1.57883	0.423432	1.09286e-05	0.000284533	novel protein
FOXF1	ENSG00000103241	191.565	1.94146	0.540277	1.09796e-05	0.000285017	forkhead box F1 [Source:HGNC Symbol;Acc:HGNC:3809]
BMERB1	ENSG00000166780	648.637	-1.09054	0.276046	1.11761e-05	0.000289475	bMERB domain containing 1 [Source:HGNC Symbol;Acc:HGNC:19213]
NMI	ENSG00000123609	90.1367	2.27038	0.642431	1.1192e-05	0.000289675	N-myc and STAT interactor [Source:HGNC Symbol;Acc:HGNC:7854]
LURAP1L	ENSG00000153714	380.177	1.36612	0.366129	1.13469e-05	0.000292175	leucine rich adaptor protein 1 like [Source:HGNC Symbol;Acc:HGNC:31452]
JPH1	ENSG00000104369	296.113	1.3573	0.364418	1.17569e-05	0.00030229	junctophilin 1 [Source:HGNC Symbol;Acc:HGNC:14201]
DSG1	ENSG00000134760	25.9802	5.45755	1.12583	1.18974e-05	0.000305679	desmoglein 1 [Source:HGNC Symbol;Acc:HGNC:3048]
ARHGAP24	ENSG00000138639	785.792	1.31018	0.350821	1.19636e-05	0.000306261	Rho GTPase activating protein 24 [Source:HGNC Symbol;Acc:HGNC:25361]
GALNT10	ENSG00000164574	2843.93	1.28296	0.342714	1.20405e-05	0.000308005	polypeptide N-acetylgalactosaminyltransferase 10 [Source:HGNC Symbol;Acc:HGNC:19873]
HNRNPUL2	ENSG00000214753	857.741	1.05714	0.275603	1.22256e-05	0.000311606	heterogeneous nuclear ribonucleoprotein U like 2 [Source:HGNC Symbol;Acc:HGNC:25451]
LRP1B	ENSG00000168702	1070.58	1.51005	0.411713	1.22595e-05	0.000312245	LDL receptor related protein 1B [Source:HGNC Symbol;Acc:HGNC:6693]
RAC2	ENSG00000128340	45.139	1.86257	0.518213	1.22813e-05	0.00031239	Rac family small GTPase 2 [Source:HGNC Symbol;Acc:HGNC:9802]
NR3C1	ENSG00000113580	1929.59	1.03129	0.268217	1.23566e-05	0.000314035	nuclear receptor subfamily 3 group C member 1 [Source:HGNC Symbol;Acc:HGNC:7978]
ARHGAP11B	ENSG00000285077	203.674	1.08996	0.285824	1.25086e-05	0.000317209	Rho GTPase activating protein 11B [Source:HGNC Symbol;Acc:HGNC:15782]
CRISPLD2	ENSG00000103196	2299.82	2.12559	0.603605	1.25465e-05	0.000317711	cysteine rich secretory protein LCCL domain containing 2 [Source:HGNC Symbol;Acc:HGNC:25248]
MYLK4	ENSG00000145949	78.5802	1.45082	0.394178	1.28467e-05	0.000323086	myosin light chain kinase family member 4 [Source:HGNC Symbol;Acc:HGNC:27972]
CNTNAP3B	ENSG00000154529	704.765	-1.43999	0.37437	1.28489e-05	0.000323086	contactin associated protein family member 3B [Source:HGNC Symbol;Acc:HGNC:32035]
OLFM1	ENSG00000130558	1169.71	-1.37943	0.358543	1.31465e-05	0.000329347	olfactomedin 1 [Source:HGNC Symbol;Acc:HGNC:17187]
ICA1	ENSG00000003147	244.709	1.05827	0.277581	1.32154e-05	0.000330602	islet cell autoantigen 1 [Source:HGNC Symbol;Acc:HGNC:5343]
PDE2A	ENSG00000186642	479.55	-1.03096	0.262793	1.33626e-05	0.000333172	phosphodiesterase 2A [Source:HGNC Symbol;Acc:HGNC:8777]
STOM	ENSG00000148175	3076.25	1.64403	0.45391	1.33876e-05	0.000333172	stomatin [Source:HGNC Symbol;Acc:HGNC:3383]
SRCIN1	ENSG00000277363	975.118	-1.05903	0.270552	1.33928e-05	0.000333172	SRC kinase signaling inhibitor 1 [Source:HGNC Symbol;Acc:HGNC:29506]
NPNT	ENSG00000168743	5426.44	2.17554	0.622774	1.34035e-05	0.000333172	nephronectin [Source:HGNC Symbol;Acc:HGNC:27405]
NKAIN1	ENSG00000084628	1678.55	-1.10998	0.284639	1.34144e-05	0.000333207	sodium/potassium transporting ATPase interacting 1 [Source:HGNC Symbol;Acc:HGNC:25743]
NOTCH2NLA	ENSG00000264343	21.9964	1.18806	0.314122	1.4158e-05	0.000348175	notch 2 N-terminal like A [Source:HGNC Symbol;Acc:HGNC:31862]
MR1	ENSG00000153029	39.4919	1.43329	0.390404	1.42601e-05	0.000349766	major histocompatibility complex, class I-related [Source:HGNC Symbol;Acc:HGNC:4975]
GRHL2	ENSG00000083307	837.121	1.30453	0.353793	1.44366e-05	0.000353848	grainyhead like transcription factor 2 [Source:HGNC Symbol;Acc:HGNC:2799]
RADIL	ENSG00000157927	795.947	-1.01575	0.260433	1.45226e-05	0.000355459	Rap associating with DIL domain [Source:HGNC Symbol;Acc:HGNC:22226]
MYOCD	ENSG00000141052	78.96	1.21284	0.324654	1.46329e-05	0.000357412	myocardin [Source:HGNC Symbol;Acc:HGNC:16067]
AL157935.2	ENSG00000257524	15.3084	-1.17727	0.307446	1.5049e-05	0.000364035	novel protein
PLB1	ENSG00000163803	159.053	2.16291	0.624718	1.5087e-05	0.000364702	phospholipase B1 [Source:HGNC Symbol;Acc:HGNC:30041]
FAM222A	ENSG00000139438	388.863	-1.05587	0.272341	1.5601e-05	0.000375322	family with sequence similarity 222 member A [Source:HGNC Symbol;Acc:HGNC:25915]
COL14A1	ENSG00000187955	1651.15	1.48162	0.410475	1.5643e-05	0.000375935	collagen type XIV alpha 1 chain [Source:HGNC Symbol;Acc:HGNC:2191]
SLFN11	ENSG00000172716	125.728	2.45341	0.723207	1.59369e-05	0.000381054	schlafen family member 11 [Source:HGNC Symbol;Acc:HGNC:26633]
ATP7B	ENSG00000123191	11687.3	1.88994	0.529707	1.61217e-05	0.000383646	ATPase copper transporting beta [Source:HGNC Symbol;Acc:HGNC:870]
NPY	ENSG00000122585	16.5927	1.77505	0.494836	1.63168e-05	0.000387547	neuropeptide Y [Source:HGNC Symbol;Acc:HGNC:7955]
CASP8	ENSG00000064012	325.737	1.65216	0.465755	1.65037e-05	0.000391147	caspase 8 [Source:HGNC Symbol;Acc:HGNC:1509]
NPPC	ENSG00000163273	386.319	-2.12488	0.568336	1.65161e-05	0.000391178	natriuretic peptide C [Source:HGNC Symbol;Acc:HGNC:7941]
CAPG	ENSG00000042493	766.516	1.17882	0.318923	1.68455e-05	0.000396757	capping actin protein, gelsolin like [Source:HGNC Symbol;Acc:HGNC:1474]
CXCL8	ENSG00000169429	27.8459	1.93805	0.552485	1.71029e-05	0.000401559	C-X-C motif chemokine ligand 8 [Source:HGNC Symbol;Acc:HGNC:6025]
SH2D3C	ENSG00000095370	285.28	-1.11343	0.290165	1.7139e-05	0.000401869	SH2 domain containing 3C [Source:HGNC Symbol;Acc:HGNC:16884]
PKHD1L1	ENSG00000205038	740.117	2.47923	0.737058	1.72836e-05	0.000404449	PKHD1 like 1 [Source:HGNC Symbol;Acc:HGNC:20313]
KLHL31	ENSG00000124743	214.329	1.36433	0.378843	1.86167e-05	0.000429076	kelch like family member 31 [Source:HGNC Symbol;Acc:HGNC:21353]
ARHGAP31	ENSG00000031081	708.919	1.01865	0.272405	1.88608e-05	0.000432998	Rho GTPase activating protein 31 [Source:HGNC Symbol;Acc:HGNC:29216]
DNAJB9	ENSG00000128590	1218.27	1.19621	0.327319	1.91089e-05	0.000438122	DnaJ heat shock protein family (Hsp40) member B9 [Source:HGNC Symbol;Acc:HGNC:6968]
PHF21B	ENSG00000056487	1438.56	-1.02751	0.268148	1.93824e-05	0.000444101	PHD finger protein 21B [Source:HGNC Symbol;Acc:HGNC:25161]
OR8D4	ENSG00000181518	61.7637	2.45085	0.731951	1.95412e-05	0.000447136	olfactory receptor family 8 subfamily D member 4 [Source:HGNC Symbol;Acc:HGNC:14840]
TNFSF15	ENSG00000181634	746.272	1.97232	0.576141	1.98665e-05	0.000452833	TNF superfamily member 15 [Source:HGNC Symbol;Acc:HGNC:11931]
COL3A1	ENSG00000168542	166464	2.29891	0.636323	2.02276e-05	0.00045898	collagen type III alpha 1 chain [Source:HGNC Symbol;Acc:HGNC:2201]
PRDM8	ENSG00000152784	107.797	-1.95515	0.530477	2.03489e-05	0.000460774	PR/SET domain 8 [Source:HGNC Symbol;Acc:HGNC:13993]
MYLK3	ENSG00000140795	627.427	1.39878	0.392741	2.04229e-05	0.000461623	myosin light chain kinase 3 [Source:HGNC Symbol;Acc:HGNC:29826]
H4C11	ENSG00000197238	419.873	1.07211	0.291263	2.1351e-05	0.000478858	H4 clustered histone 11 [Source:HGNC Symbol;Acc:HGNC:4785]
TWIST1	ENSG00000122691	401.461	1.41016	0.397955	2.16186e-05	0.000483058	twist family bHLH transcription factor 1 [Source:HGNC Symbol;Acc:HGNC:12428]
ADGRB1	ENSG00000181790	361.302	-1.10969	0.293797	2.18029e-05	0.000485941	adhesion G protein-coupled receptor B1 [Source:HGNC Symbol;Acc:HGNC:943]
LTB	ENSG00000227507	11.1276	2.35237	0.685993	2.26911e-05	0.000501286	lymphotoxin beta [Source:HGNC Symbol;Acc:HGNC:6711]
SLIRP	ENSG00000119705	692.039	1.2444	0.346902	2.31112e-05	0.000508938	SRA stem-loop interacting RNA binding protein [Source:HGNC Symbol;Acc:HGNC:20495]
ITGA1	ENSG00000213949	1785.67	1.39917	0.397096	2.35243e-05	0.000515802	integrin subunit alpha 1 [Source:HGNC Symbol;Acc:HGNC:6134]
PRSS16	ENSG00000112812	138.199	1.04157	0.282741	2.36048e-05	0.000516922	serine protease 16 [Source:HGNC Symbol;Acc:HGNC:9480]
TLR6	ENSG00000174130	69.6344	1.51234	0.432392	2.37012e-05	0.000518712	toll like receptor 6 [Source:HGNC Symbol;Acc:HGNC:16711]
MCOLN3	ENSG00000055732	806.88	1.53385	0.441159	2.39245e-05	0.000523273	mucolipin TRP cation channel 3 [Source:HGNC Symbol;Acc:HGNC:13358]
GXYLT2	ENSG00000172986	1126.75	1.03958	0.283745	2.41394e-05	0.000527148	glucoside xylosyltransferase 2 [Source:HGNC Symbol;Acc:HGNC:33383]
KCNJ3	ENSG00000162989	90.6028	1.28591	0.360707	2.43413e-05	0.000530354	potassium inwardly rectifying channel subfamily J member 3 [Source:HGNC Symbol;Acc:HGNC:6264]
KCNK6	ENSG00000099337	674.739	1.58468	0.458624	2.44701e-05	0.000531981	potassium two pore domain channel subfamily K member 6 [Source:HGNC Symbol;Acc:HGNC:6281]
GCNT1	ENSG00000187210	1639.97	1.35263	0.383098	2.46378e-05	0.000534549	glucosaminyl (N-acetyl) transferase 1 [Source:HGNC Symbol;Acc:HGNC:4203]
WSCD1	ENSG00000179314	2625.92	-1.00963	0.26761	2.47047e-05	0.000535669	WSC domain containing 1 [Source:HGNC Symbol;Acc:HGNC:29060]
ITGA8	ENSG00000077943	1599.15	1.2373	0.346423	2.48022e-05	0.0005371	integrin subunit alpha 8 [Source:HGNC Symbol;Acc:HGNC:6144]
IGFBP3	ENSG00000146674	32192.6	2.21962	0.653663	2.50912e-05	0.000541047	insulin like growth factor binding protein 3 [Source:HGNC Symbol;Acc:HGNC:5472]
CNTFR	ENSG00000122756	1052.51	-1.20906	0.325319	2.51215e-05	0.000541368	ciliary neurotrophic factor receptor [Source:HGNC Symbol;Acc:HGNC:2170]
ELAPOR1	ENSG00000116299	184.98	-1.05803	0.281834	2.52259e-05	0.000542619	endosome-lysosome associated apoptosis and autophagy regulator 1 [Source:HGNC Symbol;Acc:HGNC:29618]
ATP8B4	ENSG00000104043	268.688	1.85407	0.549783	2.55036e-05	0.000546714	ATPase phospholipid transporting 8B4 (putative) [Source:HGNC Symbol;Acc:HGNC:13536]
PDZRN3	ENSG00000121440	1425.21	1.0314	0.282651	2.60856e-05	0.000556007	PDZ domain containing ring finger 3 [Source:HGNC Symbol;Acc:HGNC:17704]
CRYBG1	ENSG00000112297	588.364	1.67411	0.490983	2.63018e-05	0.000559503	crystallin beta-gamma domain containing 1 [Source:HGNC Symbol;Acc:HGNC:356]
CELSR2	ENSG00000143126	5832.14	-1.00307	0.266752	2.66244e-05	0.000565434	cadherin EGF LAG seven-pass G-type receptor 2 [Source:HGNC Symbol;Acc:HGNC:3231]
DSC1	ENSG00000134765	16.2551	2.55284	0.770101	2.66509e-05	0.000565583	desmocollin 1 [Source:HGNC Symbol;Acc:HGNC:3035]
CAPNS2	ENSG00000256812	14.6356	1.02156	0.275011	2.70675e-05	0.000572308	calpain small subunit 2 [Source:HGNC Symbol;Acc:HGNC:16371]
NKD2	ENSG00000145506	493.424	-1.07737	0.288701	2.70783e-05	0.000572308	NKD inhibitor of WNT signaling pathway 2 [Source:HGNC Symbol;Acc:HGNC:17046]
EFS	ENSG00000100842	3862.61	-1.03277	0.2758	2.71815e-05	0.000574145	embryonal Fyn-associated substrate [Source:HGNC Symbol;Acc:HGNC:16898]
RESF1	ENSG00000174718	5560.72	1.04834	0.288915	2.75672e-05	0.000579851	retroelement silencing factor 1 [Source:HGNC Symbol;Acc:HGNC:25559]
APC2	ENSG00000115266	2789.49	-1.78991	0.496162	2.77638e-05	0.000582941	APC regulator of WNT signaling pathway 2 [Source:HGNC Symbol;Acc:HGNC:24036]
MATN2	ENSG00000132561	1822.16	1.75002	0.520331	2.87479e-05	0.000599306	matrilin 2 [Source:HGNC Symbol;Acc:HGNC:6908]
GRP	ENSG00000134443	13.45	-2.5387	0.711378	2.91551e-05	0.00060564	gastrin releasing peptide [Source:HGNC Symbol;Acc:HGNC:4605]
MN1	ENSG00000169184	1929.11	-1.15823	0.313956	2.92106e-05	0.000606435	MN1 proto-oncogene, transcriptional regulator [Source:HGNC Symbol;Acc:HGNC:7180]
TBC1D4	ENSG00000136111	4050.2	1.13368	0.318514	3.03754e-05	0.00062802	TBC1 domain family member 4 [Source:HGNC Symbol;Acc:HGNC:19165]
CD52	ENSG00000169442	22.151	2.89835	0.907815	3.08762e-05	0.000637624	CD52 molecule [Source:HGNC Symbol;Acc:HGNC:1804]
CDH1	ENSG00000039068	6724.92	1.55326	0.457501	3.12515e-05	0.000643485	cadherin 1 [Source:HGNC Symbol;Acc:HGNC:1748]
SOX6	ENSG00000110693	3600	1.47177	0.430586	3.16943e-05	0.000651076	SRY-box transcription factor 6 [Source:HGNC Symbol;Acc:HGNC:16421]
ZC3HAV1	ENSG00000105939	3129.47	1.12768	0.317104	3.17802e-05	0.00065246	zinc finger CCCH-type containing, antiviral 1 [Source:HGNC Symbol;Acc:HGNC:23721]
STON1-GTF2A1L	ENSG00000068781	12.001	1.78209	0.521255	3.31578e-05	0.000676003	STON1-GTF2A1L readthrough [Source:HGNC Symbol;Acc:HGNC:30651]
COL13A1	ENSG00000197467	633.043	1.14486	0.324814	3.36718e-05	0.000683707	collagen type XIII alpha 1 chain [Source:HGNC Symbol;Acc:HGNC:2190]
SERINC5	ENSG00000164300	9060.88	1.08243	0.304654	3.38358e-05	0.000685847	serine incorporator 5 [Source:HGNC Symbol;Acc:HGNC:18825]
AGBL1	ENSG00000273540	129.278	-2.66785	0.753858	3.46681e-05	0.000697489	AGBL carboxypeptidase 1 [Source:HGNC Symbol;Acc:HGNC:26504]
NFIA	ENSG00000162599	5152.6	2.07516	0.643929	3.62642e-05	0.000724212	nuclear factor I A [Source:HGNC Symbol;Acc:HGNC:7784]
TLN2	ENSG00000171914	6433.25	1.00432	0.281598	3.72668e-05	0.000740449	talin 2 [Source:HGNC Symbol;Acc:HGNC:15447]
HOXB7	ENSG00000260027	72.6654	1.48508	0.44035	3.74651e-05	0.000743548	homeobox B7 [Source:HGNC Symbol;Acc:HGNC:5118]
STEAP2	ENSG00000157214	744.415	1.01111	0.284136	3.78494e-05	0.000748638	STEAP2 metalloreductase [Source:HGNC Symbol;Acc:HGNC:17885]
RPS27	ENSG00000177954	1092.35	1.21923	0.352628	3.80993e-05	0.000750624	ribosomal protein S27 [Source:HGNC Symbol;Acc:HGNC:10416]
OR6A2	ENSG00000184933	82.7702	1.21318	0.349748	3.81579e-05	0.000751265	olfactory receptor family 6 subfamily A member 2 [Source:HGNC Symbol;Acc:HGNC:15301]
MAP3K5	ENSG00000197442	207.89	1.29234	0.376851	3.81746e-05	0.000751265	mitogen-activated protein kinase kinase kinase 5 [Source:HGNC Symbol;Acc:HGNC:6857]
DGKH	ENSG00000102780	3477.56	1.06486	0.301923	3.84004e-05	0.000754864	diacylglycerol kinase eta [Source:HGNC Symbol;Acc:HGNC:2854]
LAMP3	ENSG00000078081	72.8443	1.9379	0.597999	3.8515e-05	0.000755704	lysosomal associated membrane protein 3 [Source:HGNC Symbol;Acc:HGNC:14582]
PPARG	ENSG00000132170	103.888	1.38327	0.407435	3.85796e-05	0.00075585	peroxisome proliferator activated receptor gamma [Source:HGNC Symbol;Acc:HGNC:9236]
COL21A1	ENSG00000124749	2192.53	2.5134	0.799312	3.88437e-05	0.000760079	collagen type XXI alpha 1 chain [Source:HGNC Symbol;Acc:HGNC:17025]
EHD2	ENSG00000024422	385.66	1.39023	0.409896	3.99468e-05	0.000777867	EH domain containing 2 [Source:HGNC Symbol;Acc:HGNC:3243]
NTN1	ENSG00000065320	437.067	-1.41645	0.399043	4.03247e-05	0.000784791	netrin 1 [Source:HGNC Symbol;Acc:HGNC:8029]
TDO2	ENSG00000151790	200.598	1.64254	0.498093	4.05192e-05	0.000787703	tryptophan 2,3-dioxygenase [Source:HGNC Symbol;Acc:HGNC:11708]
DRD4	ENSG00000069696	149.13	-1.54994	0.439009	4.06615e-05	0.00078829	dopamine receptor D4 [Source:HGNC Symbol;Acc:HGNC:3025]
GCNT4	ENSG00000176928	346.346	1.22654	0.357556	4.14901e-05	0.000800381	glucosaminyl (N-acetyl) transferase 4 [Source:HGNC Symbol;Acc:HGNC:17973]
RPS6KL1	ENSG00000198208	421.758	-1.11065	0.307697	4.15773e-05	0.000801391	ribosomal protein S6 kinase like 1 [Source:HGNC Symbol;Acc:HGNC:20222]
NXPH1	ENSG00000122584	144.289	-1.79128	0.511311	4.16481e-05	0.000802108	neurexophilin 1 [Source:HGNC Symbol;Acc:HGNC:20693]
CD14	ENSG00000170458	22.4995	1.87866	0.575417	4.21115e-05	0.000808375	CD14 molecule [Source:HGNC Symbol;Acc:HGNC:1628]
GHR	ENSG00000112964	896.839	1.30967	0.386337	4.23675e-05	0.000812846	growth hormone receptor [Source:HGNC Symbol;Acc:HGNC:4263]
ADM5	ENSG00000224420	36.2561	-1.01138	0.27924	4.32611e-05	0.000825483	adrenomedullin 5 (putative) [Source:HGNC Symbol;Acc:HGNC:27293]
PRKD1	ENSG00000184304	1141.33	1.09551	0.315143	4.35498e-05	0.000830091	protein kinase D1 [Source:HGNC Symbol;Acc:HGNC:9407]
ENTPD3	ENSG00000168032	202.534	2.10315	0.667578	4.41737e-05	0.000838263	ectonucleoside triphosphate diphosphohydrolase 3 [Source:HGNC Symbol;Acc:HGNC:3365]
CBLN1	ENSG00000102924	232.529	-1.27831	0.360102	4.43396e-05	0.000839748	cerebellin 1 precursor [Source:HGNC Symbol;Acc:HGNC:1543]
SERPINE1	ENSG00000106366	257.872	1.74514	0.53937	4.4367e-05	0.000839748	serpin family E member 1 [Source:HGNC Symbol;Acc:HGNC:8583]
CHST5	ENSG00000135702	16.6728	-1.38352	0.395219	4.46187e-05	0.000843149	carbohydrate sulfotransferase 5 [Source:HGNC Symbol;Acc:HGNC:1973]
TCF21	ENSG00000118526	299.784	1.71896	0.530525	4.46494e-05	0.000843276	transcription factor 21 [Source:HGNC Symbol;Acc:HGNC:11632]
FOXB1	ENSG00000171956	185.116	-1.25297	0.352653	4.48097e-05	0.00084585	forkhead box B1 [Source:HGNC Symbol;Acc:HGNC:3799]
HNMT	ENSG00000150540	210.005	1.01133	0.28775	4.49342e-05	0.00084729	histamine N-methyltransferase [Source:HGNC Symbol;Acc:HGNC:5028]
CXCL12	ENSG00000107562	1290.34	1.27358	0.375666	4.5088e-05	0.000849733	C-X-C motif chemokine ligand 12 [Source:HGNC Symbol;Acc:HGNC:10672]
CASP4	ENSG00000196954	35.8956	2.43975	0.790149	4.53684e-05	0.000853644	caspase 4 [Source:HGNC Symbol;Acc:HGNC:1505]
AMIGO2	ENSG00000139211	1187.58	1.48533	0.449996	4.63037e-05	0.000869381	adhesion molecule with Ig like domain 2 [Source:HGNC Symbol;Acc:HGNC:24073]
S1PR5	ENSG00000180739	16.8595	2.27967	0.719584	4.81946e-05	0.000898017	sphingosine-1-phosphate receptor 5 [Source:HGNC Symbol;Acc:HGNC:14299]
CHRNA4	ENSG00000101204	515.246	-1.6565	0.476866	4.82226e-05	0.000898017	cholinergic receptor nicotinic alpha 4 subunit [Source:HGNC Symbol;Acc:HGNC:1958]
METTL7A	ENSG00000185432	1560.31	1.53657	0.469344	4.82368e-05	0.000898017	methyltransferase like 7A [Source:HGNC Symbol;Acc:HGNC:24550]
PCDHAC2	ENSG00000243232	478.539	1.40937	0.424964	4.82377e-05	0.000898017	protocadherin alpha subfamily C, 2 [Source:HGNC Symbol;Acc:HGNC:8677]
CDH23	ENSG00000107736	350.685	-1.28634	0.364911	4.84898e-05	0.000902076	cadherin related 23 [Source:HGNC Symbol;Acc:HGNC:13733]
KCNE1B	ENSG00000276289	28.1689	1.51024	0.456416	4.87362e-05	0.000903948	potassium channel, voltage gated subfamily E regulatory beta subunit 1B
BRICD5	ENSG00000182685	357.784	-1.08748	0.304501	4.90682e-05	0.000908667	BRICHOS domain containing 5 [Source:HGNC Symbol;Acc:HGNC:28309]
CATSPERB	ENSG00000133962	25.0913	1.44805	0.434966	4.93205e-05	0.000911897	cation channel sperm associated auxiliary subunit beta [Source:HGNC Symbol;Acc:HGNC:20500]
TLR3	ENSG00000164342	106.982	2.21878	0.717754	4.97295e-05	0.000918011	toll like receptor 3 [Source:HGNC Symbol;Acc:HGNC:11849]
CAV1	ENSG00000105974	248.415	1.08456	0.314813	4.99556e-05	0.0009217	caveolin 1 [Source:HGNC Symbol;Acc:HGNC:1527]
KIF26B	ENSG00000162849	2530.06	1.08208	0.313792	5.07766e-05	0.000933419	kinesin family member 26B [Source:HGNC Symbol;Acc:HGNC:25484]
KDELR3	ENSG00000100196	850.376	1.08226	0.315519	5.27939e-05	0.000963948	KDEL endoplasmic reticulum protein retention receptor 3 [Source:HGNC Symbol;Acc:HGNC:6306]
SH2D4A	ENSG00000104611	147.536	1.27838	0.382772	5.32634e-05	0.000971183	SH2 domain containing 4A [Source:HGNC Symbol;Acc:HGNC:26102]
SVOPL	ENSG00000157703	42.9206	1.58751	0.489198	5.39015e-05	0.000980099	SVOP like [Source:HGNC Symbol;Acc:HGNC:27034]
MCU	ENSG00000156026	1094.19	1.01469	0.2934	5.42069e-05	0.000984633	mitochondrial calcium uniporter [Source:HGNC Symbol;Acc:HGNC:23526]
KCNE3	ENSG00000175538	144.947	1.28666	0.387118	5.56421e-05	0.00100088	potassium voltage-gated channel subfamily E regulatory subunit 3 [Source:HGNC Symbol;Acc:HGNC:6243]
HHATL	ENSG00000010282	11.3931	-2.32994	0.689624	5.64837e-05	0.00101219	hedgehog acyltransferase like [Source:HGNC Symbol;Acc:HGNC:13242]
BRSK2	ENSG00000174672	1007.91	-1.10186	0.312242	5.68861e-05	0.00101856	BR serine/threonine kinase 2 [Source:HGNC Symbol;Acc:HGNC:11405]
SLC30A8	ENSG00000164756	83.643	2.36424	0.785616	5.82605e-05	0.00103732	solute carrier family 30 member 8 [Source:HGNC Symbol;Acc:HGNC:20303]
LRAT	ENSG00000121207	754.539	1.56071	0.488108	6.0259e-05	0.00106346	lecithin retinol acyltransferase [Source:HGNC Symbol;Acc:HGNC:6685]
ADAMTSL3	ENSG00000156218	210.818	1.36137	0.417184	6.13345e-05	0.00107789	ADAMTS like 3 [Source:HGNC Symbol;Acc:HGNC:14633]
AKAIN1	ENSG00000231824	27.1712	-2.04442	0.605986	6.14374e-05	0.00107916	A-kinase anchor inhibitor 1 [Source:HGNC Symbol;Acc:HGNC:28285]
AL391650.1	ENSG00000236782	98.1341	-1.71633	0.505196	6.19158e-05	0.00108571	ZNF593 opposite strand [Source:HGNC Symbol;Acc:HGNC:41278]
IL18R1	ENSG00000115604	96.7788	1.1451	0.34147	6.30025e-05	0.00109842	interleukin 18 receptor 1 [Source:HGNC Symbol;Acc:HGNC:5988]
TAFA4	ENSG00000163377	413.453	-1.2051	0.347871	6.45088e-05	0.00112132	TAFA chemokine like family member 4 [Source:HGNC Symbol;Acc:HGNC:21591]
BARHL1	ENSG00000125492	297.434	-3.09086	0.91668	6.48367e-05	0.00112537	BarH like homeobox 1 [Source:HGNC Symbol;Acc:HGNC:953]
CCDC178	ENSG00000166960	72.0194	1.56752	0.493488	6.51709e-05	0.00113005	coiled-coil domain containing 178 [Source:HGNC Symbol;Acc:HGNC:29588]
ANGPTL2	ENSG00000136859	466.412	1.13101	0.338455	6.5783e-05	0.00113507	angiopoietin like 2 [Source:HGNC Symbol;Acc:HGNC:490]
TPPP	ENSG00000171368	373.247	-1.30195	0.378887	6.61541e-05	0.00114091	tubulin polymerization promoting protein [Source:HGNC Symbol;Acc:HGNC:24164]
DLL1	ENSG00000198719	1670.15	-1.25431	0.364553	6.72953e-05	0.00115662	delta like canonical Notch ligand 1 [Source:HGNC Symbol;Acc:HGNC:2908]
MGAM2	ENSG00000257743	102.473	1.58911	0.503993	6.82783e-05	0.00116838	maltase-glucoamylase 2 (putative) [Source:HGNC Symbol;Acc:HGNC:28101]
PTGER4	ENSG00000171522	124.083	1.60425	0.511044	6.99865e-05	0.00119354	prostaglandin E receptor 4 [Source:HGNC Symbol;Acc:HGNC:9596]
MT1H	ENSG00000205358	33.9155	2.14724	0.711287	7.03114e-05	0.00119451	metallothionein 1H [Source:HGNC Symbol;Acc:HGNC:7400]
MTNR1A	ENSG00000168412	17.893	2.23814	0.737548	7.16017e-05	0.00121168	melatonin receptor 1A [Source:HGNC Symbol;Acc:HGNC:7463]
CEBPZ	ENSG00000115816	4000.1	1.02118	0.302611	7.23773e-05	0.00122069	CCAAT enhancer binding protein zeta [Source:HGNC Symbol;Acc:HGNC:24218]
SYK	ENSG00000165025	98.5319	1.34678	0.41788	7.27273e-05	0.00122542	spleen associated tyrosine kinase [Source:HGNC Symbol;Acc:HGNC:11491]
MB	ENSG00000198125	12.1915	1.79525	0.570617	7.50747e-05	0.00125177	myoglobin [Source:HGNC Symbol;Acc:HGNC:6915]
SVEP1	ENSG00000165124	2772.67	1.32537	0.411696	7.54684e-05	0.00125595	sushi, von Willebrand factor type A, EGF and pentraxin domain containing 1 [Source:HGNC Symbol;Acc:HGNC:15985]
IL7R	ENSG00000168685	22.7894	2.09362	0.691256	7.557e-05	0.00125704	interleukin 7 receptor [Source:HGNC Symbol;Acc:HGNC:6024]
PHYHIPL	ENSG00000165443	633.899	-1.80961	0.542763	7.59257e-05	0.00126236	phytanoyl-CoA 2-hydroxylase interacting protein like [Source:HGNC Symbol;Acc:HGNC:29378]
ZNF217	ENSG00000171940	5078.91	1.06692	0.319496	7.71538e-05	0.00127855	zinc finger protein 217 [Source:HGNC Symbol;Acc:HGNC:13009]
CYSLTR2	ENSG00000152207	554.406	2.36627	0.814868	7.72591e-05	0.00127909	cysteinyl leukotriene receptor 2 [Source:HGNC Symbol;Acc:HGNC:18274]
CPED1	ENSG00000106034	2305.78	1.34412	0.41976	7.75543e-05	0.00128216	cadherin like and PC-esterase domain containing 1 [Source:HGNC Symbol;Acc:HGNC:26159]
RERG	ENSG00000134533	546.622	1.68235	0.547643	7.92176e-05	0.00130231	RAS like estrogen regulated growth inhibitor [Source:HGNC Symbol;Acc:HGNC:15980]
PABPC3	ENSG00000151846	62.6949	1.02596	0.305524	7.92832e-05	0.00130278	poly(A) binding protein cytoplasmic 3 [Source:HGNC Symbol;Acc:HGNC:8556]
PPP1R36	ENSG00000165807	13.5001	1.23797	0.373636	7.94022e-05	0.00130384	protein phosphatase 1 regulatory subunit 36 [Source:HGNC Symbol;Acc:HGNC:20097]
CGNL1	ENSG00000128849	1580.92	1.47907	0.471	7.96291e-05	0.00130602	cingulin like 1 [Source:HGNC Symbol;Acc:HGNC:25931]
ANKRD13B	ENSG00000198720	510.138	-1.04313	0.302083	8.02144e-05	0.00131256	ankyrin repeat domain 13B [Source:HGNC Symbol;Acc:HGNC:26363]
PARP14	ENSG00000173193	2937.22	1.07578	0.324393	8.12025e-05	0.0013238	poly(ADP-ribose) polymerase family member 14 [Source:HGNC Symbol;Acc:HGNC:29232]
GPC2	ENSG00000213420	3065.73	-1.034	0.299958	8.2832e-05	0.00134475	glypican 2 [Source:HGNC Symbol;Acc:HGNC:4450]
PPP1R3B	ENSG00000173281	3529.92	1.01261	0.303436	8.33108e-05	0.00135127	protein phosphatase 1 regulatory subunit 3B [Source:HGNC Symbol;Acc:HGNC:14942]
FXYD5	ENSG00000089327	112.757	1.69994	0.556112	8.36714e-05	0.00135525	FXYD domain containing ion transport regulator 5 [Source:HGNC Symbol;Acc:HGNC:4029]
KRT80	ENSG00000167767	50.0764	2.0345	0.68423	8.3765e-05	0.00135551	keratin 80 [Source:HGNC Symbol;Acc:HGNC:27056]
WNT7A	ENSG00000154764	562.121	-2.18287	0.663952	8.45225e-05	0.00136714	Wnt family member 7A [Source:HGNC Symbol;Acc:HGNC:12786]
WFDC3	ENSG00000124116	39.6924	1.98299	0.662702	8.48408e-05	0.00137046	WAP four-disulfide core domain 3 [Source:HGNC Symbol;Acc:HGNC:15957]
FSHR	ENSG00000170820	133.871	1.49133	0.478998	8.55138e-05	0.00137776	follicle stimulating hormone receptor [Source:HGNC Symbol;Acc:HGNC:3969]
CARMIL3	ENSG00000186648	396.636	-1.14827	0.337857	8.58137e-05	0.0013804	capping protein regulator and myosin 1 linker 3 [Source:HGNC Symbol;Acc:HGNC:20272]
NDRG4	ENSG00000103034	1970.96	-1.14585	0.338262	8.59134e-05	0.00138105	NDRG family member 4 [Source:HGNC Symbol;Acc:HGNC:14466]
PROCR	ENSG00000101000	233.87	1.72772	0.570046	8.5983e-05	0.00138123	protein C receptor [Source:HGNC Symbol;Acc:HGNC:9452]
GUCY1A1	ENSG00000164116	1501.63	1.15299	0.354499	8.70207e-05	0.00139281	guanylate cyclase 1 soluble subunit alpha 1 [Source:HGNC Symbol;Acc:HGNC:4685]
ANKRD1	ENSG00000148677	329.311	1.59362	0.52015	8.83364e-05	0.00141129	ankyrin repeat domain 1 [Source:HGNC Symbol;Acc:HGNC:15819]
CDH3	ENSG00000062038	3220.98	1.22099	0.379494	8.8635e-05	0.00141431	cadherin 3 [Source:HGNC Symbol;Acc:HGNC:1762]
AATK	ENSG00000181409	427.892	-1.01386	0.295109	8.86458e-05	0.00141431	apoptosis associated tyrosine kinase [Source:HGNC Symbol;Acc:HGNC:21]
RPL12	ENSG00000197958	5840.55	1.04831	0.316798	8.90884e-05	0.00141944	ribosomal protein L12 [Source:HGNC Symbol;Acc:HGNC:10302]
FHL2	ENSG00000115641	542.796	1.09097	0.333229	8.9886e-05	0.00142863	four and a half LIM domains 2 [Source:HGNC Symbol;Acc:HGNC:3703]
AGTR1	ENSG00000144891	234.966	1.69253	0.559176	9.01398e-05	0.00143165	angiotensin II receptor type 1 [Source:HGNC Symbol;Acc:HGNC:336]
SLC22A3	ENSG00000146477	406.645	1.31374	0.415524	9.07906e-05	0.00144003	solute carrier family 22 member 3 [Source:HGNC Symbol;Acc:HGNC:10967]
TUBB3	ENSG00000258947	231.811	-1.15045	0.340069	9.08759e-05	0.00144073	tubulin beta 3 class III [Source:HGNC Symbol;Acc:HGNC:20772]
DDX21	ENSG00000165732	5441.37	1.01529	0.30614	9.10454e-05	0.00144221	DExD-box helicase 21 [Source:HGNC Symbol;Acc:HGNC:2744]
SCRT1	ENSG00000261678	202.4	-1.91541	0.585025	9.10509e-05	0.00144221	scratch family transcriptional repressor 1 [Source:HGNC Symbol;Acc:HGNC:15950]
PTPRN2	ENSG00000155093	837.002	-2.04455	0.625648	9.14244e-05	0.00144682	protein tyrosine phosphatase receptor type N2 [Source:HGNC Symbol;Acc:HGNC:9677]
FGFBP1	ENSG00000137440	11.2074	1.63602	0.526478	9.32808e-05	0.00146892	fibroblast growth factor binding protein 1 [Source:HGNC Symbol;Acc:HGNC:19695]
ARHGDIB	ENSG00000111348	198.055	1.73472	0.577949	9.38271e-05	0.00147356	Rho GDP dissociation inhibitor beta [Source:HGNC Symbol;Acc:HGNC:679]
TRANK1	ENSG00000168016	3108.19	1.01302	0.306978	9.45471e-05	0.00148288	tetratricopeptide repeat and ankyrin repeat containing 1 [Source:HGNC Symbol;Acc:HGNC:29011]
FYB1	ENSG00000082074	26.0706	2.46207	0.859245	9.53595e-05	0.00149163	FYN binding protein 1 [Source:HGNC Symbol;Acc:HGNC:4036]
TRPC6	ENSG00000137672	92.922	1.21004	0.377933	9.56433e-05	0.00149408	transient receptor potential cation channel subfamily C member 6 [Source:HGNC Symbol;Acc:HGNC:12338]
TAP2	ENSG00000204267	75.6483	1.64421	0.542536	9.57389e-05	0.0014949	transporter 2, ATP binding cassette subfamily B member [Source:HGNC Symbol;Acc:HGNC:44]
BCO2	ENSG00000197580	466.336	1.63262	0.540255	9.68682e-05	0.00150452	beta-carotene oxygenase 2 [Source:HGNC Symbol;Acc:HGNC:18503]
ZNF600	ENSG00000189190	517.083	1.15127	0.357941	9.7498e-05	0.0015114	zinc finger protein 600 [Source:HGNC Symbol;Acc:HGNC:30951]
PRDM6	ENSG00000061455	792.613	1.45596	0.473091	9.94103e-05	0.00153383	PR/SET domain 6 [Source:HGNC Symbol;Acc:HGNC:9350]
TLL1	ENSG00000038295	215.466	1.2732	0.40393	9.95944e-05	0.001536	tolloid like 1 [Source:HGNC Symbol;Acc:HGNC:11843]
RAB2B	ENSG00000129472	1227.79	1.13871	0.354768	0.000101293	0.00155538	RAB2B, member RAS oncogene family [Source:HGNC Symbol;Acc:HGNC:20246]
ARHGEF28	ENSG00000214944	304.859	1.15981	0.362877	0.000102646	0.00157128	Rho guanine nucleotide exchange factor 28 [Source:HGNC Symbol;Acc:HGNC:30322]
VAMP8	ENSG00000118640	224.081	1.12053	0.348633	0.000103722	0.00158436	vesicle associated membrane protein 8 [Source:HGNC Symbol;Acc:HGNC:12647]
GAS2L2	ENSG00000270765	14.3873	-1.22352	0.371178	0.000105192	0.00160195	growth arrest specific 2 like 2 [Source:HGNC Symbol;Acc:HGNC:24846]
DDX60L	ENSG00000181381	435.861	1.22899	0.388417	0.0001065	0.00161722	DExD/H-box 60 like [Source:HGNC Symbol;Acc:HGNC:26429]
SLC66A3	ENSG00000162976	505.778	1.09287	0.339245	0.000106665	0.00161877	solute carrier family 66 member 3 [Source:HGNC Symbol;Acc:HGNC:28503]
TLR1	ENSG00000174125	44.8276	1.58031	0.524152	0.000111079	0.00167275	toll like receptor 1 [Source:HGNC Symbol;Acc:HGNC:11847]
PODXL	ENSG00000128567	34301.9	1.62351	0.544543	0.000112226	0.00168641	podocalyxin like [Source:HGNC Symbol;Acc:HGNC:9171]
HGF	ENSG00000019991	832.274	1.91366	0.664098	0.000114199	0.00171092	hepatocyte growth factor [Source:HGNC Symbol;Acc:HGNC:4893]
MYO5C	ENSG00000128833	919.405	1.12338	0.353143	0.000114246	0.00171092	myosin VC [Source:HGNC Symbol;Acc:HGNC:7604]
MARVELD3	ENSG00000140832	222.839	1.59829	0.537094	0.00011556	0.00172434	MARVEL domain containing 3 [Source:HGNC Symbol;Acc:HGNC:30525]
CLIC6	ENSG00000159212	142.752	1.12748	0.354655	0.000115652	0.00172462	chloride intracellular channel 6 [Source:HGNC Symbol;Acc:HGNC:2065]
LYPD3	ENSG00000124466	61.9727	1.5677	0.525193	0.000118963	0.00176129	LY6/PLAUR domain containing 3 [Source:HGNC Symbol;Acc:HGNC:24880]
FAM171A2	ENSG00000161682	3240.13	-1.00996	0.301927	0.000119925	0.00176958	family with sequence similarity 171 member A2 [Source:HGNC Symbol;Acc:HGNC:30480]
JARID2	ENSG00000008083	2423.87	1.51869	0.507478	0.000120358	0.00177373	jumonji and AT-rich interaction domain containing 2 [Source:HGNC Symbol;Acc:HGNC:6196]
DBI	ENSG00000155368	373.845	1.05416	0.329009	0.00012134	0.0017852	diazepam binding inhibitor, acyl-CoA binding protein [Source:HGNC Symbol;Acc:HGNC:2690]
LXN	ENSG00000079257	249.331	1.09708	0.344923	0.000122041	0.00179252	latexin [Source:HGNC Symbol;Acc:HGNC:13347]
SLC24A4	ENSG00000140090	56.4397	-1.02974	0.309362	0.000122751	0.00179994	solute carrier family 24 member 4 [Source:HGNC Symbol;Acc:HGNC:10978]
COL6A3	ENSG00000163359	15705.6	1.62226	0.525737	0.000124962	0.00182551	collagen type VI alpha 3 chain [Source:HGNC Symbol;Acc:HGNC:2213]
CD38	ENSG00000004468	21.1791	1.41453	0.461093	0.000125871	0.00183498	CD38 molecule [Source:HGNC Symbol;Acc:HGNC:1667]
RASGRP4	ENSG00000171777	30.7145	1.86495	0.646829	0.000128823	0.00187103	RAS guanyl releasing protein 4 [Source:HGNC Symbol;Acc:HGNC:18958]
PMP22	ENSG00000109099	490.203	1.002	0.311468	0.000128994	0.00187269	peripheral myelin protein 22 [Source:HGNC Symbol;Acc:HGNC:9118]
APOBEC3G	ENSG00000239713	217.292	1.35151	0.445558	0.000129832	0.00188178	apolipoprotein B mRNA editing enzyme catalytic subunit 3G [Source:HGNC Symbol;Acc:HGNC:17357]
ERRFI1	ENSG00000116285	5416.22	1.02099	0.318117	0.000131094	0.00189151	ERBB receptor feedback inhibitor 1 [Source:HGNC Symbol;Acc:HGNC:18185]
MMP17	ENSG00000198598	599.694	-1.36577	0.424356	0.000133765	0.00192293	matrix metallopeptidase 17 [Source:HGNC Symbol;Acc:HGNC:7163]
TEPP	ENSG00000159648	27.6849	1.10261	0.348083	0.00013397	0.00192509	testis, prostate and placenta expressed [Source:HGNC Symbol;Acc:HGNC:33745]
CPLX1	ENSG00000168993	53.6967	-1.26692	0.391502	0.000134855	0.00193544	complexin 1 [Source:HGNC Symbol;Acc:HGNC:2309]
IGSF10	ENSG00000152580	564.008	1.71904	0.597552	0.000136447	0.00195174	immunoglobulin superfamily member 10 [Source:HGNC Symbol;Acc:HGNC:26384]
OR10G4	ENSG00000254737	38.7875	2.22585	0.807428	0.000136546	0.00195174	olfactory receptor family 10 subfamily G member 4 [Source:HGNC Symbol;Acc:HGNC:14809]
BST2	ENSG00000130303	1751.79	1.56857	0.535993	0.000137657	0.00196442	bone marrow stromal cell antigen 2 [Source:HGNC Symbol;Acc:HGNC:1119]
PROB1	ENSG00000228672	130.079	-1.0491	0.318482	0.000138872	0.0019779	proline rich basic protein 1 [Source:HGNC Symbol;Acc:HGNC:41906]
CHSY3	ENSG00000198108	583.632	1.35683	0.452138	0.00014152	0.00200906	chondroitin sulfate synthase 3 [Source:HGNC Symbol;Acc:HGNC:24293]
ADAM11	ENSG00000073670	1124.08	-1.42282	0.445969	0.000141892	0.00201341	ADAM metallopeptidase domain 11 [Source:HGNC Symbol;Acc:HGNC:189]
CNTN5	ENSG00000149972	1034.48	2.28923	0.846655	0.000142812	0.00202296	contactin 5 [Source:HGNC Symbol;Acc:HGNC:2175]
SLC28A3	ENSG00000197506	20.7781	1.43129	0.474766	0.000143478	0.00203099	solute carrier family 28 member 3 [Source:HGNC Symbol;Acc:HGNC:16484]
HS3ST2	ENSG00000122254	66.885	-1.18383	0.366001	0.000144593	0.00204208	heparan sulfate-glucosamine 3-sulfotransferase 2 [Source:HGNC Symbol;Acc:HGNC:5195]
TMEM52B	ENSG00000165685	16.7737	1.63336	0.553338	0.000144965	0.00204545	transmembrane protein 52B [Source:HGNC Symbol;Acc:HGNC:26438]
SHOC1	ENSG00000165181	12.4583	-1.59697	0.511304	0.000145651	0.00205266	shortage in chiasmata 1 [Source:HGNC Symbol;Acc:HGNC:26535]
KCNH3	ENSG00000135519	64.1022	-1.25397	0.3905	0.000146149	0.00205886	potassium voltage-gated channel subfamily H member 3 [Source:HGNC Symbol;Acc:HGNC:6252]
OTP	ENSG00000171540	23.4288	-2.58616	0.834581	0.000150166	0.00210364	orthopedia homeobox [Source:HGNC Symbol;Acc:HGNC:8518]
SEMA6B	ENSG00000167680	3074.92	-1.06636	0.327106	0.000153412	0.00213634	semaphorin 6B [Source:HGNC Symbol;Acc:HGNC:10739]
CPT1B	ENSG00000205560	68.6813	-1.03352	0.316857	0.000153997	0.00214195	carnitine palmitoyltransferase 1B [Source:HGNC Symbol;Acc:HGNC:2329]
WDR97	ENSG00000179698	128.087	-1.27426	0.399428	0.000155575	0.00215622	WD repeat domain 97 [Source:HGNC Symbol;Acc:HGNC:26959]
ALPK2	ENSG00000198796	981.901	1.41251	0.480406	0.000158372	0.00218556	alpha kinase 2 [Source:HGNC Symbol;Acc:HGNC:20565]
OR10G8	ENSG00000234560	12.2488	2.45527	0.89425	0.000158376	0.00218556	olfactory receptor family 10 subfamily G member 8 [Source:HGNC Symbol;Acc:HGNC:14845]
DCN	ENSG00000011465	21102.2	2.2715	0.845204	0.000159193	0.00219444	decorin [Source:HGNC Symbol;Acc:HGNC:2705]
GLT8D2	ENSG00000120820	311.043	1.26124	0.419404	0.000159207	0.00219444	glycosyltransferase 8 domain containing 2 [Source:HGNC Symbol;Acc:HGNC:24890]
KRT7	ENSG00000135480	593.996	1.94276	0.705484	0.000161141	0.00221502	keratin 7 [Source:HGNC Symbol;Acc:HGNC:6445]
OGFRL1	ENSG00000119900	4245.21	1.07219	0.344419	0.000161445	0.00221746	opioid growth factor receptor like 1 [Source:HGNC Symbol;Acc:HGNC:21378]
ANXA1	ENSG00000135046	1597.87	1.34394	0.450398	0.000163811	0.00224536	annexin A1 [Source:HGNC Symbol;Acc:HGNC:533]
OSR1	ENSG00000143867	228.718	1.53738	0.533869	0.000164064	0.00224641	odd-skipped related transcription factor 1 [Source:HGNC Symbol;Acc:HGNC:8111]
SMN1	ENSG00000172062	777.139	1.13705	0.371654	0.000164949	0.00225501	survival of motor neuron 1, telomeric [Source:HGNC Symbol;Acc:HGNC:11117]
PCTP	ENSG00000141179	698.626	1.03596	0.332562	0.000166737	0.00227415	phosphatidylcholine transfer protein [Source:HGNC Symbol;Acc:HGNC:8752]
CAMK2B	ENSG00000058404	65.4559	-1.43537	0.457687	0.000166877	0.00227517	calcium/calmodulin dependent protein kinase II beta [Source:HGNC Symbol;Acc:HGNC:1461]
CMTM5	ENSG00000166091	49.7144	-1.20376	0.378391	0.000167591	0.00228313	CKLF like MARVEL transmembrane domain containing 5 [Source:HGNC Symbol;Acc:HGNC:19176]
OLR1	ENSG00000173391	664.478	2.72005	1.07677	0.000167754	0.00228448	oxidized low density lipoprotein receptor 1 [Source:HGNC Symbol;Acc:HGNC:8133]
OR2W3	ENSG00000238243	12.9242	2.17448	0.78183	0.000168916	0.00229762	olfactory receptor family 2 subfamily W member 3 [Source:HGNC Symbol;Acc:HGNC:15021]
ROBO3	ENSG00000154134	1536.5	-1.76906	0.571599	0.000169477	0.00230258	roundabout guidance receptor 3 [Source:HGNC Symbol;Acc:HGNC:13433]
GRIN2A	ENSG00000183454	1102.76	1.06156	0.34368	0.000172299	0.00233012	glutamate ionotropic receptor NMDA type subunit 2A [Source:HGNC Symbol;Acc:HGNC:4585]
ISM1	ENSG00000101230	121.419	1.02623	0.330282	0.000176499	0.00236868	isthmin 1 [Source:HGNC Symbol;Acc:HGNC:16213]
ADGRA1	ENSG00000197177	113.079	-1.19939	0.378164	0.00017723	0.00237758	adhesion G protein-coupled receptor A1 [Source:HGNC Symbol;Acc:HGNC:13838]
NDUFS6	ENSG00000145494	90.9965	1.07436	0.349439	0.000180814	0.00241925	NADH:ubiquinone oxidoreductase subunit S6 [Source:HGNC Symbol;Acc:HGNC:7713]
GALR1	ENSG00000166573	21.0472	1.25126	0.415296	0.000180817	0.00241925	galanin receptor 1 [Source:HGNC Symbol;Acc:HGNC:4132]
RAX	ENSG00000134438	380.497	-2.67072	0.878238	0.000185567	0.00246964	retina and anterior neural fold homeobox [Source:HGNC Symbol;Acc:HGNC:18662]
HPSE2	ENSG00000172987	283.988	1.64901	0.590679	0.000186107	0.00247401	heparanase 2 (inactive) [Source:HGNC Symbol;Acc:HGNC:18374]
SELP	ENSG00000174175	18.5367	2.1985	0.815776	0.000187329	0.00248838	selectin P [Source:HGNC Symbol;Acc:HGNC:10721]
GIMAP4	ENSG00000133574	16.6268	1.29019	0.435122	0.000205813	0.00268221	GTPase, IMAP family member 4 [Source:HGNC Symbol;Acc:HGNC:21872]
APBB1IP	ENSG00000077420	29.8764	1.8175	0.666658	0.000207593	0.0027004	amyloid beta precursor protein binding family B member 1 interacting protein [Source:HGNC Symbol;Acc:HGNC:17379]
CD69	ENSG00000110848	25.5055	1.62	0.578333	0.000210494	0.00273005	CD69 molecule [Source:HGNC Symbol;Acc:HGNC:1694]
CPO	ENSG00000144410	12.1143	1.39875	0.47489	0.000211399	0.00273674	carboxypeptidase O [Source:HGNC Symbol;Acc:HGNC:21011]
PTGER2	ENSG00000125384	31.2661	1.69002	0.613125	0.000211688	0.00273948	prostaglandin E receptor 2 [Source:HGNC Symbol;Acc:HGNC:9594]
SEPTIN5	ENSG00000184702	74.9935	-1.48795	0.487322	0.000212149	0.00274443	septin 5 [Source:HGNC Symbol;Acc:HGNC:9164]
KIAA0040	ENSG00000235750	222.303	1.34271	0.468109	0.000215202	0.00277409	KIAA0040 [Source:HGNC Symbol;Acc:HGNC:28950]
CGN	ENSG00000143375	479.474	1.06989	0.355184	0.000215812	0.00278056	cingulin [Source:HGNC Symbol;Acc:HGNC:17429]
SLC19A3	ENSG00000135917	689.757	1.15688	0.390889	0.000216689	0.00278981	solute carrier family 19 member 3 [Source:HGNC Symbol;Acc:HGNC:16266]
EIF3C	ENSG00000184110	320.849	1.49973	0.53685	0.000217701	0.00279771	eukaryotic translation initiation factor 3 subunit C [Source:HGNC Symbol;Acc:HGNC:3279]
LUM	ENSG00000139329	31407.9	1.87754	0.687635	0.000218039	0.00280104	lumican [Source:HGNC Symbol;Acc:HGNC:6724]
CFD	ENSG00000197766	57.0483	1.60299	0.579488	0.000218847	0.00280936	complement factor D [Source:HGNC Symbol;Acc:HGNC:2771]
ITGA11	ENSG00000137809	153.563	1.55974	0.56111	0.000219755	0.00281529	integrin subunit alpha 11 [Source:HGNC Symbol;Acc:HGNC:6136]
GAR1	ENSG00000109534	181.644	1.0097	0.331323	0.000219781	0.00281529	GAR1 ribonucleoprotein [Source:HGNC Symbol;Acc:HGNC:14264]
ARHGEF35	ENSG00000213214	66.0921	1.48101	0.528402	0.000222487	0.00284053	Rho guanine nucleotide exchange factor 35 [Source:HGNC Symbol;Acc:HGNC:33846]
BNC1	ENSG00000169594	1632.13	1.7041	0.629304	0.000222697	0.00284218	basonuclin 1 [Source:HGNC Symbol;Acc:HGNC:1081]
DPYSL4	ENSG00000151640	2588	-1.14247	0.366817	0.000228362	0.00289347	dihydropyrimidinase like 4 [Source:HGNC Symbol;Acc:HGNC:3016]
METRN	ENSG00000103260	8050.13	-1.08047	0.346784	0.000229007	0.00290059	meteorin, glial cell differentiation regulator [Source:HGNC Symbol;Acc:HGNC:14151]
SLC6A2	ENSG00000103546	77.0288	1.83997	0.693171	0.000229166	0.00290156	solute carrier family 6 member 2 [Source:HGNC Symbol;Acc:HGNC:11048]
FAM153A	ENSG00000170074	18.7302	2.27875	0.883414	0.000231413	0.00292054	family with sequence similarity 153 member A [Source:HGNC Symbol;Acc:HGNC:29940]
KCNIP4	ENSG00000185774	183.162	1.2119	0.416277	0.00023171	0.00292324	potassium voltage-gated channel interacting protein 4 [Source:HGNC Symbol;Acc:HGNC:30083]
CSGALNACT1	ENSG00000147408	153.336	1.32953	0.466549	0.000232838	0.00293392	chondroitin sulfate N-acetylgalactosaminyltransferase 1 [Source:HGNC Symbol;Acc:HGNC:24290]
PTGER1	ENSG00000160951	11.1901	-1.13308	0.366935	0.000234117	0.0029462	prostaglandin E receptor 1 [Source:HGNC Symbol;Acc:HGNC:9593]
FMO1	ENSG00000010932	526.577	1.94888	0.748592	0.000234405	0.00294877	flavin containing dimethylaniline monoxygenase 1 [Source:HGNC Symbol;Acc:HGNC:3769]
CD300E	ENSG00000186407	34.0741	2.19372	0.85872	0.00023534	0.0029563	CD300e molecule [Source:HGNC Symbol;Acc:HGNC:28874]
DOCK2	ENSG00000134516	42.0407	1.64188	0.602893	0.000236087	0.00296251	dedicator of cytokinesis 2 [Source:HGNC Symbol;Acc:HGNC:2988]
SLC40A1	ENSG00000138449	11426.6	2.00987	0.77012	0.000236332	0.00296452	solute carrier family 40 member 1 [Source:HGNC Symbol;Acc:HGNC:10909]
ST6GALNAC3	ENSG00000184005	3985.51	1.10243	0.371497	0.000239702	0.00299717	ST6 N-acetylgalactosaminide alpha-2,6-sialyltransferase 3 [Source:HGNC Symbol;Acc:HGNC:19343]
COL5A2	ENSG00000204262	16666.3	1.06444	0.346873	0.000240026	0.00299909	collagen type V alpha 2 chain [Source:HGNC Symbol;Acc:HGNC:2210]
TTBK1	ENSG00000146216	194.055	-1.26997	0.415371	0.000242986	0.00302961	tau tubulin kinase 1 [Source:HGNC Symbol;Acc:HGNC:19140]
IL1B	ENSG00000125538	18.5965	2.23314	0.868233	0.000244972	0.0030425	interleukin 1 beta [Source:HGNC Symbol;Acc:HGNC:5992]
FAIM2	ENSG00000135472	157.125	-1.36792	0.451483	0.000247011	0.00305917	Fas apoptotic inhibitory molecule 2 [Source:HGNC Symbol;Acc:HGNC:17067]
TNFRSF9	ENSG00000049249	232.642	1.86072	0.713588	0.000250003	0.00308753	TNF receptor superfamily member 9 [Source:HGNC Symbol;Acc:HGNC:11924]
FIBIN	ENSG00000176971	251.033	1.80491	0.683638	0.000250344	0.00308848	fin bud initiation factor homolog [Source:HGNC Symbol;Acc:HGNC:33747]
CFAP77	ENSG00000188523	40.0449	-1.6884	0.567741	0.00025044	0.00308859	cilia and flagella associated protein 77 [Source:HGNC Symbol;Acc:HGNC:33776]
SLC39A2	ENSG00000165794	286.552	1.58172	0.583887	0.000250531	0.00308862	solute carrier family 39 member 2 [Source:HGNC Symbol;Acc:HGNC:17127]
CACNG2	ENSG00000166862	14.1361	-1.48011	0.495109	0.000252167	0.00310553	calcium voltage-gated channel auxiliary subunit gamma 2 [Source:HGNC Symbol;Acc:HGNC:1406]
PYCARD	ENSG00000103490	32.1472	1.58634	0.580358	0.000254307	0.00312859	PYD and CARD domain containing [Source:HGNC Symbol;Acc:HGNC:16608]
RSPO4	ENSG00000101282	68.9806	1.05545	0.355319	0.000260153	0.00318824	R-spondin 4 [Source:HGNC Symbol;Acc:HGNC:16175]
CERS3	ENSG00000154227	28.6708	2.12136	0.836308	0.000264471	0.00323551	ceramide synthase 3 [Source:HGNC Symbol;Acc:HGNC:23752]
APOL1	ENSG00000100342	11.6129	2.40483	0.943985	0.000266166	0.00325399	apolipoprotein L1 [Source:HGNC Symbol;Acc:HGNC:618]
MYRF	ENSG00000124920	4219.85	1.35827	0.486307	0.000266775	0.00325829	myelin regulatory factor [Source:HGNC Symbol;Acc:HGNC:1181]
STING1	ENSG00000184584	41.1636	1.79602	0.68611	0.000273309	0.00331822	stimulator of interferon response cGAMP interactor 1 [Source:HGNC Symbol;Acc:HGNC:27962]
ERG	ENSG00000157554	121.625	1.2165	0.426862	0.000275449	0.00333384	ETS transcription factor ERG [Source:HGNC Symbol;Acc:HGNC:3446]
SPHK1	ENSG00000176170	766.149	-1.2892	0.428565	0.000280011	0.00337858	sphingosine kinase 1 [Source:HGNC Symbol;Acc:HGNC:11240]
LTBR	ENSG00000111321	89.5725	1.2334	0.435523	0.000285306	0.00342953	lymphotoxin beta receptor [Source:HGNC Symbol;Acc:HGNC:6718]
ZFPM2	ENSG00000169946	854.699	1.34669	0.486871	0.000288236	0.00345765	zinc finger protein, FOG family member 2 [Source:HGNC Symbol;Acc:HGNC:16700]
OR4D5	ENSG00000171014	33.4853	2.27103	0.928434	0.00029045	0.00347472	olfactory receptor family 4 subfamily D member 5 [Source:HGNC Symbol;Acc:HGNC:14852]
HOXA10	ENSG00000253293	460.314	2.15315	0.879983	0.000291376	0.00347987	homeobox A10 [Source:HGNC Symbol;Acc:HGNC:5100]
EIF5A	ENSG00000132507	3076.71	1.07306	0.367595	0.000292039	0.00348307	eukaryotic translation initiation factor 5A [Source:HGNC Symbol;Acc:HGNC:3300]
FCHO1	ENSG00000130475	290.756	-1.08074	0.353429	0.000294013	0.00350186	FCH and mu domain containing endocytic adaptor 1 [Source:HGNC Symbol;Acc:HGNC:29002]
SLIT3	ENSG00000184347	2423.75	1.18721	0.417194	0.000294918	0.00350907	slit guidance ligand 3 [Source:HGNC Symbol;Acc:HGNC:11087]
GLP2R	ENSG00000065325	47.4953	1.6911	0.645528	0.0002958	0.00351599	glucagon like peptide 2 receptor [Source:HGNC Symbol;Acc:HGNC:4325]
CHGA	ENSG00000100604	117.789	-1.0084	0.327623	0.000301284	0.00355951	chromogranin A [Source:HGNC Symbol;Acc:HGNC:1929]
OAS2	ENSG00000111335	18.1275	3.27678	1.45559	0.000301736	0.00356245	2'-5'-oligoadenylate synthetase 2 [Source:HGNC Symbol;Acc:HGNC:8087]
FMO4	ENSG00000076258	303.405	1.12548	0.392698	0.000303243	0.00357664	flavin containing dimethylaniline monoxygenase 4 [Source:HGNC Symbol;Acc:HGNC:3772]
CMKLR1	ENSG00000174600	33.4886	1.47637	0.545523	0.000306961	0.00360654	chemerin chemokine-like receptor 1 [Source:HGNC Symbol;Acc:HGNC:2121]
JADE1	ENSG00000077684	3491.17	1.15264	0.405065	0.000307734	0.00361264	jade family PHD finger 1 [Source:HGNC Symbol;Acc:HGNC:30027]
SRGN	ENSG00000122862	20.5612	2.58265	1.09001	0.000307966	0.00361295	serglycin [Source:HGNC Symbol;Acc:HGNC:9361]
OR56A1	ENSG00000180934	37.7523	1.05204	0.359343	0.000308389	0.0036155	olfactory receptor family 56 subfamily A member 1 [Source:HGNC Symbol;Acc:HGNC:14781]
MMP19	ENSG00000123342	39.3761	1.30676	0.471595	0.000309898	0.00362909	matrix metallopeptidase 19 [Source:HGNC Symbol;Acc:HGNC:7165]
POU4F2	ENSG00000151615	171.506	-1.94364	0.673341	0.000310127	0.00362909	POU class 4 homeobox 2 [Source:HGNC Symbol;Acc:HGNC:9219]
BAIAP3	ENSG00000007516	618.906	-1.03508	0.338337	0.000310243	0.00362909	BAI1 associated protein 3 [Source:HGNC Symbol;Acc:HGNC:948]
ENPP1	ENSG00000197594	2141.79	1.30095	0.470526	0.000310651	0.00363233	ectonucleotide pyrophosphatase/phosphodiesterase 1 [Source:HGNC Symbol;Acc:HGNC:3356]
URAD	ENSG00000183463	84.5705	1.20952	0.430164	0.000312249	0.00364736	ureidoimidazoline (2-oxo-4-hydroxy-4-carboxy-5-) decarboxylase [Source:HGNC Symbol;Acc:HGNC:17785]
CCN4	ENSG00000104415	1906.83	1.83833	0.726486	0.000313514	0.00365971	cellular communication network factor 4 [Source:HGNC Symbol;Acc:HGNC:12769]
EDN3	ENSG00000124205	347.579	1.26194	0.454597	0.000315138	0.00367378	endothelin 3 [Source:HGNC Symbol;Acc:HGNC:3178]
LAMB4	ENSG00000091128	32.2584	2.10733	0.857854	0.000317001	0.00368939	laminin subunit beta 4 [Source:HGNC Symbol;Acc:HGNC:6491]
GJA1	ENSG00000152661	26700.5	1.05152	0.354805	0.00031718	0.00369025	gap junction protein alpha 1 [Source:HGNC Symbol;Acc:HGNC:4274]
SIGLEC10	ENSG00000142512	15.6201	-1.22934	0.414875	0.000319944	0.0037147	sialic acid binding Ig like lectin 10 [Source:HGNC Symbol;Acc:HGNC:15620]
TCTEX1D4	ENSG00000188396	11.8868	-1.06374	0.354667	0.000321156	0.00372419	dynein light chain Tctex-type 4 [Source:HGNC Symbol;Acc:HGNC:32315]
VSX1	ENSG00000100987	18.4611	-2.18154	0.76559	0.000324381	0.00374305	visual system homeobox 1 [Source:HGNC Symbol;Acc:HGNC:12723]
TNFAIP3	ENSG00000118503	2740.09	1.35227	0.497444	0.000325606	0.0037535	TNF alpha induced protein 3 [Source:HGNC Symbol;Acc:HGNC:11896]
CXCL5	ENSG00000163735	75.8742	1.31029	0.477938	0.000327148	0.0037651	C-X-C motif chemokine ligand 5 [Source:HGNC Symbol;Acc:HGNC:10642]
PDE1B	ENSG00000123360	487.184	-1.10301	0.36581	0.000327819	0.00376911	phosphodiesterase 1B [Source:HGNC Symbol;Acc:HGNC:8775]
SLC30A2	ENSG00000158014	34.4136	1.97952	0.39494	0.000329738	0.00378375	solute carrier family 30 member 2 [Source:HGNC Symbol;Acc:HGNC:11013]
EPHA6	ENSG00000080224	484.678	1.22163	0.439497	0.000329961	0.00378508	EPH receptor A6 [Source:HGNC Symbol;Acc:HGNC:19296]
PKP2	ENSG00000057294	7171.45	1.03037	0.352819	0.000333433	0.0038137	plakophilin 2 [Source:HGNC Symbol;Acc:HGNC:9024]
CCDC9B	ENSG00000188549	19.8551	1.25046	0.44583	0.00033467	0.00382288	coiled-coil domain containing 9B [Source:HGNC Symbol;Acc:HGNC:33488]
CARD11	ENSG00000198286	119.958	1.35446	0.500006	0.00033484	0.00382357	caspase recruitment domain family member 11 [Source:HGNC Symbol;Acc:HGNC:16393]
SLC12A3	ENSG00000070915	12.2986	2.19838	0.882468	0.000337085	0.0038453	solute carrier family 12 member 3 [Source:HGNC Symbol;Acc:HGNC:10912]
PRSS22	ENSG00000005001	118.681	1.24358	0.449353	0.000337295	0.0038453	serine protease 22 [Source:HGNC Symbol;Acc:HGNC:14368]
SP110	ENSG00000135899	73.1549	1.34457	0.494395	0.000339075	0.0038619	SP110 nuclear body protein [Source:HGNC Symbol;Acc:HGNC:5401]
ABCG2	ENSG00000118777	1287.73	1.3537	0.501463	0.000340648	0.00387352	ATP binding cassette subfamily G member 2 (Junior blood group) [Source:HGNC Symbol;Acc:HGNC:74]
MT1G	ENSG00000125144	95.981	1.75905	0.696543	0.000344291	0.0039066	metallothionein 1G [Source:HGNC Symbol;Acc:HGNC:7399]
ADTRP	ENSG00000111863	132.022	2.01341	0.830169	0.000346192	0.00392136	androgen dependent TFPI regulating protein [Source:HGNC Symbol;Acc:HGNC:21214]
LMO1	ENSG00000166407	50.6863	-1.37376	0.472672	0.000352043	0.00397354	LIM domain only 1 [Source:HGNC Symbol;Acc:HGNC:6641]
C1QTNF7	ENSG00000163145	54.5807	1.73101	0.68459	0.000354318	0.00399281	C1q and TNF related 7 [Source:HGNC Symbol;Acc:HGNC:14342]
HOXD1	ENSG00000128645	56.0264	1.74133	0.690381	0.000356634	0.00401248	homeobox D1 [Source:HGNC Symbol;Acc:HGNC:5132]
CFHR3	ENSG00000116785	19.7768	1.33966	0.491499	0.000361822	0.00405785	complement factor H related 3 [Source:HGNC Symbol;Acc:HGNC:16980]
OLFML1	ENSG00000183801	94.4452	1.54537	0.598116	0.000368285	0.00412508	olfactomedin like 1 [Source:HGNC Symbol;Acc:HGNC:24473]
UBQLNL	ENSG00000175518	22.3084	1.40917	0.526528	0.000372617	0.00416299	ubiquilin like [Source:HGNC Symbol;Acc:HGNC:28294]
MYCT1	ENSG00000120279	583.32	1.56831	0.61404	0.000380132	0.00423483	MYC target 1 [Source:HGNC Symbol;Acc:HGNC:23172]
PALM3	ENSG00000187867	26.4314	1.76107	0.702856	0.000387531	0.00429276	paralemmin 3 [Source:HGNC Symbol;Acc:HGNC:33274]
GPR87	ENSG00000138271	47.1132	1.4734	0.564448	0.000387861	0.00429507	G protein-coupled receptor 87 [Source:HGNC Symbol;Acc:HGNC:4538]
RBP7	ENSG00000162444	16.3055	2.05504	0.842866	0.000392604	0.00433451	retinol binding protein 7 [Source:HGNC Symbol;Acc:HGNC:30316]
SFTPD	ENSG00000133661	55.0606	1.71948	0.69037	0.000393892	0.0043414	surfactant protein D [Source:HGNC Symbol;Acc:HGNC:10803]
HOXC8	ENSG00000037965	306.333	1.7099	0.690752	0.00039808	0.00437925	homeobox C8 [Source:HGNC Symbol;Acc:HGNC:5129]
FAT4	ENSG00000196159	10673.9	-1.21767	0.418177	0.000398608	0.00438369	FAT atypical cadherin 4 [Source:HGNC Symbol;Acc:HGNC:23109]
MGP	ENSG00000111341	1231.97	2.44912	1.11451	0.000405259	0.00444016	matrix Gla protein [Source:HGNC Symbol;Acc:HGNC:7060]
DIPK1C	ENSG00000187773	41.9826	-1.68166	0.598598	0.000405403	0.00444035	divergent protein kinase domain 1C [Source:HGNC Symbol;Acc:HGNC:31729]
RASGEF1C	ENSG00000146090	69.7123	-1.11762	0.380375	0.000406002	0.00444415	RasGEF domain family member 1C [Source:HGNC Symbol;Acc:HGNC:27400]
FLT3	ENSG00000122025	24.6396	1.53819	0.596075	0.000412377	0.00449851	fms related receptor tyrosine kinase 3 [Source:HGNC Symbol;Acc:HGNC:3765]
LAG3	ENSG00000089692	48.7432	-1.09354	0.37222	0.000414066	0.00451134	lymphocyte activating 3 [Source:HGNC Symbol;Acc:HGNC:6476]
LRRC2	ENSG00000163827	145.513	1.92592	0.809985	0.00041668	0.00452887	leucine rich repeat containing 2 [Source:HGNC Symbol;Acc:HGNC:14676]
CDK15	ENSG00000138395	85.0166	1.55179	0.613985	0.000422086	0.00456905	cyclin dependent kinase 15 [Source:HGNC Symbol;Acc:HGNC:14434]
FUT6	ENSG00000156413	10.5132	-1.51331	0.543627	0.000424369	0.00458172	fucosyltransferase 6 [Source:HGNC Symbol;Acc:HGNC:4017]
DAZL	ENSG00000092345	23.9913	2.35742	1.04034	0.000426068	0.00459651	deleted in azoospermia like [Source:HGNC Symbol;Acc:HGNC:2685]
BICDL2	ENSG00000162069	74.4657	1.60629	0.64327	0.000428403	0.00461318	BICD family like cargo adaptor 2 [Source:HGNC Symbol;Acc:HGNC:33584]
ATP12A	ENSG00000075673	112.325	1.52221	0.601616	0.000430175	0.00462803	ATPase H+/K+ transporting non-gastric alpha2 subunit [Source:HGNC Symbol;Acc:HGNC:13816]
ADRB3	ENSG00000188778	71.821	2.09628	0.915188	0.000440965	0.00472676	adrenoceptor beta 3 [Source:HGNC Symbol;Acc:HGNC:288]
SPRR2F	ENSG00000244094	22.4195	2.25732	0.986729	0.000442121	0.00473049	small proline rich protein 2F [Source:HGNC Symbol;Acc:HGNC:11266]
DMBX1	ENSG00000197587	76.577	-1.77927	0.641627	0.000446663	0.00477209	diencephalon/mesencephalon homeobox 1 [Source:HGNC Symbol;Acc:HGNC:19026]
BRINP3	ENSG00000162670	133.113	-1.96925	0.71356	0.000447528	0.00477817	BMP/retinoic acid inducible neural specific 3 [Source:HGNC Symbol;Acc:HGNC:22393]
NPY2R	ENSG00000185149	51.4631	-1.32241	0.46504	0.000448766	0.00478847	neuropeptide Y receptor Y2 [Source:HGNC Symbol;Acc:HGNC:7957]
CLEC1B	ENSG00000165682	98.1125	2.02175	0.876967	0.00044961	0.00479602	C-type lectin domain family 1 member B [Source:HGNC Symbol;Acc:HGNC:24356]
HOXC4	ENSG00000198353	96.9507	1.31473	0.501591	0.000450411	0.0048031	homeobox C4 [Source:HGNC Symbol;Acc:HGNC:5126]
ZNF850	ENSG00000267041	1604.22	1.16087	0.429258	0.000451427	0.00481248	zinc finger protein 850 [Source:HGNC Symbol;Acc:HGNC:27994]
ALX3	ENSG00000156150	119.491	1.15945	0.428801	0.000458057	0.00485958	ALX homeobox 3 [Source:HGNC Symbol;Acc:HGNC:449]
IL1A	ENSG00000115008	31.374	1.0983	0.397936	0.000460228	0.00487378	interleukin 1 alpha [Source:HGNC Symbol;Acc:HGNC:5991]
ABCC8	ENSG00000006071	90.8631	-1.10885	0.382141	0.000461139	0.00487903	ATP binding cassette subfamily C member 8 [Source:HGNC Symbol;Acc:HGNC:59]
PTK2B	ENSG00000120899	1089.14	1.1021	0.402622	0.000462215	0.00488893	protein tyrosine kinase 2 beta [Source:HGNC Symbol;Acc:HGNC:9612]
OPRK1	ENSG00000082556	557.985	-1.4766	0.528006	0.000462698	0.00489257	opioid receptor kappa 1 [Source:HGNC Symbol;Acc:HGNC:8154]
TRIM58	ENSG00000162722	61.5468	1.21441	0.454647	0.000465955	0.00491961	tripartite motif containing 58 [Source:HGNC Symbol;Acc:HGNC:24150]
GPRC5A	ENSG00000013588	525.022	1.52627	0.613067	0.000471607	0.00496289	G protein-coupled receptor class C group 5 member A [Source:HGNC Symbol;Acc:HGNC:9836]
IRAK3	ENSG00000090376	127.567	1.07097	0.389192	0.000472972	0.00497152	interleukin 1 receptor associated kinase 3 [Source:HGNC Symbol;Acc:HGNC:17020]
DRD1	ENSG00000184845	102.763	1.21731	0.458608	0.000477762	0.00501714	dopamine receptor D1 [Source:HGNC Symbol;Acc:HGNC:3020]
GPR17	ENSG00000144230	45.9688	-1.96592	0.720786	0.000485318	0.00507349	G protein-coupled receptor 17 [Source:HGNC Symbol;Acc:HGNC:4471]
HOXA13	ENSG00000106031	236.091	1.501	0.603749	0.000488566	0.0050971	homeobox A13 [Source:HGNC Symbol;Acc:HGNC:5102]
DPP4	ENSG00000197635	2614.05	1.37054	0.534862	0.000490209	0.00511272	dipeptidyl peptidase 4 [Source:HGNC Symbol;Acc:HGNC:3009]
PTPRB	ENSG00000127329	229.299	1.0454	0.379973	0.000492324	0.00512414	protein tyrosine phosphatase receptor type B [Source:HGNC Symbol;Acc:HGNC:9665]
PKP3	ENSG00000184363	498.652	1.00497	0.3617	0.000494994	0.00514722	plakophilin 3 [Source:HGNC Symbol;Acc:HGNC:9025]
TTYH1	ENSG00000167614	4326.64	-1.26656	0.448425	0.000495703	0.00515168	tweety family member 1 [Source:HGNC Symbol;Acc:HGNC:13476]
PTGS2	ENSG00000073756	221.754	1.36085	0.533515	0.000498211	0.00517468	prostaglandin-endoperoxide synthase 2 [Source:HGNC Symbol;Acc:HGNC:9605]
IRX2	ENSG00000170561	1636.23	-1.04823	0.363205	0.000498723	0.00517694	iroquois homeobox 2 [Source:HGNC Symbol;Acc:HGNC:14359]
ANGPTL1	ENSG00000116194	27.3915	1.34835	0.520972	0.000501229	0.00519528	angiopoietin like 1 [Source:HGNC Symbol;Acc:HGNC:489]
CLEC2B	ENSG00000110852	17.7968	2.07814	0.901941	0.000502427	0.00520463	C-type lectin domain family 2 member B [Source:HGNC Symbol;Acc:HGNC:2053]
SGMS2	ENSG00000164023	245.22	1.09966	0.40662	0.000504171	0.00521654	sphingomyelin synthase 2 [Source:HGNC Symbol;Acc:HGNC:28395]
LAMA2	ENSG00000196569	952.487	1.18382	0.447574	0.000508368	0.00524761	laminin subunit alpha 2 [Source:HGNC Symbol;Acc:HGNC:6482]
GABRB2	ENSG00000145864	799.56	1.26486	0.488033	0.000513465	0.00529545	gamma-aminobutyric acid type A receptor subunit beta2 [Source:HGNC Symbol;Acc:HGNC:4082]
BOC	ENSG00000144857	5200.19	-1.14932	0.403404	0.00051678	0.00532038	BOC cell adhesion associated, oncogene regulated [Source:HGNC Symbol;Acc:HGNC:17173]
FNDC1	ENSG00000164694	13.5519	1.51727	0.599408	0.000523389	0.00537582	fibronectin type III domain containing 1 [Source:HGNC Symbol;Acc:HGNC:21184]
RBM20	ENSG00000203867	691.782	1.02149	0.372174	0.000523925	0.00537947	RNA binding motif protein 20 [Source:HGNC Symbol;Acc:HGNC:27424]
PPARGC1B	ENSG00000155846	355.523	1.39097	0.554551	0.000529534	0.00541049	PPARG coactivator 1 beta [Source:HGNC Symbol;Acc:HGNC:30022]
PKD2L2	ENSG00000078795	22.8314	-1.01308	0.352596	0.000533571	0.00544224	polycystin 2 like 2, transient receptor potential cation channel [Source:HGNC Symbol;Acc:HGNC:9012]
HHLA1	ENSG00000132297	284.164	3.18471	1.83628	0.000534681	0.00544724	HERV-H LTR-associating 1 [Source:HGNC Symbol;Acc:HGNC:4904]
ABO	ENSG00000175164	228.395	1.22656	0.472004	0.000536254	0.00545428	ABO, alpha 1-3-N-acetylgalactosaminyltransferase and alpha 1-3-galactosyltransferase [Source:HGNC Symbol;Acc:HGNC:79]
STYK1	ENSG00000060140	68.9504	1.39751	0.556428	0.000541654	0.00549757	serine/threonine/tyrosine kinase 1 [Source:HGNC Symbol;Acc:HGNC:18889]
DSG4	ENSG00000175065	83.4568	1.73692	0.74452	0.000549139	0.00555818	desmoglein 4 [Source:HGNC Symbol;Acc:HGNC:21307]
F3	ENSG00000117525	1110.44	1.00747	0.368602	0.00055807	0.0056336	coagulation factor III, tissue factor [Source:HGNC Symbol;Acc:HGNC:3541]
NCAN	ENSG00000130287	582.662	-1.31917	0.476151	0.000561445	0.00565703	neurocan [Source:HGNC Symbol;Acc:HGNC:2465]
AQP4	ENSG00000171885	378.612	1.52745	0.632854	0.00056247	0.00566305	aquaporin 4 [Source:HGNC Symbol;Acc:HGNC:637]
BEND6	ENSG00000151917	115.914	1.04078	0.384056	0.000562988	0.00566501	BEN domain containing 6 [Source:HGNC Symbol;Acc:HGNC:20871]
LRRC63	ENSG00000173988	33.0629	1.06734	0.394441	0.000569792	0.00572201	leucine rich repeat containing 63 [Source:HGNC Symbol;Acc:HGNC:34296]
TC2N	ENSG00000165929	652.069	1.1808	0.453319	0.000571305	0.00573556	tandem C2 domains, nuclear [Source:HGNC Symbol;Acc:HGNC:19859]
VSIR	ENSG00000107738	288.222	1.52453	0.63509	0.000580936	0.00579684	V-set immunoregulatory receptor [Source:HGNC Symbol;Acc:HGNC:30085]
HOXD8	ENSG00000175879	47.9981	1.80179	0.79128	0.000592615	0.00587032	homeobox D8 [Source:HGNC Symbol;Acc:HGNC:5139]
KIF25	ENSG00000125337	28.4886	1.42558	0.576548	0.000600794	0.00592835	kinesin family member 25 [Source:HGNC Symbol;Acc:HGNC:6390]
CLDN9	ENSG00000213937	15.564	1.59388	0.659192	0.000605196	0.00595172	claudin 9 [Source:HGNC Symbol;Acc:HGNC:2051]
GRID2	ENSG00000152208	906.344	1.38404	0.563606	0.000609927	0.00598485	glutamate ionotropic receptor delta type subunit 2 [Source:HGNC Symbol;Acc:HGNC:4576]
CST4	ENSG00000101441	18.5605	-1.75214	0.66036	0.000610547	0.00598759	cystatin S [Source:HGNC Symbol;Acc:HGNC:2476]
THBD	ENSG00000178726	1565.18	1.61	0.689247	0.000615025	0.00602142	thrombomodulin [Source:HGNC Symbol;Acc:HGNC:11784]
MROH6	ENSG00000204839	103.798	-1.00911	0.355174	0.000625937	0.00609812	maestro heat like repeat family member 6 [Source:HGNC Symbol;Acc:HGNC:27814]
AKR1B10	ENSG00000198074	55.609	1.71056	0.747133	0.000626735	0.00610167	aldo-keto reductase family 1 member B10 [Source:HGNC Symbol;Acc:HGNC:382]
ARHGAP22	ENSG00000128805	266.725	1.02466	0.382484	0.000626867	0.00610167	Rho GTPase activating protein 22 [Source:HGNC Symbol;Acc:HGNC:30320]
CCDC68	ENSG00000166510	229.307	1.28761	0.515575	0.000637524	0.00617108	coiled-coil domain containing 68 [Source:HGNC Symbol;Acc:HGNC:24350]
SP9	ENSG00000217236	124.348	-1.22485	0.445526	0.000640648	0.00619123	Sp9 transcription factor [Source:HGNC Symbol;Acc:HGNC:30690]
TRIM73	ENSG00000178809	26.9184	-1.11961	0.404865	0.00064454	0.0062181	tripartite motif containing 73 [Source:HGNC Symbol;Acc:HGNC:18162]
GAD2	ENSG00000136750	100.864	-1.62243	0.610844	0.000653536	0.00627952	glutamate decarboxylase 2 [Source:HGNC Symbol;Acc:HGNC:4093]
IFIT1	ENSG00000185745	997.379	1.23332	0.490939	0.000661921	0.00633411	interferon induced protein with tetratricopeptide repeats 1 [Source:HGNC Symbol;Acc:HGNC:5407]
GBP1	ENSG00000117228	185.742	1.70989	0.760528	0.000665913	0.00636193	guanylate binding protein 1 [Source:HGNC Symbol;Acc:HGNC:4182]
PKHD1	ENSG00000170927	122.816	1.25565	0.50301	0.000670699	0.00639547	PKHD1 ciliary IPT domain containing fibrocystin/polyductin [Source:HGNC Symbol;Acc:HGNC:9016]
TMEM191B	ENSG00000278558	76.086	-1.20783	0.44135	0.000672517	0.00640934	transmembrane protein 191B [Source:HGNC Symbol;Acc:HGNC:33600]
COL20A1	ENSG00000101203	49.1214	-1.05777	0.380578	0.000696889	0.00658979	collagen type XX alpha 1 chain [Source:HGNC Symbol;Acc:HGNC:14670]
RIPOR3	ENSG00000042062	754.331	1.54707	0.670681	0.000699414	0.00660655	RIPOR family member 3 [Source:HGNC Symbol;Acc:HGNC:16168]
HOXA5	ENSG00000106004	41.0283	1.70843	0.760394	0.000700078	0.00660789	homeobox A5 [Source:HGNC Symbol;Acc:HGNC:5106]
ASCL5	ENSG00000232237	14.1978	-1.18039	0.437512	0.000701244	0.00661318	achaete-scute family bHLH transcription factor 5 [Source:HGNC Symbol;Acc:HGNC:33169]
IL2RB	ENSG00000100385	28.5382	1.17934	0.462008	0.000704781	0.00663636	interleukin 2 receptor subunit beta [Source:HGNC Symbol;Acc:HGNC:6009]
S100A9	ENSG00000163220	46.2392	2.30473	1.17921	0.000725167	0.00678238	S100 calcium binding protein A9 [Source:HGNC Symbol;Acc:HGNC:10499]
POU3F1	ENSG00000185668	274.587	-1.15835	0.424453	0.000726726	0.0067947	POU class 3 homeobox 1 [Source:HGNC Symbol;Acc:HGNC:9214]
PLD5	ENSG00000180287	154.893	1.00843	0.382143	0.000727064	0.0067947	phospholipase D family member 5 [Source:HGNC Symbol;Acc:HGNC:26879]
HTR7	ENSG00000148680	118.522	1.33167	0.551332	0.000728801	0.00680316	5-hydroxytryptamine receptor 7 [Source:HGNC Symbol;Acc:HGNC:5302]
B3GALT5	ENSG00000183778	547.385	1.0618	0.41061	0.000743896	0.00691157	beta-1,3-galactosyltransferase 5 [Source:HGNC Symbol;Acc:HGNC:920]
SAMD3	ENSG00000164483	88.9769	1.28791	0.529893	0.00075499	0.00699431	sterile alpha motif domain containing 3 [Source:HGNC Symbol;Acc:HGNC:21574]
TBX20	ENSG00000164532	826.115	1.42989	0.612043	0.000757888	0.00701745	T-box transcription factor 20 [Source:HGNC Symbol;Acc:HGNC:11598]
PSTPIP1	ENSG00000140368	21.1015	-1.01863	0.369272	0.000765226	0.00705566	proline-serine-threonine phosphatase interacting protein 1 [Source:HGNC Symbol;Acc:HGNC:9580]
RIMBP2	ENSG00000060709	474.317	-1.04347	0.378545	0.00077109	0.00710042	RIMS binding protein 2 [Source:HGNC Symbol;Acc:HGNC:30339]
PLEK2	ENSG00000100558	151.246	1.67426	0.764141	0.000778887	0.00715347	pleckstrin 2 [Source:HGNC Symbol;Acc:HGNC:19238]
FAM124B	ENSG00000124019	81.0494	1.0174	0.390012	0.000789796	0.00723475	family with sequence similarity 124 member B [Source:HGNC Symbol;Acc:HGNC:26224]
DMRTA1	ENSG00000176399	1476.27	-1.23919	0.464226	0.000794807	0.00726362	DMRT like family A1 [Source:HGNC Symbol;Acc:HGNC:13826]
HES4	ENSG00000188290	2064.3	-1.20797	0.451074	0.000795992	0.00726624	hes family bHLH transcription factor 4 [Source:HGNC Symbol;Acc:HGNC:24149]
RGS20	ENSG00000147509	203.979	-1.35998	0.516065	0.000796067	0.00726624	regulator of G protein signaling 20 [Source:HGNC Symbol;Acc:HGNC:14600]
SKAP2	ENSG00000005020	1195.72	1.44338	0.625817	0.0008072	0.00735202	src kinase associated phosphoprotein 2 [Source:HGNC Symbol;Acc:HGNC:15687]
TSHZ3	ENSG00000121297	607.635	1.03736	0.403362	0.000810797	0.00737332	teashirt zinc finger homeobox 3 [Source:HGNC Symbol;Acc:HGNC:30700]
MT1E	ENSG00000169715	311.354	1.23687	0.510034	0.000814326	0.00739585	metallothionein 1E [Source:HGNC Symbol;Acc:HGNC:7397]
MOV10L1	ENSG00000073146	32.483	1.23907	0.507941	0.00082202	0.00743716	Mov10 like RISC complex RNA helicase 1 [Source:HGNC Symbol;Acc:HGNC:7201]
ZNF469	ENSG00000225614	219.739	1.1709	0.474712	0.000825412	0.00746375	zinc finger protein 469 [Source:HGNC Symbol;Acc:HGNC:23216]
PTAFR	ENSG00000169403	33.0232	1.24754	0.51248	0.000829428	0.00749042	platelet activating factor receptor [Source:HGNC Symbol;Acc:HGNC:9582]
HOXD4	ENSG00000170166	217.769	1.77251	0.841863	0.000831007	0.00750083	homeobox D4 [Source:HGNC Symbol;Acc:HGNC:5138]
KCNJ15	ENSG00000157551	18.5309	1.75141	0.803902	0.000839621	0.00755337	potassium inwardly rectifying channel subfamily J member 15 [Source:HGNC Symbol;Acc:HGNC:6261]
ACVRL1	ENSG00000139567	256.508	1.09774	0.437266	0.00084382	0.00758531	activin A receptor like type 1 [Source:HGNC Symbol;Acc:HGNC:175]
FMN1	ENSG00000248905	416.43	1.04748	0.410975	0.000845743	0.00759677	formin 1 [Source:HGNC Symbol;Acc:HGNC:3768]
HOXC10	ENSG00000180818	37.0725	1.68466	0.777014	0.000846447	0.00759922	homeobox C10 [Source:HGNC Symbol;Acc:HGNC:5122]
HOXA9	ENSG00000078399	145.132	1.69798	0.795454	0.000849052	0.00761482	homeobox A9 [Source:HGNC Symbol;Acc:HGNC:5109]
L1TD1	ENSG00000240563	1088.14	3.02699	0.887236	0.000849768	0.0076193	LINE1 type transposase domain containing 1 [Source:HGNC Symbol;Acc:HGNC:25595]
LMCD1	ENSG00000071282	776.103	1.06698	0.421883	0.000854017	0.00764959	LIM and cysteine rich domains 1 [Source:HGNC Symbol;Acc:HGNC:6633]
CD74	ENSG00000019582	176.73	1.03307	0.402862	0.00085633	0.00766445	CD74 molecule [Source:HGNC Symbol;Acc:HGNC:1697]
C6orf132	ENSG00000188112	150.594	1.31742	0.560528	0.000861224	0.00770236	chromosome 6 open reading frame 132 [Source:HGNC Symbol;Acc:HGNC:21288]
POSTN	ENSG00000133110	23054.3	1.64701	0.760994	0.000861938	0.00770679	periostin [Source:HGNC Symbol;Acc:HGNC:16953]
RAB37	ENSG00000172794	496.662	1.4308	0.630886	0.000878505	0.00779937	RAB37, member RAS oncogene family [Source:HGNC Symbol;Acc:HGNC:30268]
WNT2	ENSG00000105989	796.853	2.31208	1.28672	0.000880213	0.00781058	Wnt family member 2 [Source:HGNC Symbol;Acc:HGNC:12780]
SLC16A12	ENSG00000152779	69.1015	1.04831	0.411974	0.000883114	0.0078243	solute carrier family 16 member 12 [Source:HGNC Symbol;Acc:HGNC:23094]
LINGO3	ENSG00000220008	58.6744	-1.34746	0.519784	0.000890154	0.00786924	leucine rich repeat and Ig domain containing 3 [Source:HGNC Symbol;Acc:HGNC:21206]
MAN1A1	ENSG00000111885	9362.56	1.16794	0.478609	0.000912385	0.00802113	mannosidase alpha class 1A member 1 [Source:HGNC Symbol;Acc:HGNC:6821]
TMCO4	ENSG00000162542	237.926	1.02365	0.403444	0.000915177	0.00803744	transmembrane and coiled-coil domains 4 [Source:HGNC Symbol;Acc:HGNC:27393]
PDLIM1	ENSG00000107438	5017.56	1.25823	0.532505	0.000916981	0.00804946	PDZ and LIM domain 1 [Source:HGNC Symbol;Acc:HGNC:2067]
C20orf203	ENSG00000198547	22.438	-1.26381	0.487765	0.000920296	0.00806447	chromosome 20 open reading frame 203 [Source:HGNC Symbol;Acc:HGNC:26592]
MARCHF4	ENSG00000144583	85.007	-1.21113	0.461703	0.000921922	0.00807483	membrane associated ring-CH-type finger 4 [Source:HGNC Symbol;Acc:HGNC:29269]
HCAR3	ENSG00000255398	12.3694	1.56223	0.690352	0.000926873	0.00810593	hydroxycarboxylic acid receptor 3 [Source:HGNC Symbol;Acc:HGNC:16824]
OAS1	ENSG00000089127	26.7651	1.62947	0.754146	0.000940084	0.00818076	2'-5'-oligoadenylate synthetase 1 [Source:HGNC Symbol;Acc:HGNC:8086]
TAGAP	ENSG00000164691	19.5164	1.37581	0.592256	0.000940835	0.00818516	T cell activation RhoGTPase activating protein [Source:HGNC Symbol;Acc:HGNC:15669]
NHLH2	ENSG00000177551	777.242	-1.43281	0.560759	0.000941566	0.00818596	nescient helix-loop-helix 2 [Source:HGNC Symbol;Acc:HGNC:7818]
HAND1	ENSG00000113196	1996.83	1.45245	0.652658	0.000946312	0.00821664	heart and neural crest derivatives expressed 1 [Source:HGNC Symbol;Acc:HGNC:4807]
PRRX1	ENSG00000116132	2036.14	1.49475	0.678333	0.000947622	0.00822561	paired related homeobox 1 [Source:HGNC Symbol;Acc:HGNC:9142]
ARHGAP8	ENSG00000241484	192.948	1.05564	0.422829	0.000954558	0.00826091	Rho GTPase activating protein 8 [Source:HGNC Symbol;Acc:HGNC:677]
GNA14	ENSG00000156049	61.9534	1.06708	0.42758	0.000960829	0.00829364	G protein subunit alpha 14 [Source:HGNC Symbol;Acc:HGNC:4382]
ABAT	ENSG00000183044	1996.48	-1.0332	0.385529	0.000968833	0.00834499	4-aminobutyrate aminotransferase [Source:HGNC Symbol;Acc:HGNC:23]
SCUBE2	ENSG00000175356	276.705	-1.19831	0.458898	0.000970318	0.00834967	signal peptide, CUB domain and EGF like domain containing 2 [Source:HGNC Symbol;Acc:HGNC:30425]
BARX2	ENSG00000043039	60.485	1.49962	0.684974	0.00097976	0.00839917	BARX homeobox 2 [Source:HGNC Symbol;Acc:HGNC:956]
TXK	ENSG00000074966	29.0921	1.15419	0.473013	0.000981113	0.00840462	TXK tyrosine kinase [Source:HGNC Symbol;Acc:HGNC:12434]
KCNT1	ENSG00000107147	24.8152	-1.21726	0.470866	0.00098794	0.00844663	potassium sodium-activated channel subfamily T member 1 [Source:HGNC Symbol;Acc:HGNC:18865]
ZSCAN1	ENSG00000152467	50.0863	-1.03228	0.387164	0.00099044	0.00845978	zinc finger and SCAN domain containing 1 [Source:HGNC Symbol;Acc:HGNC:23712]
REM2	ENSG00000139890	210.925	-1.10741	0.419876	0.000994825	0.0084828	RRAD and GEM like GTPase 2 [Source:HGNC Symbol;Acc:HGNC:20248]
COL17A1	ENSG00000065618	153.375	1.63064	0.780377	0.000997696	0.00850316	collagen type XVII alpha 1 chain [Source:HGNC Symbol;Acc:HGNC:2194]
MEX3B	ENSG00000183496	1847.89	-1.05081	0.395074	0.00100161	0.00852618	mex-3 RNA binding family member B [Source:HGNC Symbol;Acc:HGNC:25297]
UTF1	ENSG00000171794	126.983	2.96733	2.89743	0.00100675	0.00855338	undifferentiated embryonic cell transcription factor 1 [Source:HGNC Symbol;Acc:HGNC:12634]
IGFL4	ENSG00000204869	42.2298	-1.01328	0.379454	0.00101126	0.00857922	IGF like family member 4 [Source:HGNC Symbol;Acc:HGNC:32931]
CEMIP	ENSG00000103888	824.516	1.63862	0.787105	0.00101322	0.00858601	cell migration inducing hyaluronidase 1 [Source:HGNC Symbol;Acc:HGNC:29213]
CHST9	ENSG00000154080	992.687	1.0213	0.4089	0.00101943	0.00862562	carbohydrate sulfotransferase 9 [Source:HGNC Symbol;Acc:HGNC:19898]
ONECUT3	ENSG00000205922	378.081	-1.53736	0.614438	0.00102303	0.00864978	one cut homeobox 3 [Source:HGNC Symbol;Acc:HGNC:13399]
SOX1	ENSG00000182968	572.775	-1.63339	0.666423	0.00103116	0.00869563	SRY-box transcription factor 1 [Source:HGNC Symbol;Acc:HGNC:11189]
ITGB3	ENSG00000259207	67.5561	1.21889	0.520032	0.00103619	0.00872866	integrin subunit beta 3 [Source:HGNC Symbol;Acc:HGNC:6156]
CPXM2	ENSG00000121898	99.0587	1.16408	0.490065	0.00104947	0.00881823	carboxypeptidase X, M14 family member 2 [Source:HGNC Symbol;Acc:HGNC:26977]
OTX1	ENSG00000115507	434.774	-1.4641	0.584488	0.00105389	0.00884908	orthodenticle homeobox 1 [Source:HGNC Symbol;Acc:HGNC:8521]
C1orf105	ENSG00000180999	10.267	1.33357	0.566903	0.00105654	0.00886709	chromosome 1 open reading frame 105 [Source:HGNC Symbol;Acc:HGNC:29591]
KLHL1	ENSG00000150361	133.584	-2.10874	0.869732	0.00106035	0.00889186	kelch like family member 1 [Source:HGNC Symbol;Acc:HGNC:6352]
OGN	ENSG00000106809	114.644	2.51925	1.69241	0.00107125	0.00895841	osteoglycin [Source:HGNC Symbol;Acc:HGNC:8126]
C22orf42	ENSG00000205856	12.4343	-1.64099	0.672926	0.00107504	0.00898162	chromosome 22 open reading frame 42 [Source:HGNC Symbol;Acc:HGNC:27160]
CPNE5	ENSG00000124772	44.385	-1.08998	0.418822	0.00108578	0.0090469	copine 5 [Source:HGNC Symbol;Acc:HGNC:2318]
BMP10	ENSG00000163217	59.04	1.24858	0.542095	0.00108604	0.0090469	bone morphogenetic protein 10 [Source:HGNC Symbol;Acc:HGNC:20869]
FOXD1	ENSG00000251493	232.015	-1.14851	0.444493	0.00109612	0.00911217	forkhead box D1 [Source:HGNC Symbol;Acc:HGNC:3802]
ADGRE2	ENSG00000127507	34.7753	1.09262	0.450408	0.00110763	0.00918619	adhesion G protein-coupled receptor E2 [Source:HGNC Symbol;Acc:HGNC:3337]
TBX4	ENSG00000121075	404.262	1.44431	0.672723	0.00112048	0.00927301	T-box transcription factor 4 [Source:HGNC Symbol;Acc:HGNC:11603]
PDE6A	ENSG00000132915	22.9677	1.26339	0.549391	0.00112962	0.00933333	phosphodiesterase 6A [Source:HGNC Symbol;Acc:HGNC:8785]
NTRK1	ENSG00000198400	378.796	-1.29623	0.514188	0.00113259	0.0093514	neurotrophic receptor tyrosine kinase 1 [Source:HGNC Symbol;Acc:HGNC:8031]
SRL	ENSG00000185739	294.345	-1.4541	0.586458	0.00113261	0.0093514	sarcalumenin [Source:HGNC Symbol;Acc:HGNC:11295]
CHRND	ENSG00000135902	48.9153	-1.70573	0.701962	0.00113856	0.00938662	cholinergic receptor nicotinic delta subunit [Source:HGNC Symbol;Acc:HGNC:1965]
HSPB6	ENSG00000004776	25.9334	1.09441	0.451183	0.00114003	0.00939506	heat shock protein family B (small) member 6 [Source:HGNC Symbol;Acc:HGNC:26511]
NR2F1	ENSG00000175745	4614.05	-1.39443	0.563003	0.00119344	0.00973474	nuclear receptor subfamily 2 group F member 1 [Source:HGNC Symbol;Acc:HGNC:7975]
NTN5	ENSG00000142233	102.439	-1.39122	0.562981	0.00119696	0.00976119	netrin 5 [Source:HGNC Symbol;Acc:HGNC:25208]
EPAS1	ENSG00000116016	2611.24	1.14278	0.48964	0.00119834	0.00976857	endothelial PAS domain protein 1 [Source:HGNC Symbol;Acc:HGNC:3374]
FAM110C	ENSG00000184731	167.884	1.03486	0.42787	0.00120868	0.00983499	family with sequence similarity 110 member C [Source:HGNC Symbol;Acc:HGNC:33340]
MAPK8IP2	ENSG00000008735	944.977	-1.01436	0.388785	0.00121203	0.00985666	mitogen-activated protein kinase 8 interacting protein 2 [Source:HGNC Symbol;Acc:HGNC:6883]
INHBA	ENSG00000122641	106.695	1.26121	0.563725	0.00121592	0.00987687	inhibin subunit beta A [Source:HGNC Symbol;Acc:HGNC:6066]
SLCO4C1	ENSG00000173930	321.86	1.08219	0.456382	0.00122503	0.00992334	solute carrier organic anion transporter family member 4C1 [Source:HGNC Symbol;Acc:HGNC:23612]
NID2	ENSG00000087303	4492.28	1.11511	0.474658	0.00124075	0.0100207	nidogen 2 [Source:HGNC Symbol;Acc:HGNC:13389]
PARP9	ENSG00000138496	327.196	1.04909	0.43892	0.00125014	0.0100826	poly(ADP-ribose) polymerase family member 9 [Source:HGNC Symbol;Acc:HGNC:24118]
EIF5AL1	ENSG00000253626	103.601	1.00873	0.415243	0.00125746	0.0101277	eukaryotic translation initiation factor 5A like 1 [Source:HGNC Symbol;Acc:HGNC:17419]
CXCL1	ENSG00000163739	51.7219	1.42615	0.676176	0.00126433	0.0101713	C-X-C motif chemokine ligand 1 [Source:HGNC Symbol;Acc:HGNC:4602]
TMEM117	ENSG00000139173	274.018	1.15903	0.505974	0.00127576	0.0102492	transmembrane protein 117 [Source:HGNC Symbol;Acc:HGNC:25308]
SLC6A13	ENSG00000010379	115.53	1.31843	0.609641	0.0012996	0.0103886	solute carrier family 6 member 13 [Source:HGNC Symbol;Acc:HGNC:11046]
CARD16	ENSG00000204397	10.3279	2.35726	1.37916	0.0013104	0.0104606	caspase recruitment domain family member 16 [Source:HGNC Symbol;Acc:HGNC:33701]
RBFOX1	ENSG00000078328	656.169	-1.02182	0.3985	0.00133195	0.0105917	RNA binding fox-1 homolog 1 [Source:HGNC Symbol;Acc:HGNC:18222]
SLC24A2	ENSG00000155886	171.23	1.23747	0.560318	0.00133332	0.0105946	solute carrier family 24 member 2 [Source:HGNC Symbol;Acc:HGNC:10976]
MOG	ENSG00000204655	20.3278	1.99983	1.13389	0.00133346	0.0105946	myelin oligodendrocyte glycoprotein [Source:HGNC Symbol;Acc:HGNC:7197]
KCNS3	ENSG00000170745	319.329	1.09135	0.469011	0.00133782	0.0106144	potassium voltage-gated channel modifier subfamily S member 3 [Source:HGNC Symbol;Acc:HGNC:6302]
FAM181A	ENSG00000140067	328.383	-1.58855	0.66715	0.00135005	0.0106849	family with sequence similarity 181 member A [Source:HGNC Symbol;Acc:HGNC:20491]
RRS1	ENSG00000179041	236.808	1.03375	0.435711	0.00135343	0.010702	ribosome biogenesis regulator 1 homolog [Source:HGNC Symbol;Acc:HGNC:17083]
LYN	ENSG00000254087	760.016	1.00304	0.418496	0.00135554	0.0107163	LYN proto-oncogene, Src family tyrosine kinase [Source:HGNC Symbol;Acc:HGNC:6735]
LGI4	ENSG00000153902	320.521	-1.0159	0.396162	0.00135882	0.0107373	leucine rich repeat LGI family member 4 [Source:HGNC Symbol;Acc:HGNC:18712]
MAPT	ENSG00000186868	1103.03	-1.13639	0.454281	0.00137954	0.0108766	microtubule associated protein tau [Source:HGNC Symbol;Acc:HGNC:6893]
GSX1	ENSG00000169840	47.5539	-2.84638	1.24907	0.00140229	0.0110017	GS homeobox 1 [Source:HGNC Symbol;Acc:HGNC:20374]
CCDC169	ENSG00000242715	1065.46	1.01996	0.43229	0.00142736	0.0111511	coiled-coil domain containing 169 [Source:HGNC Symbol;Acc:HGNC:34361]
TLX3	ENSG00000164438	191.825	-1.45704	0.611446	0.00143464	0.0111974	T cell leukemia homeobox 3 [Source:HGNC Symbol;Acc:HGNC:13532]
NCMAP	ENSG00000184454	47.7966	1.13272	0.499331	0.00144796	0.0112794	non-compact myelin associated protein [Source:HGNC Symbol;Acc:HGNC:29332]
PIK3CG	ENSG00000105851	46.0363	1.24827	0.574724	0.00146272	0.0113592	phosphatidylinositol-4,5-bisphosphate 3-kinase catalytic subunit gamma [Source:HGNC Symbol;Acc:HGNC:8978]
ARSI	ENSG00000183876	3231.72	1.5408	0.790549	0.00146598	0.0113744	arylsulfatase family member I [Source:HGNC Symbol;Acc:HGNC:32521]
TPBG	ENSG00000146242	11435.5	-1.26145	0.521477	0.00146774	0.0113831	trophoblast glycoprotein [Source:HGNC Symbol;Acc:HGNC:12004]
RUNDC3A	ENSG00000108309	271.005	-1.14536	0.46269	0.00147052	0.0113971	RUN domain containing 3A [Source:HGNC Symbol;Acc:HGNC:16984]
OAS3	ENSG00000111331	219.186	1.21085	0.555692	0.00148647	0.0114968	2'-5'-oligoadenylate synthetase 3 [Source:HGNC Symbol;Acc:HGNC:8088]
CD44	ENSG00000026508	964.443	1.21616	0.560602	0.00149957	0.0115662	CD44 molecule (Indian blood group) [Source:HGNC Symbol;Acc:HGNC:1681]
RBPMS2	ENSG00000166831	536.393	1.23496	0.573389	0.00151004	0.0116258	RNA binding protein, mRNA processing factor 2 [Source:HGNC Symbol;Acc:HGNC:19098]
OSTN	ENSG00000188729	29.3812	1.05722	0.454105	0.0015106	0.0116258	osteocrin [Source:HGNC Symbol;Acc:HGNC:29961]
IFITM1	ENSG00000185885	434.926	1.45826	0.737073	0.001511	0.0116258	interferon induced transmembrane protein 1 [Source:HGNC Symbol;Acc:HGNC:5412]
ADCY10	ENSG00000143199	102.592	1.00379	0.427035	0.0015273	0.0117183	adenylate cyclase 10 [Source:HGNC Symbol;Acc:HGNC:21285]
C3	ENSG00000125730	274.727	1.22056	0.566906	0.00153548	0.0117677	complement C3 [Source:HGNC Symbol;Acc:HGNC:1318]
HTR1B	ENSG00000135312	82.2941	1.21052	0.558221	0.00153614	0.0117677	5-hydroxytryptamine receptor 1B [Source:HGNC Symbol;Acc:HGNC:5287]
IRX1	ENSG00000170549	457.283	-1.2577	0.521417	0.00154304	0.0118056	iroquois homeobox 1 [Source:HGNC Symbol;Acc:HGNC:14358]
C2CD4B	ENSG00000205502	28.6904	1.1916	0.540994	0.0015484	0.0118363	C2 calcium dependent domain containing 4B [Source:HGNC Symbol;Acc:HGNC:33628]
SLC5A7	ENSG00000115665	227.862	1.38584	0.687928	0.00155873	0.0118955	solute carrier family 5 member 7 [Source:HGNC Symbol;Acc:HGNC:14025]
HOXA11	ENSG00000005073	48.9501	2.49693	0.554894	0.00155919	0.0118955	homeobox A11 [Source:HGNC Symbol;Acc:HGNC:5101]
HES5	ENSG00000197921	2458.33	-2.03427	0.898894	0.00156074	0.0119021	hes family bHLH transcription factor 5 [Source:HGNC Symbol;Acc:HGNC:19764]
ALDH1L1	ENSG00000144908	31.9451	1.02464	0.438024	0.00156158	0.0119033	aldehyde dehydrogenase 1 family member L1 [Source:HGNC Symbol;Acc:HGNC:3978]
SLC14A1	ENSG00000141469	18.428	1.45852	0.726019	0.00158429	0.0120357	solute carrier family 14 member 1 (Kidd blood group) [Source:HGNC Symbol;Acc:HGNC:10918]
PGR	ENSG00000082175	17.1237	1.56827	0.810138	0.00158441	0.0120357	progesterone receptor [Source:HGNC Symbol;Acc:HGNC:8910]
SYT6	ENSG00000134207	557.236	1.14334	0.519278	0.0015937	0.0120805	synaptotagmin 6 [Source:HGNC Symbol;Acc:HGNC:18638]
MS4A8	ENSG00000166959	56.7944	1.52556	0.799147	0.00159546	0.0120882	membrane spanning 4-domains A8 [Source:HGNC Symbol;Acc:HGNC:13380]
ADGRL4	ENSG00000162618	195.47	1.02974	0.447385	0.00160196	0.0121123	adhesion G protein-coupled receptor L4 [Source:HGNC Symbol;Acc:HGNC:20822]
ME3	ENSG00000151376	449.827	-1.10465	0.449323	0.00160208	0.0121123	malic enzyme 3 [Source:HGNC Symbol;Acc:HGNC:6985]
DAPP1	ENSG00000070190	37.6164	1.58862	0.848907	0.00160459	0.0121286	dual adaptor of phosphotyrosine and 3-phosphoinositides 1 [Source:HGNC Symbol;Acc:HGNC:16500]
CFH	ENSG00000000971	33.9189	1.3705	0.671152	0.00160917	0.0121528	complement factor H [Source:HGNC Symbol;Acc:HGNC:4883]
ABI3BP	ENSG00000154175	81.6486	1.00078	0.42935	0.00161006	0.0121569	ABI family member 3 binding protein [Source:HGNC Symbol;Acc:HGNC:17265]
MYT1	ENSG00000196132	701.358	-1.12249	0.460038	0.0016485	0.0123965	myelin transcription factor 1 [Source:HGNC Symbol;Acc:HGNC:7622]
C4orf54	ENSG00000248713	26.0208	-1.17205	0.487985	0.00166931	0.0125294	chromosome 4 open reading frame 54 [Source:HGNC Symbol;Acc:HGNC:27741]
KLK7	ENSG00000169035	11.7582	1.14372	0.505849	0.00168381	0.0126104	kallikrein related peptidase 7 [Source:HGNC Symbol;Acc:HGNC:6368]
APLP1	ENSG00000105290	2006.88	-1.09739	0.449982	0.0016932	0.0126515	amyloid beta precursor like protein 1 [Source:HGNC Symbol;Acc:HGNC:597]
TF	ENSG00000091513	1746.95	1.41327	0.726517	0.00170516	0.0127295	transferrin [Source:HGNC Symbol;Acc:HGNC:11740]
CELF3	ENSG00000159409	384.097	-1.35115	0.577824	0.00171422	0.0127731	CUGBP Elav-like family member 3 [Source:HGNC Symbol;Acc:HGNC:11967]
MCOLN2	ENSG00000153898	77.0247	1.0735	0.47987	0.00171794	0.0127874	mucolipin TRP cation channel 2 [Source:HGNC Symbol;Acc:HGNC:13357]
KRT23	ENSG00000108244	97.8554	1.22392	0.582882	0.00172597	0.0128282	keratin 23 [Source:HGNC Symbol;Acc:HGNC:6438]
MAPK11	ENSG00000185386	686.203	-1.07505	0.44115	0.00172788	0.0128397	mitogen-activated protein kinase 11 [Source:HGNC Symbol;Acc:HGNC:6873]
TMEM119	ENSG00000183160	477.722	1.21203	0.577047	0.00173522	0.012886	transmembrane protein 119 [Source:HGNC Symbol;Acc:HGNC:27884]
PDE11A	ENSG00000128655	487.256	1.17734	0.553087	0.00174118	0.0129096	phosphodiesterase 11A [Source:HGNC Symbol;Acc:HGNC:8773]
INHBB	ENSG00000163083	39.6252	-1.23931	0.526203	0.00177628	0.0130776	inhibin subunit beta B [Source:HGNC Symbol;Acc:HGNC:6067]
CLEC12B	ENSG00000256660	14.0113	1.76738	1.00646	0.00181494	0.0132761	C-type lectin domain family 12 member B [Source:HGNC Symbol;Acc:HGNC:31966]
HOXB8	ENSG00000120068	179.485	1.1137	0.514036	0.00181736	0.013291	homeobox B8 [Source:HGNC Symbol;Acc:HGNC:5119]
CLEC7A	ENSG00000172243	14.5557	1.53475	0.811192	0.0018374	0.0133957	C-type lectin domain containing 7A [Source:HGNC Symbol;Acc:HGNC:14558]
APCDD1L	ENSG00000198768	50.8043	1.14037	0.53077	0.00184291	0.013427	APC down-regulated 1 like [Source:HGNC Symbol;Acc:HGNC:26892]
ARL11	ENSG00000152213	25.8217	1.30405	0.647515	0.00188554	0.0136477	ADP ribosylation factor like GTPase 11 [Source:HGNC Symbol;Acc:HGNC:24046]
FABP5	ENSG00000164687	1710.38	1.06917	0.486905	0.0018968	0.0137166	fatty acid binding protein 5 [Source:HGNC Symbol;Acc:HGNC:3560]
NNMT	ENSG00000166741	95.4323	1.12904	0.529259	0.00191191	0.0137959	nicotinamide N-methyltransferase [Source:HGNC Symbol;Acc:HGNC:7861]
KLHDC8A	ENSG00000162873	795.689	-1.2606	0.543453	0.00192466	0.0138623	kelch domain containing 8A [Source:HGNC Symbol;Acc:HGNC:25573]
ZNF860	ENSG00000197385	60.8054	1.29168	0.652876	0.00195799	0.0140534	zinc finger protein 860 [Source:HGNC Symbol;Acc:HGNC:34513]
RGPD2	ENSG00000185304	71.5382	1.7032	1.05713	0.00196532	0.0140916	RANBP2 like and GRIP domain containing 2 [Source:HGNC Symbol;Acc:HGNC:32415]
PCDHA1	ENSG00000204970	24.8732	1.66989	1.00215	0.0020302	0.0144098	protocadherin alpha 1 [Source:HGNC Symbol;Acc:HGNC:8663]
IL32	ENSG00000008517	148.815	1.04405	0.478381	0.00203293	0.0144218	interleukin 32 [Source:HGNC Symbol;Acc:HGNC:16830]
CTXN3	ENSG00000205279	22.2473	1.80436	1.16703	0.00204884	0.014507	cortexin 3 [Source:HGNC Symbol;Acc:HGNC:31110]
GSTA1	ENSG00000243955	331.471	1.12632	0.538032	0.00205597	0.0145366	glutathione S-transferase alpha 1 [Source:HGNC Symbol;Acc:HGNC:4626]
ANKDD1B	ENSG00000189045	122.466	1.14247	0.549186	0.0020628	0.0145677	ankyrin repeat and death domain containing 1B [Source:HGNC Symbol;Acc:HGNC:32525]
MUC4	ENSG00000145113	45.9467	1.08246	0.504868	0.00209514	0.0147368	mucin 4, cell surface associated [Source:HGNC Symbol;Acc:HGNC:7514]
VSNL1	ENSG00000163032	207.551	1.03723	0.477444	0.00209812	0.014747	visinin like 1 [Source:HGNC Symbol;Acc:HGNC:12722]
MPZ	ENSG00000158887	516.861	-1.0591	0.446657	0.00211505	0.0148294	myelin protein zero [Source:HGNC Symbol;Acc:HGNC:7225]
RAB38	ENSG00000123892	1362.53	1.00222	0.454597	0.00212181	0.0148416	RAB38, member RAS oncogene family [Source:HGNC Symbol;Acc:HGNC:9776]
GRM8	ENSG00000179603	153.129	1.05491	0.493775	0.00218478	0.0152091	glutamate metabotropic receptor 8 [Source:HGNC Symbol;Acc:HGNC:4600]
HPSE	ENSG00000173083	101.356	1.18517	0.590399	0.00220534	0.0153099	heparanase [Source:HGNC Symbol;Acc:HGNC:5164]
TMEM200A	ENSG00000164484	1544.38	1.03882	0.485414	0.0022384	0.015469	transmembrane protein 200A [Source:HGNC Symbol;Acc:HGNC:21075]
COBL	ENSG00000106078	1363.44	1.22345	0.622956	0.00224889	0.0155345	cordon-bleu WH2 repeat protein [Source:HGNC Symbol;Acc:HGNC:22199]
KCNH4	ENSG00000089558	29.8794	-1.11497	0.483296	0.00224971	0.0155345	potassium voltage-gated channel subfamily H member 4 [Source:HGNC Symbol;Acc:HGNC:6253]
DMKN	ENSG00000161249	562.764	1.05956	0.501632	0.00226964	0.0156327	dermokine [Source:HGNC Symbol;Acc:HGNC:25063]
SLC17A7	ENSG00000104888	58.3687	-1.13283	0.493252	0.00228148	0.0157019	solute carrier family 17 member 7 [Source:HGNC Symbol;Acc:HGNC:16704]
GLIPR1	ENSG00000139278	275.549	1.09125	0.525044	0.00228605	0.0157302	GLI pathogenesis related 1 [Source:HGNC Symbol;Acc:HGNC:17001]
KLK10	ENSG00000129451	43.3774	1.46489	0.846467	0.0022976	0.0157912	kallikrein related peptidase 10 [Source:HGNC Symbol;Acc:HGNC:6358]
IL6R	ENSG00000160712	611.311	1.21257	0.622078	0.00230444	0.0158331	interleukin 6 receptor [Source:HGNC Symbol;Acc:HGNC:6019]
KLK13	ENSG00000167759	23.2244	2.05418	2.18359	0.00231435	0.0158767	kallikrein related peptidase 13 [Source:HGNC Symbol;Acc:HGNC:6361]
FAM83A	ENSG00000147689	10.1615	1.93952	1.36837	0.00236344	0.016102	family with sequence similarity 83 member A [Source:HGNC Symbol;Acc:HGNC:28210]
GBP2	ENSG00000162645	76.4441	1.06588	0.511439	0.00240005	0.0162914	guanylate binding protein 2 [Source:HGNC Symbol;Acc:HGNC:4183]
CAPN8	ENSG00000203697	26.6062	-1.08463	0.473092	0.00240227	0.0163033	calpain 8 [Source:HGNC Symbol;Acc:HGNC:1485]
PIGR	ENSG00000162896	45.1469	1.89645	1.70024	0.00242257	0.0164189	polymeric immunoglobulin receptor [Source:HGNC Symbol;Acc:HGNC:8968]
SH3RF2	ENSG00000156463	463.995	1.01879	0.482379	0.00246979	0.0166774	SH3 domain containing ring finger 2 [Source:HGNC Symbol;Acc:HGNC:26299]
KCNN4	ENSG00000104783	51.1422	1.39537	0.800777	0.00247615	0.0167016	potassium calcium-activated channel subfamily N member 4 [Source:HGNC Symbol;Acc:HGNC:6293]
AC000093.1	ENSG00000284874	38.1596	-1.28661	0.587118	0.00248349	0.0167382	novel transcript
ERFL	ENSG00000268041	14.6728	-1.15272	0.51657	0.00248852	0.0167592	ETS repressor factor like [Source:HGNC Symbol;Acc:HGNC:53894]
CLDN1	ENSG00000163347	939.428	-1.01576	0.437473	0.00252766	0.0169482	claudin 1 [Source:HGNC Symbol;Acc:HGNC:2032]
PARM1	ENSG00000169116	6449.3	1.0826	0.523086	0.00252929	0.0169558	prostate androgen-regulated mucin-like protein 1 [Source:HGNC Symbol;Acc:HGNC:24536]
TFCP2L1	ENSG00000115112	345.237	1.23306	0.659538	0.00255018	0.0170536	transcription factor CP2 like 1 [Source:HGNC Symbol;Acc:HGNC:17925]
WFDC10B	ENSG00000182931	10.1518	1.81369	1.25549	0.00257822	0.0171758	WAP four-disulfide core domain 10B [Source:HGNC Symbol;Acc:HGNC:20479]
EBI3	ENSG00000105246	14.097	1.05807	0.501455	0.00262374	0.0173896	Epstein-Barr virus induced 3 [Source:HGNC Symbol;Acc:HGNC:3129]
NPTX1	ENSG00000171246	236.775	-1.02055	0.443096	0.00262408	0.0173896	neuronal pentraxin 1 [Source:HGNC Symbol;Acc:HGNC:7952]
RHBDL3	ENSG00000141314	1924.94	-1.08959	0.481669	0.00262513	0.0173926	rhomboid like 3 [Source:HGNC Symbol;Acc:HGNC:16502]
HTR1E	ENSG00000168830	66.9791	1.29381	0.722068	0.0026483	0.0175099	5-hydroxytryptamine receptor 1E [Source:HGNC Symbol;Acc:HGNC:5291]
POU5F1	ENSG00000204531	6308.69	1.76804	1.48789	0.00265215	0.0175254	POU class 5 homeobox 1 [Source:HGNC Symbol;Acc:HGNC:9221]
BMPR1B	ENSG00000138696	1221.22	-1.1105	0.495536	0.0026576	0.0175516	bone morphogenetic protein receptor type 1B [Source:HGNC Symbol;Acc:HGNC:1077]
FBXL8	ENSG00000135722	30.7955	1.0018	0.473495	0.0026607	0.0175654	F-box and leucine rich repeat protein 8 [Source:HGNC Symbol;Acc:HGNC:17875]
ANXA8L1	ENSG00000264230	262.857	1.73622	1.45393	0.00267494	0.0176266	annexin A8 like 1 [Source:HGNC Symbol;Acc:HGNC:23334]
NFIX	ENSG00000008441	21.8892	1.06999	0.522008	0.00270203	0.0177684	nuclear factor I X [Source:HGNC Symbol;Acc:HGNC:7788]
ZYG11A	ENSG00000203995	370.712	1.37741	0.824331	0.00272685	0.0179013	zyg-11 family member A, cell cycle regulator [Source:HGNC Symbol;Acc:HGNC:32058]
ANKRD33B	ENSG00000164236	1922.31	1.02027	0.495163	0.00273897	0.0179649	ankyrin repeat domain 33B [Source:HGNC Symbol;Acc:HGNC:35240]
PTPRQ	ENSG00000139304	49.2557	1.37348	0.811424	0.00274046	0.0179704	protein tyrosine phosphatase receptor type Q [Source:HGNC Symbol;Acc:HGNC:9679]
FRZB	ENSG00000162998	11127.1	1.26914	0.698412	0.00274282	0.0179782	frizzled related protein [Source:HGNC Symbol;Acc:HGNC:3959]
NAT16	ENSG00000167011	28.4858	-1.11646	0.502941	0.00275765	0.018049	N-acetyltransferase 16 (putative) [Source:HGNC Symbol;Acc:HGNC:22030]
PRR16	ENSG00000184838	90.76	1.09072	0.551303	0.0027813	0.0181671	proline rich 16 [Source:HGNC Symbol;Acc:HGNC:29654]
SLC6A20	ENSG00000163817	119.46	1.44914	0.928242	0.00284308	0.0184741	solute carrier family 6 member 20 [Source:HGNC Symbol;Acc:HGNC:30927]
FZD10	ENSG00000111432	800.065	-2.3373	1.19961	0.00285021	0.0185037	frizzled class receptor 10 [Source:HGNC Symbol;Acc:HGNC:4039]
MFAP4	ENSG00000166482	1851.77	1.33084	0.779545	0.00285852	0.0185508	microfibril associated protein 4 [Source:HGNC Symbol;Acc:HGNC:7035]
PRKCQ	ENSG00000065675	381.686	1.03372	0.511985	0.00287734	0.0186454	protein kinase C theta [Source:HGNC Symbol;Acc:HGNC:9410]
MUC15	ENSG00000169550	45.1742	1.26133	0.713602	0.00296033	0.0190428	mucin 15, cell surface associated [Source:HGNC Symbol;Acc:HGNC:14956]
KLKB1	ENSG00000164344	58.504	2.4947	0.731285	0.00303394	0.0194168	kallikrein B1 [Source:HGNC Symbol;Acc:HGNC:6371]
HERC5	ENSG00000138646	600.249	1.24134	0.709337	0.00304971	0.0194961	HECT and RLD domain containing E3 ubiquitin protein ligase 5 [Source:HGNC Symbol;Acc:HGNC:24368]
MLKL	ENSG00000168404	33.9582	1.33735	0.802601	0.00305289	0.0195025	mixed lineage kinase domain like pseudokinase [Source:HGNC Symbol;Acc:HGNC:26617]
HOXD10	ENSG00000128710	12.9007	1.69178	1.28741	0.0030624	0.0195491	homeobox D10 [Source:HGNC Symbol;Acc:HGNC:5133]
SSTR3	ENSG00000278195	15.7565	-1.11954	0.518768	0.00308894	0.0196649	somatostatin receptor 3 [Source:HGNC Symbol;Acc:HGNC:11332]
ART4	ENSG00000111339	222.426	1.2436	0.72676	0.00320696	0.020216	ADP-ribosyltransferase 4 (inactive) (Dombrock blood group) [Source:HGNC Symbol;Acc:HGNC:726]
NSG2	ENSG00000170091	939.358	-1.44812	0.72067	0.00326694	0.0204938	neuronal vesicle trafficking associated 2 [Source:HGNC Symbol;Acc:HGNC:24955]
SLCO2A1	ENSG00000174640	297.08	1.1347	0.620159	0.00327764	0.0205425	solute carrier organic anion transporter family member 2A1 [Source:HGNC Symbol;Acc:HGNC:10955]
TTC9B	ENSG00000174521	65.0893	-1.3681	0.67363	0.00332414	0.0207526	tetratricopeptide repeat domain 9B [Source:HGNC Symbol;Acc:HGNC:26395]
TTLL6	ENSG00000170703	95.0386	1.03045	0.5278	0.00332595	0.0207602	tubulin tyrosine ligase like 6 [Source:HGNC Symbol;Acc:HGNC:26664]
MUC3A	ENSG00000169894	81.1451	1.14144	0.630376	0.00336716	0.0209393	mucin 3A, cell surface associated [Source:HGNC Symbol;Acc:HGNC:7513]
CRYBA1	ENSG00000108255	20.7649	-1.21672	0.585192	0.003389	0.0210193	crystallin beta A1 [Source:HGNC Symbol;Acc:HGNC:2394]
HAND2	ENSG00000164107	1160.56	1.14151	0.634548	0.00345171	0.0213255	heart and neural crest derivatives expressed 2 [Source:HGNC Symbol;Acc:HGNC:4808]
CCNI2	ENSG00000205089	30.923	1.13811	0.625983	0.00346473	0.0213796	cyclin I family member 2 [Source:HGNC Symbol;Acc:HGNC:33869]
SERPINE3	ENSG00000253309	480.858	1.5831	1.62544	0.00348093	0.021457	serpin family E member 3 [Source:HGNC Symbol;Acc:HGNC:24774]
SLIT1	ENSG00000187122	2492.93	-1.12742	0.535106	0.00351767	0.0216228	slit guidance ligand 1 [Source:HGNC Symbol;Acc:HGNC:11085]
PON3	ENSG00000105852	105.692	1.28722	0.810859	0.00352025	0.0216235	paraoxonase 3 [Source:HGNC Symbol;Acc:HGNC:9206]
LYVE1	ENSG00000133800	29.7651	1.17409	0.665645	0.00353058	0.021668	lymphatic vessel endothelial hyaluronan receptor 1 [Source:HGNC Symbol;Acc:HGNC:14687]
PIK3C2G	ENSG00000139144	102.208	1.1457	0.646738	0.00353749	0.0216991	phosphatidylinositol-4-phosphate 3-kinase catalytic subunit type 2 gamma [Source:HGNC Symbol;Acc:HGNC:8973]
NAT2	ENSG00000156006	10.899	1.11531	0.585252	0.00355874	0.0217914	N-acetyltransferase 2 [Source:HGNC Symbol;Acc:HGNC:7646]
PLCXD3	ENSG00000182836	100.617	1.05792	0.563466	0.00356157	0.0217935	phosphatidylinositol specific phospholipase C X domain containing 3 [Source:HGNC Symbol;Acc:HGNC:31822]
ELAVL3	ENSG00000196361	640.971	-1.18707	0.57229	0.00357041	0.02184	ELAV like RNA binding protein 3 [Source:HGNC Symbol;Acc:HGNC:3314]
UBL4B	ENSG00000186150	12.3021	1.07738	0.559279	0.00359494	0.0219633	ubiquitin like 4B [Source:HGNC Symbol;Acc:HGNC:32309]
WT1	ENSG00000184937	13.4635	1.17308	0.652936	0.00361014	0.0220294	WT1 transcription factor [Source:HGNC Symbol;Acc:HGNC:12796]
SCRT2	ENSG00000215397	57.991	-1.17788	0.568598	0.00361214	0.0220377	scratch family transcriptional repressor 2 [Source:HGNC Symbol;Acc:HGNC:15952]
CCDC198	ENSG00000100557	31.8288	1.14906	0.645808	0.00361417	0.0220425	coiled-coil domain containing 198 [Source:HGNC Symbol;Acc:HGNC:20189]
RTN4RL1	ENSG00000185924	265.24	-1.02393	0.474651	0.00367689	0.0223577	reticulon 4 receptor like 1 [Source:HGNC Symbol;Acc:HGNC:21329]
C4orf51	ENSG00000237136	16.9847	1.55476	1.29519	0.00369048	0.0224215	chromosome 4 open reading frame 51 [Source:HGNC Symbol;Acc:HGNC:37264]
NLRP7	ENSG00000167634	131.912	1.41374	1.06441	0.00372985	0.0226035	NLR family pyrin domain containing 7 [Source:HGNC Symbol;Acc:HGNC:22947]
PRSS33	ENSG00000103355	42.7648	-1.2426	0.616024	0.00375052	0.0226868	serine protease 33 [Source:HGNC Symbol;Acc:HGNC:30405]
ABHD12B	ENSG00000131969	120.689	1.3234	0.903525	0.00381275	0.0230259	abhydrolase domain containing 12B [Source:HGNC Symbol;Acc:HGNC:19837]
CCDC177	ENSG00000267909	329.332	-1.15422	0.560912	0.00383279	0.0230992	coiled-coil domain containing 177 [Source:HGNC Symbol;Acc:HGNC:23243]
SMIM18	ENSG00000253457	15.5747	-1.18253	0.584172	0.00387103	0.0232778	small integral membrane protein 18 [Source:HGNC Symbol;Acc:HGNC:42973]
PTF1A	ENSG00000168267	47.0316	-1.81885	0.993147	0.00387289	0.023285	pancreas associated transcription factor 1a [Source:HGNC Symbol;Acc:HGNC:23734]
DRGX	ENSG00000165606	85.2183	-1.19026	0.58564	0.00387504	0.023294	dorsal root ganglia homeobox [Source:HGNC Symbol;Acc:HGNC:21536]
TLX1	ENSG00000107807	47.3335	-1.44335	0.754215	0.00395397	0.0236632	T cell leukemia homeobox 1 [Source:HGNC Symbol;Acc:HGNC:5056]
MDGA1	ENSG00000112139	1659.09	-1.08146	0.519826	0.00397532	0.0237546	MAM domain containing glycosylphosphatidylinositol anchor 1 [Source:HGNC Symbol;Acc:HGNC:19267]
TRDN	ENSG00000186439	125.401	1.34916	0.983521	0.00398171	0.0237766	triadin [Source:HGNC Symbol;Acc:HGNC:12261]
ANKRD55	ENSG00000164512	19.8179	1.1188	0.629327	0.00399346	0.0238185	ankyrin repeat domain 55 [Source:HGNC Symbol;Acc:HGNC:25681]
TBX10	ENSG00000167800	57.1982	-1.38687	0.72028	0.00403136	0.0239997	T-box transcription factor 10 [Source:HGNC Symbol;Acc:HGNC:11593]
HTR6	ENSG00000158748	19.4848	1.21028	0.734366	0.00403884	0.024028	5-hydroxytryptamine receptor 6 [Source:HGNC Symbol;Acc:HGNC:5301]
MYH6	ENSG00000197616	27.4257	1.22643	0.769096	0.00405715	0.0241205	myosin heavy chain 6 [Source:HGNC Symbol;Acc:HGNC:7576]
CHRNA2	ENSG00000120903	17.1819	-1.34685	0.700075	0.00406483	0.0241539	cholinergic receptor nicotinic alpha 2 subunit [Source:HGNC Symbol;Acc:HGNC:1956]
HOXD3	ENSG00000128652	174.197	1.31988	0.945788	0.00406961	0.0241701	homeobox D3 [Source:HGNC Symbol;Acc:HGNC:5137]
GPR12	ENSG00000132975	60.1639	-1.04771	0.502341	0.00409125	0.0242536	G protein-coupled receptor 12 [Source:HGNC Symbol;Acc:HGNC:4466]
GPR139	ENSG00000180269	52.9773	-1.19922	0.60214	0.00415965	0.0245513	G protein-coupled receptor 139 [Source:HGNC Symbol;Acc:HGNC:19995]
OLFM3	ENSG00000118733	415.955	-1.10745	0.544671	0.00423436	0.0248639	olfactomedin 3 [Source:HGNC Symbol;Acc:HGNC:17990]
FBXO2	ENSG00000116661	792.519	1.05428	0.597414	0.00428087	0.0250554	F-box protein 2 [Source:HGNC Symbol;Acc:HGNC:13581]
GPC5	ENSG00000179399	206.287	1.12831	0.685518	0.0043493	0.0253686	glypican 5 [Source:HGNC Symbol;Acc:HGNC:4453]
OR2L3	ENSG00000198128	21.8102	-1.49051	0.812054	0.0043628	0.0254259	olfactory receptor family 2 subfamily L member 3 [Source:HGNC Symbol;Acc:HGNC:15009]
FAM107A	ENSG00000168309	159.91	-1.26852	0.656667	0.00437707	0.0254964	family with sequence similarity 107 member A [Source:HGNC Symbol;Acc:HGNC:30827]
COLEC10	ENSG00000184374	119.249	1.088	0.642861	0.0044491	0.0258048	collectin subfamily member 10 [Source:HGNC Symbol;Acc:HGNC:2220]
GLT1D1	ENSG00000151948	139.892	-1.36786	0.730081	0.00451223	0.0260677	glycosyltransferase 1 domain containing 1 [Source:HGNC Symbol;Acc:HGNC:26483]
GBP4	ENSG00000162654	990.408	1.09936	0.660223	0.00453217	0.0261528	guanylate binding protein 4 [Source:HGNC Symbol;Acc:HGNC:20480]
NECTIN4	ENSG00000143217	243.571	1.11665	0.685726	0.00455617	0.0262568	nectin cell adhesion molecule 4 [Source:HGNC Symbol;Acc:HGNC:19688]
CBR3	ENSG00000159231	35.5332	1.39997	1.37916	0.00457181	0.0263211	carbonyl reductase 3 [Source:HGNC Symbol;Acc:HGNC:1549]
RAMP1	ENSG00000132329	300.769	1.23171	0.861995	0.00458681	0.0263728	receptor activity modifying protein 1 [Source:HGNC Symbol;Acc:HGNC:9843]
EMX2	ENSG00000170370	231.648	-1.68521	0.9581	0.00459592	0.0264166	empty spiracles homeobox 2 [Source:HGNC Symbol;Acc:HGNC:3341]
TENT5B	ENSG00000158246	1396.48	1.17057	0.675043	0.00462446	0.0265676	terminal nucleotidyltransferase 5B [Source:HGNC Symbol;Acc:HGNC:28273]
ERVH48-1	ENSG00000233056	1766.96	1.12928	0.704395	0.00464129	0.0266381	endogenous retrovirus group 48 member 1 [Source:HGNC Symbol;Acc:HGNC:17216]
ALDOB	ENSG00000136872	31.8182	-1.32791	0.712148	0.0046696	0.0267613	aldolase, fructose-bisphosphate B [Source:HGNC Symbol;Acc:HGNC:417]
TRIML2	ENSG00000179046	218.325	2.62331	0.951536	0.00492548	0.0278643	tripartite motif family like 2 [Source:HGNC Symbol;Acc:HGNC:26378]
ZNF831	ENSG00000124203	26.0174	1.21949	0.850609	0.00495572	0.0279813	zinc finger protein 831 [Source:HGNC Symbol;Acc:HGNC:16167]
CORIN	ENSG00000145244	363.217	-1.25471	0.671933	0.00501016	0.0282026	corin, serine peptidase [Source:HGNC Symbol;Acc:HGNC:19012]
OR2L2	ENSG00000203663	24.3028	-1.24319	0.668828	0.00501407	0.0282121	olfactory receptor family 2 subfamily L member 2 [Source:HGNC Symbol;Acc:HGNC:8266]
MFSD6L	ENSG00000185156	43.7723	1.06387	0.644254	0.00507471	0.0284468	major facilitator superfamily domain containing 6 like [Source:HGNC Symbol;Acc:HGNC:26656]
CHST4	ENSG00000140835	102.709	1.28945	1.08985	0.00507539	0.0284468	carbohydrate sulfotransferase 4 [Source:HGNC Symbol;Acc:HGNC:1972]
PLAAT5	ENSG00000168004	119.342	1.17799	0.83541	0.00517682	0.0288289	phospholipase A and acyltransferase 5 [Source:HGNC Symbol;Acc:HGNC:24978]
ABCC3	ENSG00000108846	90.0492	1.11157	0.729092	0.00527609	0.0292222	ATP binding cassette subfamily C member 3 [Source:HGNC Symbol;Acc:HGNC:54]
ZPLD1	ENSG00000170044	19.2846	1.10583	0.698537	0.00533891	0.0294824	zona pellucida like domain containing 1 [Source:HGNC Symbol;Acc:HGNC:27022]
GPNMB	ENSG00000136235	139.689	1.12668	0.761176	0.00534554	0.0295029	glycoprotein nmb [Source:HGNC Symbol;Acc:HGNC:4462]
SMPD3	ENSG00000103056	439.068	-1.00678	0.509664	0.00550295	0.0302074	sphingomyelin phosphodiesterase 3 [Source:HGNC Symbol;Acc:HGNC:14240]
CAVIN2	ENSG00000168497	48.0088	1.04393	0.64537	0.00552207	0.0302934	caveolae associated protein 2 [Source:HGNC Symbol;Acc:HGNC:10690]
BOLA2B	ENSG00000169627	22.3374	1.83927	0.44519	0.00553127	0.0303249	bolA family member 2B [Source:HGNC Symbol;Acc:HGNC:32479]
LIN28A	ENSG00000131914	35393.1	1.0222	0.548999	0.00555293	0.0303915	lin-28 homolog A [Source:HGNC Symbol;Acc:HGNC:15986]
TMPRSS4	ENSG00000137648	117.467	1.19068	0.924238	0.00558681	0.0305049	transmembrane serine protease 4 [Source:HGNC Symbol;Acc:HGNC:11878]
PON1	ENSG00000005421	30.5432	1.25372	1.10299	0.00562063	0.0306583	paraoxonase 1 [Source:HGNC Symbol;Acc:HGNC:9204]
PAX6	ENSG00000007372	2967.1	-1.19054	0.650541	0.00566375	0.0308184	paired box 6 [Source:HGNC Symbol;Acc:HGNC:8620]
CLEC12A	ENSG00000172322	88.1742	1.23253	1.0942	0.00566659	0.0308257	C-type lectin domain family 12 member A [Source:HGNC Symbol;Acc:HGNC:31713]
ANKRD22	ENSG00000152766	18.3464	1.02154	0.606717	0.00567591	0.0308542	ankyrin repeat domain 22 [Source:HGNC Symbol;Acc:HGNC:28321]
PLAAT4	ENSG00000133321	35.5985	1.26621	1.50044	0.00569631	0.0309293	phospholipase A and acyltransferase 4 [Source:HGNC Symbol;Acc:HGNC:9869]
POU5F1B	ENSG00000212993	98.8532	1.00664	0.616792	0.00582466	0.0314333	POU class 5 homeobox 1B [Source:HGNC Symbol;Acc:HGNC:9223]
WNT10B	ENSG00000169884	248.847	-1.00503	0.518436	0.00585455	0.031551	Wnt family member 10B [Source:HGNC Symbol;Acc:HGNC:12775]
CD300A	ENSG00000167851	87.2315	1.16829	0.935661	0.00600701	0.0321999	CD300a molecule [Source:HGNC Symbol;Acc:HGNC:19319]
DKK2	ENSG00000155011	388.573	1.13199	0.848933	0.00603766	0.0323099	dickkopf WNT signaling pathway inhibitor 2 [Source:HGNC Symbol;Acc:HGNC:2892]
ACTL6B	ENSG00000077080	48.9198	-1.03863	0.546517	0.00604032	0.0323144	actin like 6B [Source:HGNC Symbol;Acc:HGNC:160]
HTR1A	ENSG00000178394	45.2923	1.19744	1.04059	0.00607998	0.0324475	5-hydroxytryptamine receptor 1A [Source:HGNC Symbol;Acc:HGNC:5286]
SHFL	ENSG00000130813	248.213	1.05213	0.699168	0.00609973	0.0325183	shiftless antiviral inhibitor of ribosomal frameshifting [Source:HGNC Symbol;Acc:HGNC:25649]
WNT6	ENSG00000115596	172.604	1.12972	0.857687	0.006144	0.0326651	Wnt family member 6 [Source:HGNC Symbol;Acc:HGNC:12785]
GPR183	ENSG00000169508	65.4106	1.08207	0.774148	0.0064382	0.0338215	G protein-coupled receptor 183 [Source:HGNC Symbol;Acc:HGNC:3128]
DBX2	ENSG00000185610	17.0016	-1.3874	0.84774	0.0064706	0.0339547	developing brain homeobox 2 [Source:HGNC Symbol;Acc:HGNC:33186]
FOXD2	ENSG00000186564	68.8755	-1.16117	0.654862	0.00647982	0.0339929	forkhead box D2 [Source:HGNC Symbol;Acc:HGNC:3803]
IFI44	ENSG00000137965	21.431	1.19715	1.17744	0.0065629	0.0343059	interferon induced protein 44 [Source:HGNC Symbol;Acc:HGNC:16938]
TP63	ENSG00000073282	159.648	1.05379	0.739763	0.00660026	0.0344397	tumor protein p63 [Source:HGNC Symbol;Acc:HGNC:15979]
KCNE4	ENSG00000152049	226.923	1.05961	0.752233	0.00662871	0.0345192	potassium voltage-gated channel subfamily E regulatory subunit 4 [Source:HGNC Symbol;Acc:HGNC:6244]
KLHL35	ENSG00000149243	586.401	-1.21908	0.707234	0.00662924	0.0345192	kelch like family member 35 [Source:HGNC Symbol;Acc:HGNC:26597]
WNT8A	ENSG00000061492	22.1025	1.17122	1.05888	0.00673312	0.0349514	Wnt family member 8A [Source:HGNC Symbol;Acc:HGNC:12788]
NR2E1	ENSG00000112333	212.595	-1.74351	1.18882	0.00675631	0.0350424	nuclear receptor subfamily 2 group E member 1 [Source:HGNC Symbol;Acc:HGNC:7973]
APOL4	ENSG00000100336	22.8915	1.11446	0.87002	0.00687826	0.0354847	apolipoprotein L4 [Source:HGNC Symbol;Acc:HGNC:14867]
CD70	ENSG00000125726	13.5787	1.17582	1.47547	0.007036	0.0361015	CD70 molecule [Source:HGNC Symbol;Acc:HGNC:11937]
ERVFRD-1	ENSG00000244476	17.2471	1.16717	1.10068	0.00705477	0.0361776	endogenous retrovirus group FRD member 1, envelope [Source:HGNC Symbol;Acc:HGNC:33823]
GPM6A	ENSG00000150625	2653.54	-1.05981	0.590207	0.00708466	0.036273	glycoprotein M6A [Source:HGNC Symbol;Acc:HGNC:4460]
DES	ENSG00000175084	209.163	1.06281	0.817182	0.00720184	0.0367015	desmin [Source:HGNC Symbol;Acc:HGNC:2770]
ALOX15	ENSG00000161905	890.464	1.11603	1.05661	0.00724875	0.0368764	arachidonate 15-lipoxygenase [Source:HGNC Symbol;Acc:HGNC:433]
SOX10	ENSG00000100146	1103.07	-1.06567	0.600253	0.00729094	0.0370214	SRY-box transcription factor 10 [Source:HGNC Symbol;Acc:HGNC:11190]
SMCO3	ENSG00000179256	30.0177	1.02544	0.727745	0.0074141	0.0374138	single-pass membrane protein with coiled-coil domains 3 [Source:HGNC Symbol;Acc:HGNC:34401]
INSM1	ENSG00000173404	1070.36	-1.14206	0.676897	0.00754559	0.0379328	INSM transcriptional repressor 1 [Source:HGNC Symbol;Acc:HGNC:6090]
CR1L	ENSG00000197721	60.5583	1.06429	0.890076	0.00775261	0.0386574	complement C3b/C4b receptor 1 like [Source:HGNC Symbol;Acc:HGNC:2335]
SMPDL3B	ENSG00000130768	218.747	1.31174	0.64882	0.00776825	0.0387179	sphingomyelin phosphodiesterase acid like 3B [Source:HGNC Symbol;Acc:HGNC:21416]
ERICH3	ENSG00000178965	49.74	1.0204	0.76655	0.00787072	0.0390956	glutamate rich 3 [Source:HGNC Symbol;Acc:HGNC:25346]
ANKK1	ENSG00000170209	82.5075	1.02907	0.802754	0.00793196	0.0392942	ankyrin repeat and kinase domain containing 1 [Source:HGNC Symbol;Acc:HGNC:21027]
PHOX2B	ENSG00000109132	221.437	-1.40729	0.950683	0.00799893	0.0395629	paired like homeobox 2B [Source:HGNC Symbol;Acc:HGNC:9143]
SLC52A1	ENSG00000132517	25.9207	1.08528	1.27217	0.00803139	0.0396866	solute carrier family 52 member 1 [Source:HGNC Symbol;Acc:HGNC:30225]
CNGB1	ENSG00000070729	25.4329	-1.07338	0.633246	0.00803614	0.0397028	cyclic nucleotide gated channel subunit beta 1 [Source:HGNC Symbol;Acc:HGNC:2151]
CRX	ENSG00000105392	25.155	-1.11686	0.671163	0.00805312	0.03976	cone-rod homeobox [Source:HGNC Symbol;Acc:HGNC:2383]
TLX2	ENSG00000115297	186.21	-1.12879	0.680814	0.00814828	0.0401004	T cell leukemia homeobox 2 [Source:HGNC Symbol;Acc:HGNC:5057]
RLBP1	ENSG00000140522	17.2573	-1.08274	0.648927	0.00835631	0.0408324	retinaldehyde binding protein 1 [Source:HGNC Symbol;Acc:HGNC:10024]
PCK1	ENSG00000124253	90.1026	-1.08171	0.66362	0.00900657	0.0431932	phosphoenolpyruvate carboxykinase 1 [Source:HGNC Symbol;Acc:HGNC:8724]
PLAAT3	ENSG00000176485	740.244	1.00958	0.920718	0.00916821	0.0436824	phospholipase A and acyltransferase 3 [Source:HGNC Symbol;Acc:HGNC:17825]
MYO7B	ENSG00000169994	10.5527	-1.00179	0.61502	0.00952402	0.044945	myosin VIIB [Source:HGNC Symbol;Acc:HGNC:7607]
UNCX	ENSG00000164853	264.273	-1.2899	0.927189	0.00976241	0.0456835	UNC homeobox [Source:HGNC Symbol;Acc:HGNC:33194]
TH	ENSG00000180176	538.952	-1.30699	0.949476	0.00984123	0.0459484	tyrosine hydroxylase [Source:HGNC Symbol;Acc:HGNC:11782]
