# Supplementary material for: Disruption of common ocular developmental pathways in patient-derived optic vesicle models of microphthalmia
Source: Stem Cell Reports. 2024 May 30;19(6):839–58. doi: 10.1016/j.stemcr.2024.05.001 (PMC11390689; doi:10.1016/j.stemcr.2024.05.001)
Supplement: Table S3. Differentially expressed genes between the P v WT conditions at day 35 [file mmc3.xlsx]

## Sheet: DEGs_day35-PvsWT
Gene	Ensembl_ID	baseMean	log2FoldChange	lfcSE	pvalue	padj	description
PSPHP1	ENSG00000226278	141.516	-12.1934	1.34869	9.16715e-69	3.29156e-64	phosphoserine phosphatase pseudogene 1 [Source:HGNC Symbol;Acc:HGNC:9578]
FP565260.1	ENSG00000275464	158.418	5.52543	0.377386	1.20317e-49	2.16006e-45	novel protein, similar to PWP2 periodic tryptophan protein homolog (yeast) PWP2
AP000350.6	ENSG00000273295	104.278	6.1391	0.450809	4.44554e-43	5.32072e-39	novel transcript
HERC2P3	ENSG00000180229	409.139	-2.75406	0.214896	1.4065e-38	1.26254e-34	HERC2 pseudogene 3 [Source:HGNC Symbol;Acc:HGNC:4871]
LINC00910	ENSG00000188825	373.09	-3.11899	0.245808	7.64557e-38	5.49044e-34	long intergenic non-protein coding RNA 910 [Source:HGNC Symbol;Acc:HGNC:44361]
DUX4L9	ENSG00000224807	24.942	-5.80465	0.474236	4.91345e-35	2.94037e-31	double homeobox 4 like 9 (pseudogene) [Source:HGNC Symbol;Acc:HGNC:33855]
AC092821.1	ENSG00000214776	233.601	9.65733	0.826759	1.17862e-34	6.04564e-31	alpha-2-macroglobulin like 1 pseudogene
SETD9	ENSG00000155542	226.187	2.47053	0.205719	1.43763e-34	6.45245e-31	SET domain containing 9 [Source:HGNC Symbol;Acc:HGNC:28508]
LINC01060	ENSG00000249378	43.8238	-3.1269	0.290467	3.98845e-28	1.59121e-24	long intergenic non-protein coding RNA 1060 [Source:HGNC Symbol;Acc:HGNC:49081]
AL591846.1	ENSG00000224114	11.3407	-4.99556	0.490955	6.15097e-25	2.20857e-21	ribosomal protein S14 (RPS14) pseudogene
FAM66D	ENSG00000255052	126.065	3.08357	0.31276	1.63174e-24	5.32631e-21	family with sequence similarity 66 member D [Source:HGNC Symbol;Acc:HGNC:24159]
SAMD9	ENSG00000205413	363.709	4.47342	0.457085	2.49596e-24	7.46833e-21	sterile alpha motif domain containing 9 [Source:HGNC Symbol;Acc:HGNC:1348]
OAS1	ENSG00000089127	373.523	4.85673	0.510388	3.73467e-23	1.03152e-19	2'-5'-oligoadenylate synthetase 1 [Source:HGNC Symbol;Acc:HGNC:8086]
RWDD2B	ENSG00000156253	218.326	1.72984	0.180767	6.52673e-23	1.67392e-19	RWD domain containing 2B [Source:HGNC Symbol;Acc:HGNC:1302]
CEP170P1	ENSG00000154608	50.1331	2.40366	0.256092	3.16434e-22	7.57459e-19	centrosomal protein 170 pseudogene 1 [Source:HGNC Symbol;Acc:HGNC:28364]
GATD3B	ENSG00000280071	64.4224	2.78317	0.298553	5.0616e-22	1.13589e-18	novel protein, similar to chromosome 21 open reading frame 33 C21orf33
AC135983.2	ENSG00000223509	191.305	2.05106	0.221431	1.0678e-21	2.25533e-18	WHAMM pseudogene 1 [Source:HGNC Symbol;Acc:HGNC:32361]
SP100	ENSG00000067066	558.529	3.99749	0.439996	2.20039e-21	4.38929e-18	SP100 nuclear antigen [Source:HGNC Symbol;Acc:HGNC:11206]
TBC1D3L	ENSG00000274512	50.225	-1.68716	0.182896	2.70315e-21	5.10838e-18	TBC1 domain family member 3L [Source:HGNC Symbol;Acc:HGNC:51246]
XAF1	ENSG00000132530	228.276	5.25762	0.587122	5.98144e-21	1.07385e-17	XIAP associated factor 1 [Source:HGNC Symbol;Acc:HGNC:30932]
MRPL23	ENSG00000214026	30.7781	5.72311	0.613591	8.6241e-21	1.47456e-17	mitochondrial ribosomal protein L23 [Source:HGNC Symbol;Acc:HGNC:10322]
FAM86DP	ENSG00000244026	252.091	-1.47893	0.162366	9.48957e-21	1.54878e-17	family with sequence similarity 86 member D, pseudogene [Source:HGNC Symbol;Acc:HGNC:32659]
IFIT3	ENSG00000119917	601.222	4.90525	0.563532	5.67743e-20	8.49391e-17	interferon induced protein with tetratricopeptide repeats 3 [Source:HGNC Symbol;Acc:HGNC:5411]
PARP9	ENSG00000138496	1003.91	2.83985	0.326538	1.27835e-19	1.83601e-16	poly(ADP-ribose) polymerase family member 9 [Source:HGNC Symbol;Acc:HGNC:24118]
ZC3HAV1	ENSG00000105939	2523.07	2.03611	0.237707	4.88311e-19	6.74358e-16	zinc finger CCCH-type containing, antiviral 1 [Source:HGNC Symbol;Acc:HGNC:23721]
AC009975.1	ENSG00000282890	26.1692	3.35728	0.388106	6.53032e-19	8.68435e-16	novel transcript
AC239800.1	ENSG00000223779	22.1893	4.40776	0.502692	6.77767e-19	8.69139e-16	novel pseudogene, similar to phosphodiesterase 4D interacting protein PDE4DIP
AC074051.3	ENSG00000285567	22.4687	-2.96632	0.350675	2.17333e-18	2.69089e-15	novel transcript
AC108448.3	ENSG00000285644	20.5611	3.51792	0.418358	3.06212e-18	3.66494e-15	novel transcript, antisense to CARS
SIK1	ENSG00000142178	110.925	-2.05183	0.246322	8.12301e-18	9.40854e-15	salt inducible kinase 1 [Source:HGNC Symbol;Acc:HGNC:11142]
AC093525.6	ENSG00000261613	24.8672	4.41193	0.52948	1.0746e-17	1.20577e-14	novel transcript, antisense to PDPK1
GOLGA2P7	ENSG00000225151	426.034	-1.91849	0.231819	1.33315e-17	1.45055e-14	GOLGA2 pseudogene 7 [Source:HGNC Symbol;Acc:HGNC:49516]
SAMD9L	ENSG00000177409	120.455	5.24011	0.658091	2.38883e-17	2.52275e-14	sterile alpha motif domain containing 9 like [Source:HGNC Symbol;Acc:HGNC:1349]
OAS3	ENSG00000111331	1615.32	4.20937	0.530752	4.21347e-17	4.32254e-14	2'-5'-oligoadenylate synthetase 3 [Source:HGNC Symbol;Acc:HGNC:8088]
SLFN13	ENSG00000154760	681.9	1.98331	0.24999	1.00575e-16	1.00312e-13	schlafen family member 13 [Source:HGNC Symbol;Acc:HGNC:26481]
HAUS6P3	ENSG00000235454	17.2791	4.3033	0.52654	1.13046e-16	1.09704e-13	HAUS augmin like complex subunit 6 pseudogene 3 [Source:HGNC Symbol;Acc:HGNC:50772]
CPVL	ENSG00000106066	493.226	2.39697	0.305631	1.69756e-16	1.54202e-13	carboxypeptidase vitellogenic like [Source:HGNC Symbol;Acc:HGNC:14399]
SERPINB9P1	ENSG00000230438	35.0156	2.89507	0.367145	1.71784e-16	1.54202e-13	serpin family B member 9 pseudogene 1 [Source:HGNC Symbol;Acc:HGNC:28590]
IFIH1	ENSG00000115267	499.59	3.34014	0.430495	2.14673e-16	1.88001e-13	interferon induced with helicase C domain 1 [Source:HGNC Symbol;Acc:HGNC:18873]
WASH5P	ENSG00000282458	48.889	2.10526	0.268995	2.5829e-16	2.20813e-13	WASP family homolog 5, pseudogene [Source:HGNC Symbol;Acc:HGNC:33884]
GOLGA2P10	ENSG00000255769	1402.83	-1.22181	0.153806	2.737e-16	2.28546e-13	GOLGA2 pseudogene 10 [Source:HGNC Symbol;Acc:HGNC:26229]
PFN1P1	ENSG00000233328	78.8961	2.2794	0.294027	4.65261e-16	3.79674e-13	profilin 1 pseudogene 1 [Source:HGNC Symbol;Acc:HGNC:42989]
HERC6	ENSG00000138642	461.159	3.06476	0.39903	4.92943e-16	3.93325e-13	HECT and RLD domain containing E3 ubiquitin protein ligase family member 6 [Source:HGNC Symbol;Acc:HGNC:26072]
PCDHB18P	ENSG00000146001	305.054	-1.93887	0.249534	7.70789e-16	6.01651e-13	protocadherin beta 18 pseudogene [Source:HGNC Symbol;Acc:HGNC:14548]
DGCR6	ENSG00000183628	63.915	-2.08592	0.26862	7.9045e-16	6.0387e-13	DiGeorge syndrome critical region gene 6 [Source:HGNC Symbol;Acc:HGNC:2846]
TXNRD3	ENSG00000197763	585.029	1.0067	0.128861	8.13834e-16	6.08782e-13	thioredoxin reductase 3 [Source:HGNC Symbol;Acc:HGNC:20667]
AC092807.3	ENSG00000282057	80.434	1.36401	0.180221	3.45175e-15	2.38343e-12	novel transcript
KNDC1	ENSG00000171798	1239.98	-1.25724	0.166775	6.18076e-15	4.18729e-12	kinase non-catalytic C-lobe domain containing 1 [Source:HGNC Symbol;Acc:HGNC:29374]
OAS2	ENSG00000111335	531.149	6.51952	0.908698	7.48646e-15	4.97794e-12	2'-5'-oligoadenylate synthetase 2 [Source:HGNC Symbol;Acc:HGNC:8087]
SCARNA7	ENSG00000238741	964.551	2.77319	0.378963	7.94597e-15	5.18742e-12	small Cajal body-specific RNA 7 [Source:HGNC Symbol;Acc:HGNC:32563]
NBPF17P	ENSG00000179571	11.368	-3.05324	0.411302	9.62027e-15	6.16831e-12	NBPF member 17, pseudogene [Source:HGNC Symbol;Acc:HGNC:31997]
NNAT	ENSG00000053438	297.416	4.94149	0.686883	1.01033e-14	6.36439e-12	neuronatin [Source:HGNC Symbol;Acc:HGNC:7860]
RIOX2	ENSG00000170854	558.3	1.05871	0.14206	1.09017e-14	6.74892e-12	ribosomal oxygenase 2 [Source:HGNC Symbol;Acc:HGNC:19441]
LINC00623	ENSG00000226067	78.4955	-1.10187	0.147632	1.20089e-14	7.3083e-12	long intergenic non-protein coding RNA 623 [Source:HGNC Symbol;Acc:HGNC:44252]
SNORD17	ENSG00000212232	1158.93	2.93442	0.405091	1.35659e-14	8.1183e-12	small nucleolar RNA, C/D box 17 [Source:HGNC Symbol;Acc:HGNC:32713]
AC010680.4	ENSG00000271141	134.593	1.6517	0.225717	1.50825e-14	8.8779e-12	novel transcript
AL132800.1	ENSG00000258744	138.493	1.53136	0.212257	3.63567e-14	2.10552e-11	novel transcript, antisense to CMA1
TMEM52B	ENSG00000165685	82.316	3.6579	0.521766	6.68173e-14	3.80816e-11	transmembrane protein 52B [Source:HGNC Symbol;Acc:HGNC:26438]
SP110	ENSG00000135899	220.352	2.70059	0.384965	7.43325e-14	4.17029e-11	SP110 nuclear body protein [Source:HGNC Symbol;Acc:HGNC:5401]
EHF	ENSG00000135373	336.821	3.56288	0.511595	7.63836e-14	4.21943e-11	ETS homologous factor [Source:HGNC Symbol;Acc:HGNC:3246]
AC009948.1	ENSG00000270277	340.398	1.25498	0.176318	9.47576e-14	5.10851e-11	novel transcript, antisense to titin
PARP14	ENSG00000173193	6274.57	2.2075	0.314417	9.53239e-14	5.10851e-11	poly(ADP-ribose) polymerase family member 14 [Source:HGNC Symbol;Acc:HGNC:29232]
ERAP2	ENSG00000164308	172.332	3.54787	0.514322	1.2107e-13	6.39283e-11	endoplasmic reticulum aminopeptidase 2 [Source:HGNC Symbol;Acc:HGNC:29499]
NMI	ENSG00000123609	165.544	3.03835	0.442536	1.88179e-13	9.65251e-11	N-myc and STAT interactor [Source:HGNC Symbol;Acc:HGNC:7854]
AC012442.2	ENSG00000243389	24.546	-1.989	0.2828	1.9247e-13	9.73354e-11	novel transcript
RNU4-1	ENSG00000200795	78.828	5.20739	0.764127	2.66268e-13	1.32786e-10	RNA, U4 small nuclear 1 [Source:HGNC Symbol;Acc:HGNC:10192]
IFI16	ENSG00000163565	862.019	2.37004	0.347163	3.42015e-13	1.68225e-10	interferon gamma inducible protein 16 [Source:HGNC Symbol;Acc:HGNC:5395]
GTF2IP12	ENSG00000283050	353.778	-1.30115	0.186622	3.95089e-13	1.91704e-10	general transcription factor IIi pseudogene 12 [Source:HGNC Symbol;Acc:HGNC:51723]
TMEM51-AS1	ENSG00000175147	292.872	1.53928	0.225434	5.33693e-13	2.52142e-10	TMEM51 antisense RNA 1 [Source:HGNC Symbol;Acc:HGNC:26301]
AC112220.2	ENSG00000271643	105.423	1.44459	0.211395	6.48239e-13	3.02282e-10	PDCD6IP divergent transcript [Source:HGNC Symbol;Acc:HGNC:55244]
PHF11	ENSG00000136147	319.513	1.19843	0.175556	8.24418e-13	3.79507e-10	PHD finger protein 11 [Source:HGNC Symbol;Acc:HGNC:17024]
CNTNAP3C	ENSG00000283378	103.963	-1.78415	0.261367	8.76721e-13	3.98475e-10	contactin associated protein family member 3C [Source:HGNC Symbol;Acc:HGNC:53878]
MX1	ENSG00000157601	1885.67	3.77003	0.573027	9.93703e-13	4.45999e-10	MX dynamin like GTPase 1 [Source:HGNC Symbol;Acc:HGNC:7532]
SNORD3B-2	ENSG00000262074	235.83	2.18805	0.32869	1.20652e-12	5.28308e-10	small nucleolar RNA, C/D box 3B-2 [Source:HGNC Symbol;Acc:HGNC:33190]
KRT40	ENSG00000204889	34.0968	4.72286	0.708651	1.36755e-12	5.84565e-10	keratin 40 [Source:HGNC Symbol;Acc:HGNC:26707]
AC011451.4	ENSG00000287275	17.5061	3.04085	0.454494	1.49253e-12	6.30478e-10	novel transcript
P2RX5	ENSG00000083454	21.3707	-1.9734	0.294639	1.84457e-12	7.70131e-10	purinergic receptor P2X 5 [Source:HGNC Symbol;Acc:HGNC:8536]
DDX60	ENSG00000137628	1844.81	2.56989	0.390314	1.95575e-12	8.07163e-10	DExD/H-box helicase 60 [Source:HGNC Symbol;Acc:HGNC:25942]
ARHGEF35-AS1	ENSG00000244198	91.1654	2.27585	0.346469	2.16143e-12	8.81913e-10	ARHGEF35 antisense RNA 1 [Source:HGNC Symbol;Acc:HGNC:41292]
ME1	ENSG00000065833	552.952	1.57912	0.238673	2.2143e-12	8.9285e-10	malic enzyme 1 [Source:HGNC Symbol;Acc:HGNC:6983]
AC253536.6	ENSG00000272787	10.8535	-2.42188	0.363164	2.30057e-12	8.97871e-10	novel transcript
UGP2	ENSG00000169764	2011.8	1.24881	0.189147	2.90086e-12	1.08927e-09	UDP-glucose pyrophosphorylase 2 [Source:HGNC Symbol;Acc:HGNC:12527]
SLC32A1	ENSG00000101438	120.259	-3.00091	0.451409	2.91233e-12	1.08927e-09	solute carrier family 32 member 1 [Source:HGNC Symbol;Acc:HGNC:11018]
AL645608.7	ENSG00000272512	172.264	-1.61658	0.243847	3.55727e-12	1.2936e-09	novel transcript
LACC1	ENSG00000179630	79.3327	1.88759	0.289292	3.5667e-12	1.2936e-09	laccase domain containing 1 [Source:HGNC Symbol;Acc:HGNC:26789]
PLD1	ENSG00000075651	968.95	2.02078	0.312429	4.26536e-12	1.53152e-09	phospholipase D1 [Source:HGNC Symbol;Acc:HGNC:9067]
C3	ENSG00000125730	2722.57	4.5761	0.726167	5.01833e-12	1.78404e-09	complement C3 [Source:HGNC Symbol;Acc:HGNC:1318]
RPL23P2	ENSG00000176054	44.023	-1.35041	0.205246	5.26121e-12	1.85205e-09	ribosomal protein L23 pseudogene 2 [Source:HGNC Symbol;Acc:HGNC:10324]
FRG1JP	ENSG00000215548	18.3466	-3.14222	0.48064	5.32446e-12	1.85612e-09	FSHD region gene 1 family member J, pseudogene [Source:HGNC Symbol;Acc:HGNC:51768]
SNORA73B	ENSG00000200087	1171.25	2.95085	0.464065	5.6979e-12	1.9672e-09	small nucleolar RNA, H/ACA box 73B [Source:HGNC Symbol;Acc:HGNC:10116]
EIF2AK2	ENSG00000055332	5737.33	1.08232	0.164997	6.07981e-12	2.07906e-09	eukaryotic translation initiation factor 2 alpha kinase 2 [Source:HGNC Symbol;Acc:HGNC:9437]
RCOR2	ENSG00000167771	5084.18	-1.58578	0.243692	7.91886e-12	2.65733e-09	REST corepressor 2 [Source:HGNC Symbol;Acc:HGNC:27455]
OR2A7	ENSG00000243896	50.3065	3.36196	0.532363	8.17602e-12	2.71822e-09	olfactory receptor family 2 subfamily A member 7 [Source:HGNC Symbol;Acc:HGNC:8234]
ADGRA1	ENSG00000197177	228.836	-1.61523	0.248806	8.9435e-12	2.92406e-09	adhesion G protein-coupled receptor A1 [Source:HGNC Symbol;Acc:HGNC:13838]
IRF1-AS1	ENSG00000197536	277.596	2.11667	0.333705	8.958e-12	2.92406e-09	IRF1 antisense RNA 1 [Source:HGNC Symbol;Acc:HGNC:33838]
EFNA2	ENSG00000099617	508.427	-1.19684	0.183389	9.23666e-12	2.98785e-09	ephrin A2 [Source:HGNC Symbol;Acc:HGNC:3222]
AC127502.2	ENSG00000270055	60.3541	1.64555	0.256816	1.02853e-11	3.29736e-09	novel transcript
LINC01638	ENSG00000233521	47.6673	3.53959	0.56564	1.1598e-11	3.68531e-09	long intergenic non-protein coding RNA 1638 [Source:HGNC Symbol;Acc:HGNC:52425]
HLA-H	ENSG00000206341	41.3978	3.59156	0.574749	1.2064e-11	3.79972e-09	major histocompatibility complex, class I, H (pseudogene) [Source:HGNC Symbol;Acc:HGNC:4965]
DTX3L	ENSG00000163840	1926.06	2.30447	0.365818	1.22603e-11	3.82799e-09	deltex E3 ubiquitin ligase 3L [Source:HGNC Symbol;Acc:HGNC:30323]
RTN4R	ENSG00000040608	318.488	-1.22015	0.188472	1.29715e-11	4.01511e-09	reticulon 4 receptor [Source:HGNC Symbol;Acc:HGNC:18601]
OSMR	ENSG00000145623	469.075	3.33744	0.539472	1.5341e-11	4.62887e-09	oncostatin M receptor [Source:HGNC Symbol;Acc:HGNC:8507]
LINC01535	ENSG00000226686	252.837	-1.85762	0.290818	1.71901e-11	5.13359e-09	long intergenic non-protein coding RNA 1535 [Source:HGNC Symbol;Acc:HGNC:51282]
CRTAP	ENSG00000170275	1260.34	1.67555	0.266286	1.72998e-11	5.13359e-09	cartilage associated protein [Source:HGNC Symbol;Acc:HGNC:2379]
RAB13	ENSG00000143545	94.3461	2.57102	0.413965	1.81626e-11	5.30684e-09	RAB13, member RAS oncogene family [Source:HGNC Symbol;Acc:HGNC:9762]
RPL9	ENSG00000163682	12681.1	1.38304	0.21836	2.06076e-11	5.96723e-09	ribosomal protein L9 [Source:HGNC Symbol;Acc:HGNC:10369]
PALM	ENSG00000099864	2383.16	-1.04826	0.164284	2.70766e-11	7.71597e-09	paralemmin [Source:HGNC Symbol;Acc:HGNC:8594]
PCDHB19P	ENSG00000262096	176.609	-1.46269	0.231098	2.7621e-11	7.80913e-09	protocadherin beta 19 pseudogene [Source:HGNC Symbol;Acc:HGNC:14549]
GTF2H2B	ENSG00000226259	696.541	-1.12405	0.176467	2.79502e-11	7.84048e-09	general transcription factor IIH subunit 2B (pseudogene) [Source:HGNC Symbol;Acc:HGNC:31393]
AC104248.1	ENSG00000253796	18.9291	2.13623	0.342964	3.04517e-11	8.47597e-09	novel transcript
MT-ND6	ENSG00000198695	1021.56	2.88451	0.47248	3.17291e-11	8.72928e-09	mitochondrially encoded NADH:ubiquinone oxidoreductase core subunit 6 [Source:HGNC Symbol;Acc:HGNC:7462]
NFE2L3	ENSG00000050344	596.802	1.06727	0.170416	4.21893e-11	1.13898e-08	nuclear factor, erythroid 2 like 3 [Source:HGNC Symbol;Acc:HGNC:7783]
AC009948.3	ENSG00000279598	510.848	1.06258	0.169825	4.44134e-11	1.19008e-08	novel transcript, antisense to titin
IFIT1	ENSG00000185745	1872.53	2.90007	0.4785	4.60954e-11	1.226e-08	interferon induced protein with tetratricopeptide repeats 1 [Source:HGNC Symbol;Acc:HGNC:5407]
OR2A1-AS1	ENSG00000244479	14.9842	2.98418	0.480283	4.70762e-11	1.24288e-08	OR2A1 antisense RNA 1 [Source:HGNC Symbol;Acc:HGNC:49168]
CXCL10	ENSG00000169245	181	4.34837	0.730867	4.89494e-11	1.2829e-08	C-X-C motif chemokine ligand 10 [Source:HGNC Symbol;Acc:HGNC:10637]
ZNF600	ENSG00000189190	274.485	1.27658	0.206296	5.0361e-11	1.31033e-08	zinc finger protein 600 [Source:HGNC Symbol;Acc:HGNC:30951]
NLRC5	ENSG00000140853	187.335	3.2211	0.537602	5.23543e-11	1.3524e-08	NLR family CARD domain containing 5 [Source:HGNC Symbol;Acc:HGNC:29933]
TBC1D3	ENSG00000274611	10.414	5.02269	0.818258	5.49665e-11	1.39974e-08	TBC1 domain family member 3 [Source:HGNC Symbol;Acc:HGNC:19031]
HLA-DRB1	ENSG00000196126	218.778	5.64965	0.960371	5.55828e-11	1.40546e-08	major histocompatibility complex, class II, DR beta 1 [Source:HGNC Symbol;Acc:HGNC:4948]
AC010969.2	ENSG00000269973	238.981	1.08987	0.175499	5.76396e-11	1.44728e-08	novel transcript
IRAK4	ENSG00000198001	854.236	1.0311	0.165792	5.88877e-11	1.46835e-08	interleukin 1 receptor associated kinase 4 [Source:HGNC Symbol;Acc:HGNC:17967]
LINC02701	ENSG00000250508	11.2101	3.06889	0.494931	6.43512e-11	1.59351e-08	long intergenic non-protein coding RNA 2701 [Source:HGNC Symbol;Acc:HGNC:54216]
IFIT2	ENSG00000119922	434.091	4.22257	0.716321	6.50433e-11	1.59717e-08	interferon induced protein with tetratricopeptide repeats 2 [Source:HGNC Symbol;Acc:HGNC:5409]
IKBKE	ENSG00000263528	201.791	1.45324	0.237629	6.53883e-11	1.59717e-08	inhibitor of nuclear factor kappa B kinase subunit epsilon [Source:HGNC Symbol;Acc:HGNC:14552]
AC104758.2	ENSG00000260776	19.6595	2.95244	0.48573	6.81379e-11	1.65308e-08	golgin A6 family member F, pseudogene [Source:HGNC Symbol;Acc:HGNC:49206]
RNU1-4	ENSG00000207389	71.3953	2.80591	0.467645	6.94187e-11	1.67285e-08	RNA, U1 small nuclear 4 [Source:HGNC Symbol;Acc:HGNC:10128]
ABCA12	ENSG00000144452	173.518	2.63353	0.440596	7.20436e-11	1.72453e-08	ATP binding cassette subfamily A member 12 [Source:HGNC Symbol;Acc:HGNC:14637]
ELFN1	ENSG00000225968	755.706	-1.384	0.224336	8.19847e-11	1.93667e-08	extracellular leucine rich repeat and fibronectin type III domain containing 1 [Source:HGNC Symbol;Acc:HGNC:33154]
CXCL5	ENSG00000163735	253.568	2.67755	0.450336	8.57463e-11	2.01229e-08	C-X-C motif chemokine ligand 5 [Source:HGNC Symbol;Acc:HGNC:10642]
FBN1	ENSG00000166147	3782.84	1.01436	0.16491	9.30169e-11	2.15475e-08	fibrillin 1 [Source:HGNC Symbol;Acc:HGNC:3603]
ZNRF2P1	ENSG00000237004	170.538	-1.02169	0.165248	1.02951e-10	2.35449e-08	zinc and ring finger 2 pseudogene 1 [Source:HGNC Symbol;Acc:HGNC:42792]
LINC01914	ENSG00000234362	46.4339	3.08275	0.52174	1.1428e-10	2.59704e-08	long intergenic non-protein coding RNA 1914 [Source:HGNC Symbol;Acc:HGNC:52733]
IFI44	ENSG00000137965	659.816	3.93946	0.679478	1.26062e-10	2.84679e-08	interferon induced protein 44 [Source:HGNC Symbol;Acc:HGNC:16938]
S100A11	ENSG00000163191	599.71	3.28827	0.564005	1.3668e-10	3.05533e-08	S100 calcium binding protein A11 [Source:HGNC Symbol;Acc:HGNC:10488]
DOCK5	ENSG00000147459	588.502	2.09347	0.355494	1.55242e-10	3.38248e-08	dedicator of cytokinesis 5 [Source:HGNC Symbol;Acc:HGNC:23476]
PLAAT4	ENSG00000133321	107.459	3.89	0.672494	1.55605e-10	3.38248e-08	phospholipase A and acyltransferase 4 [Source:HGNC Symbol;Acc:HGNC:9869]
AC019103.1	ENSG00000250259	20.4158	-1.95714	0.325041	1.56378e-10	3.38248e-08	novel transcript
U2AF1L5	ENSG00000275895	139.67	3.27713	0.567511	1.8009e-10	3.84082e-08	U2 small nuclear RNA auxiliary factor 1-like 5
PARP12	ENSG00000059378	653.766	1.95932	0.333363	1.80108e-10	3.84082e-08	poly(ADP-ribose) polymerase family member 12 [Source:HGNC Symbol;Acc:HGNC:21919]
VRK2	ENSG00000028116	793.401	1.14552	0.190682	1.82902e-10	3.86311e-08	VRK serine/threonine kinase 2 [Source:HGNC Symbol;Acc:HGNC:12719]
AC009948.2	ENSG00000270956	63.8995	1.37789	0.230931	1.88529e-10	3.95867e-08	novel transcript, antisense to TTN
B3GALT5-AS1	ENSG00000184809	230.903	1.19635	0.199644	1.90505e-10	3.97689e-08	B3GALT5 antisense RNA 1 [Source:HGNC Symbol;Acc:HGNC:16424]
SEMA6B	ENSG00000167680	1679.19	-1.44033	0.239853	2.22147e-10	4.58414e-08	semaphorin 6B [Source:HGNC Symbol;Acc:HGNC:10739]
LAMA3	ENSG00000053747	731.266	2.07198	0.356083	2.42604e-10	4.97767e-08	laminin subunit alpha 3 [Source:HGNC Symbol;Acc:HGNC:6483]
RIPK1	ENSG00000137275	777.194	1.04207	0.174399	2.61841e-10	5.34186e-08	receptor interacting serine/threonine kinase 1 [Source:HGNC Symbol;Acc:HGNC:10019]
ITPR2	ENSG00000123104	2682.03	1.92325	0.32909	2.75059e-10	5.56729e-08	inositol 1,4,5-trisphosphate receptor type 2 [Source:HGNC Symbol;Acc:HGNC:6181]
COLEC12	ENSG00000158270	2010.01	1.63962	0.280301	2.76437e-10	5.56729e-08	collectin subfamily member 12 [Source:HGNC Symbol;Acc:HGNC:16016]
AC074290.1	ENSG00000286868	96.7994	1.6145	0.275838	2.85304e-10	5.65974e-08	novel transcript
SNORA23	ENSG00000201998	130.113	2.41603	0.419981	3.00972e-10	5.90531e-08	small nucleolar RNA, H/ACA box 23 [Source:HGNC Symbol;Acc:HGNC:32613]
PLSCR1	ENSG00000188313	1663.65	1.689	0.290051	3.09222e-10	6.0342e-08	phospholipid scramblase 1 [Source:HGNC Symbol;Acc:HGNC:9092]
POU5F1	ENSG00000204531	300.32	7.98328	1.15887	3.22744e-10	6.26402e-08	POU class 5 homeobox 1 [Source:HGNC Symbol;Acc:HGNC:9221]
CBR3-AS1	ENSG00000236830	58.7119	1.72401	0.296173	3.29361e-10	6.35809e-08	CBR3 antisense RNA 1 [Source:HGNC Symbol;Acc:HGNC:43664]
APOL1	ENSG00000100342	93.9419	3.98696	0.705354	3.33063e-10	6.39517e-08	apolipoprotein L1 [Source:HGNC Symbol;Acc:HGNC:618]
AC010680.2	ENSG00000270574	286.129	1.27138	0.216651	3.57519e-10	6.82824e-08	novel transcript, antisense to titin
CLEC18C	ENSG00000157335	77.4727	-2.3971	0.407535	3.85445e-10	7.32265e-08	C-type lectin domain family 18 member C [Source:HGNC Symbol;Acc:HGNC:28538]
TRIM14	ENSG00000106785	296.285	1.80093	0.312801	4.29705e-10	8.12053e-08	tripartite motif containing 14 [Source:HGNC Symbol;Acc:HGNC:16283]
GXYLT2	ENSG00000172986	1546.85	1.93801	0.338653	4.61619e-10	8.67795e-08	glucoside xylosyltransferase 2 [Source:HGNC Symbol;Acc:HGNC:33383]
EPSTI1	ENSG00000133106	756.002	2.41233	0.42394	4.79448e-10	8.96618e-08	epithelial stromal interaction 1 [Source:HGNC Symbol;Acc:HGNC:16465]
LINC01876	ENSG00000226383	803.557	2.10148	0.368001	4.84436e-10	9.01251e-08	long intergenic non-protein coding RNA 1876 [Source:HGNC Symbol;Acc:HGNC:52695]
RN7SL4P	ENSG00000263740	7491.41	2.79917	0.496464	5.34819e-10	9.89855e-08	RNA, 7SL, cytoplasmic 4, pseudogene [Source:HGNC Symbol;Acc:HGNC:10039]
ARHGEF5	ENSG00000050327	276.592	2.54603	0.452407	5.78038e-10	1.05893e-07	Rho guanine nucleotide exchange factor 5 [Source:HGNC Symbol;Acc:HGNC:13209]
CASP4	ENSG00000196954	250.46	3.84684	0.693692	5.8407e-10	1.06455e-07	caspase 4 [Source:HGNC Symbol;Acc:HGNC:1505]
DDX60L	ENSG00000181381	1566.66	2.10403	0.372223	6.31857e-10	1.14583e-07	DExD/H-box 60 like [Source:HGNC Symbol;Acc:HGNC:26429]
KRT17	ENSG00000128422	277.288	4.70411	0.858569	6.39322e-10	1.15354e-07	keratin 17 [Source:HGNC Symbol;Acc:HGNC:6427]
STAT1	ENSG00000115415	4529	1.85024	0.326059	6.5521e-10	1.1763e-07	signal transducer and activator of transcription 1 [Source:HGNC Symbol;Acc:HGNC:11362]
APOL6	ENSG00000221963	1258.33	3.33037	0.60054	6.8787e-10	1.21668e-07	apolipoprotein L6 [Source:HGNC Symbol;Acc:HGNC:14870]
MAP3K2-DT	ENSG00000236682	74.7016	-1.0938	0.186604	6.99403e-10	1.23102e-07	MAP3K2 divergent transcript [Source:HGNC Symbol;Acc:HGNC:54088]
BST2	ENSG00000130303	2096.86	2.68664	0.47982	7.08746e-10	1.24138e-07	bone marrow stromal cell antigen 2 [Source:HGNC Symbol;Acc:HGNC:1119]
B2M	ENSG00000166710	14715.9	2.6325	0.467584	7.35347e-10	1.27553e-07	beta-2-microglobulin [Source:HGNC Symbol;Acc:HGNC:914]
IFI44L	ENSG00000137959	2129.83	3.84325	0.699379	8.31628e-10	1.41519e-07	interferon induced protein 44 like [Source:HGNC Symbol;Acc:HGNC:17817]
CMYA5	ENSG00000164309	225.852	1.64832	0.290893	8.67549e-10	1.46245e-07	cardiomyopathy associated 5 [Source:HGNC Symbol;Acc:HGNC:14305]
AP001610.2	ENSG00000228318	29.6927	4.34959	0.78214	9.34844e-10	1.56853e-07	novel transcript
AL671277.2	ENSG00000237669	64.7887	-1.2793	0.221779	1.00373e-09	1.67628e-07	HLA complex group 4 pseudogene 3
NNMT	ENSG00000166741	410.135	3.23706	0.59048	1.02433e-09	1.70277e-07	nicotinamide N-methyltransferase [Source:HGNC Symbol;Acc:HGNC:7861]
HRH3	ENSG00000101180	64.6218	-1.97251	0.345597	1.08041e-09	1.77951e-07	histamine receptor H3 [Source:HGNC Symbol;Acc:HGNC:5184]
CCDC80	ENSG00000091986	3479.37	2.34987	0.420542	1.0975e-09	1.79941e-07	coiled-coil domain containing 80 [Source:HGNC Symbol;Acc:HGNC:30649]
CNTNAP3B	ENSG00000154529	1089.93	-1.60853	0.281116	1.10624e-09	1.80548e-07	contactin associated protein family member 3B [Source:HGNC Symbol;Acc:HGNC:32035]
H19	ENSG00000130600	3960.84	3.44484	0.631897	1.1166e-09	1.81414e-07	H19 imprinted maternally expressed transcript [Source:HGNC Symbol;Acc:HGNC:4713]
THBS1	ENSG00000137801	5186.71	2.26416	0.410077	1.20451e-09	1.93942e-07	thrombospondin 1 [Source:HGNC Symbol;Acc:HGNC:11785]
WNT7B	ENSG00000188064	1356.49	-1.83188	0.321545	1.22419e-09	1.96231e-07	Wnt family member 7B [Source:HGNC Symbol;Acc:HGNC:12787]
MIR378G	ENSG00000263526	13.46	2.57616	0.460505	1.22992e-09	1.96273e-07	microRNA 378g [Source:HGNC Symbol;Acc:HGNC:41785]
LXN	ENSG00000079257	388.324	2.2453	0.407046	1.26714e-09	2.01318e-07	latexin [Source:HGNC Symbol;Acc:HGNC:13347]
MICAL2	ENSG00000133816	828.275	2.37569	0.432944	1.36903e-09	2.16548e-07	microtubule associated monooxygenase, calponin and LIM domain containing 2 [Source:HGNC Symbol;Acc:HGNC:24693]
RPL5P34	ENSG00000234009	18.1826	2.80394	0.508455	1.4049e-09	2.19357e-07	ribosomal protein L5 pseudogene 34 [Source:HGNC Symbol;Acc:HGNC:36463]
C6orf141	ENSG00000197261	65.6205	1.38496	0.245897	1.40512e-09	2.19357e-07	chromosome 6 open reading frame 141 [Source:HGNC Symbol;Acc:HGNC:21351]
ALPK2	ENSG00000198796	491.135	2.53269	0.462286	1.44456e-09	2.24538e-07	alpha kinase 2 [Source:HGNC Symbol;Acc:HGNC:20565]
FLNB	ENSG00000136068	12724.3	1.5754	0.280284	1.45992e-09	2.25949e-07	filamin B [Source:HGNC Symbol;Acc:HGNC:3755]
SERF1A	ENSG00000172058	48.5636	-1.34636	0.236739	1.48821e-09	2.29337e-07	small EDRK-rich factor 1A [Source:HGNC Symbol;Acc:HGNC:10755]
RN7SL5P	ENSG00000265735	6496.7	2.13375	0.387802	1.49812e-09	2.29877e-07	RNA, 7SL, cytoplasmic 5, pseudogene [Source:HGNC Symbol;Acc:HGNC:10040]
CAP1P1	ENSG00000240809	51.5149	1.69117	0.305027	1.66186e-09	2.52842e-07	CAP1 pseudogene 1 [Source:HGNC Symbol;Acc:HGNC:31134]
FAM181B	ENSG00000182103	627.498	-1.88254	0.333708	1.67908e-09	2.53446e-07	family with sequence similarity 181 member B [Source:HGNC Symbol;Acc:HGNC:28512]
THEM4	ENSG00000159445	782.306	1.14931	0.204236	1.67995e-09	2.53446e-07	thioesterase superfamily member 4 [Source:HGNC Symbol;Acc:HGNC:17947]
MYL9	ENSG00000101335	715.392	2.35031	0.429762	1.71576e-09	2.57766e-07	myosin light chain 9 [Source:HGNC Symbol;Acc:HGNC:15754]
MGC32805	ENSG00000250328	32.9748	2.18366	0.397024	1.75962e-09	2.63254e-07	uncharacterized LOC153163 [Source:NCBI gene (formerly Entrezgene);Acc:153163]
RSAD2	ENSG00000134321	370.529	3.33034	0.620921	1.87267e-09	2.79005e-07	radical S-adenosyl methionine domain containing 2 [Source:HGNC Symbol;Acc:HGNC:30908]
PKD1P6-NPIPP1	ENSG00000270580	59.2307	-1.00407	0.17631	1.93851e-09	2.8762e-07	novel transcript
MMP1	ENSG00000196611	283.016	3.41787	0.640873	2.17204e-09	3.19377e-07	matrix metallopeptidase 1 [Source:HGNC Symbol;Acc:HGNC:7155]
TNFSF15	ENSG00000181634	728.159	2.76463	0.514043	2.18793e-09	3.19377e-07	TNF superfamily member 15 [Source:HGNC Symbol;Acc:HGNC:11931]
SNORA74D	ENSG00000252213	29.7518	1.7303	0.314077	2.18812e-09	3.19377e-07	small nucleolar RNA, H/ACA box 74D [Source:HGNC Symbol;Acc:HGNC:52219]
STOM	ENSG00000148175	1726.95	2.30165	0.426324	2.33308e-09	3.39157e-07	stomatin [Source:HGNC Symbol;Acc:HGNC:3383]
AL356124.1	ENSG00000226149	72.1317	1.86259	0.342174	2.3886e-09	3.44863e-07	novel transcript
AC037198.1	ENSG00000276107	50.4868	2.20422	0.406369	2.39155e-09	3.44863e-07	THBS1 intronic transcript 1 [Source:HGNC Symbol;Acc:HGNC:55225]
S100A14	ENSG00000189334	41.2545	3.53286	0.661509	2.60217e-09	3.72244e-07	S100 calcium binding protein A14 [Source:HGNC Symbol;Acc:HGNC:18901]
LINC02461	ENSG00000258331	18.5226	3.82851	0.709117	2.71719e-09	3.85626e-07	long intergenic non-protein coding RNA 2461 [Source:HGNC Symbol;Acc:HGNC:53398]
TDO2	ENSG00000151790	561.893	3.62866	0.689071	2.78446e-09	3.93617e-07	tryptophan 2,3-dioxygenase [Source:HGNC Symbol;Acc:HGNC:11708]
EIF5AP4	ENSG00000234743	28.0783	1.39328	0.252159	2.87556e-09	4.0175e-07	eukaryotic translation initiation factor 5A pseudogene 4 [Source:HGNC Symbol;Acc:HGNC:31442]
RNU2-63P	ENSG00000222724	42.7026	2.04813	0.378109	3.04888e-09	4.22677e-07	RNA, U2 small nuclear 63, pseudogene [Source:HGNC Symbol;Acc:HGNC:48556]
CDKN2B	ENSG00000147883	838.401	2.4483	0.458484	3.08655e-09	4.26253e-07	cyclin dependent kinase inhibitor 2B [Source:HGNC Symbol;Acc:HGNC:1788]
ACOT11	ENSG00000162390	271.476	1.33482	0.243581	3.1109e-09	4.2797e-07	acyl-CoA thioesterase 11 [Source:HGNC Symbol;Acc:HGNC:18156]
NRG4	ENSG00000169752	144.737	1.87047	0.346643	3.19295e-09	4.37581e-07	neuregulin 4 [Source:HGNC Symbol;Acc:HGNC:29862]
CTSB	ENSG00000164733	6751.77	1.28042	0.233915	3.64564e-09	4.95834e-07	cathepsin B [Source:HGNC Symbol;Acc:HGNC:2527]
ZNF219	ENSG00000165804	3637.08	-1.00113	0.178986	3.91221e-09	5.30082e-07	zinc finger protein 219 [Source:HGNC Symbol;Acc:HGNC:13011]
KIF26A	ENSG00000066735	2226.75	-1.04003	0.186543	3.99725e-09	5.35542e-07	kinesin family member 26A [Source:HGNC Symbol;Acc:HGNC:20226]
MT1G	ENSG00000125144	37.0096	1.97465	0.367472	4.08923e-09	5.45829e-07	metallothionein 1G [Source:HGNC Symbol;Acc:HGNC:7399]
BDKRB2	ENSG00000168398	415.19	2.97751	0.568665	4.13576e-09	5.49995e-07	bradykinin receptor B2 [Source:HGNC Symbol;Acc:HGNC:1030]
APOBEC3G	ENSG00000239713	146.446	2.29953	0.433707	4.15525e-09	5.50547e-07	apolipoprotein B mRNA editing enzyme catalytic subunit 3G [Source:HGNC Symbol;Acc:HGNC:17357]
CASC19	ENSG00000254166	345.817	3.09365	0.593821	4.39994e-09	5.80824e-07	cancer susceptibility 19 [Source:HGNC Symbol;Acc:HGNC:49476]
UGT2B15	ENSG00000196620	26.4979	5.2593	0.998061	4.68057e-09	6.1336e-07	UDP glucuronosyltransferase family 2 member B15 [Source:HGNC Symbol;Acc:HGNC:12546]
ANKRD18CP	ENSG00000159712	214.959	1.50133	0.279499	4.78025e-09	6.24144e-07	ankyrin repeat domain 18C, pseudogene [Source:HGNC Symbol;Acc:HGNC:43601]
EZR	ENSG00000092820	6174.65	1.94088	0.359066	4.80907e-09	6.25632e-07	ezrin [Source:HGNC Symbol;Acc:HGNC:12691]
HSPA8P4	ENSG00000248610	31.5922	2.29949	0.434116	4.86729e-09	6.30921e-07	heat shock protein family A (Hsp70) member 8 pseudogene 4 [Source:HGNC Symbol;Acc:HGNC:44919]
SLFN11	ENSG00000172716	321.343	2.78548	0.533157	4.8867e-09	6.31158e-07	schlafen family member 11 [Source:HGNC Symbol;Acc:HGNC:26633]
U3	ENSG00000212195	68.4666	1.43247	0.265196	4.93166e-09	6.34682e-07	Small nucleolar RNA U3 [Source:RFAM;Acc:RF00012]
AC004408.2	ENSG00000280177	17.7959	-1.38952	0.25448	4.98882e-09	6.39744e-07	TEC
PPIB	ENSG00000166794	2248.29	1.17504	0.216404	5.11654e-09	6.53258e-07	peptidylprolyl isomerase B [Source:HGNC Symbol;Acc:HGNC:9255]
SLC9A7P1	ENSG00000227825	37.3003	1.9622	0.368442	5.13058e-09	6.53258e-07	solute carrier family 9 member 7 pseudogene 1 [Source:HGNC Symbol;Acc:HGNC:32679]
CES1	ENSG00000198848	55.997	2.34396	0.443181	5.19273e-09	6.56515e-07	carboxylesterase 1 [Source:HGNC Symbol;Acc:HGNC:1863]
MME	ENSG00000196549	2324.81	2.91795	0.560789	5.28135e-09	6.63905e-07	membrane metalloendopeptidase [Source:HGNC Symbol;Acc:HGNC:7154]
C1QTNF4	ENSG00000172247	284.361	-1.18421	0.215503	5.30654e-09	6.63905e-07	C1q and TNF related 4 [Source:HGNC Symbol;Acc:HGNC:14346]
IL18	ENSG00000150782	39.6705	3.54543	0.68443	5.52001e-09	6.882e-07	interleukin 18 [Source:HGNC Symbol;Acc:HGNC:5986]
IL1A	ENSG00000115008	111.469	2.87013	0.553141	5.76755e-09	7.0703e-07	interleukin 1 alpha [Source:HGNC Symbol;Acc:HGNC:5991]
DPP4-DT	ENSG00000230918	74.7486	3.73315	0.725214	5.77464e-09	7.0703e-07	DPP4 divergent transcript [Source:HGNC Symbol;Acc:HGNC:40191]
TSPEAR-AS1	ENSG00000235890	153.616	-1.5363	0.282496	5.7892e-09	7.0703e-07	TSPEAR antisense RNA 1 [Source:HGNC Symbol;Acc:HGNC:1271]
C1S	ENSG00000182326	572.765	2.32695	0.443509	5.83623e-09	7.10358e-07	complement C1s [Source:HGNC Symbol;Acc:HGNC:1247]
CDKN2B-AS1	ENSG00000240498	145.867	2.45234	0.469866	5.98003e-09	7.24126e-07	CDKN2B antisense RNA 1 [Source:HGNC Symbol;Acc:HGNC:34341]
GHR	ENSG00000112964	897.971	1.7413	0.329061	5.98968e-09	7.24126e-07	growth hormone receptor [Source:HGNC Symbol;Acc:HGNC:4263]
AC233699.1	ENSG00000261499	71.1842	-1.10329	0.201709	6.18007e-09	7.44637e-07	aminopeptidase puromycin sensitive (NPEPPS) pseudogene
IFITM1	ENSG00000185885	392.155	2.12665	0.407071	6.61489e-09	7.91714e-07	interferon induced transmembrane protein 1 [Source:HGNC Symbol;Acc:HGNC:5412]
LHX5	ENSG00000089116	637.003	-2.11739	0.392781	6.71751e-09	8.00078e-07	LIM homeobox 5 [Source:HGNC Symbol;Acc:HGNC:14216]
AC090912.2	ENSG00000266850	10.2882	2.82344	0.525142	6.95357e-09	8.18077e-07	novel transcript, antisense to RBBP8
PLA2G4B	ENSG00000243708	21.512	-1.26061	0.232712	6.97477e-09	8.18077e-07	phospholipase A2 group IVB [Source:HGNC Symbol;Acc:HGNC:9036]
AC000403.1	ENSG00000278727	15.4133	1.79559	0.335014	6.99465e-09	8.18077e-07	novel transcript
GAD2	ENSG00000136750	362.552	-2.10879	0.392498	7.37343e-09	8.54058e-07	glutamate decarboxylase 2 [Source:HGNC Symbol;Acc:HGNC:4093]
ZNF835	ENSG00000127903	84.0274	-1.86219	0.346522	7.37364e-09	8.54058e-07	zinc finger protein 835 [Source:HGNC Symbol;Acc:HGNC:34332]
DPP4	ENSG00000197635	2066.78	2.86979	0.558967	7.43966e-09	8.58934e-07	dipeptidyl peptidase 4 [Source:HGNC Symbol;Acc:HGNC:3009]
TNFAIP6	ENSG00000123610	32.5573	3.84426	0.744973	7.61784e-09	8.76687e-07	TNF alpha induced protein 6 [Source:HGNC Symbol;Acc:HGNC:11898]
ETV7	ENSG00000010030	33.5329	3.00315	0.58118	7.93756e-09	9.10563e-07	ETS variant transcription factor 7 [Source:HGNC Symbol;Acc:HGNC:18160]
AC146944.1	ENSG00000253333	35.6412	-2.06164	0.386108	8.0856e-09	9.24591e-07	glucuronidase, beta (GUSB) pseudogene
LRMDA	ENSG00000148655	110.759	1.34611	0.253583	8.18622e-09	9.33125e-07	leucine rich melanocyte differentiation associated [Source:HGNC Symbol;Acc:HGNC:23405]
RUNX1	ENSG00000159216	668.715	2.5563	0.497183	8.24348e-09	9.36679e-07	RUNX family transcription factor 1 [Source:HGNC Symbol;Acc:HGNC:10471]
CASP1	ENSG00000137752	130.976	4.76498	0.952525	8.42503e-09	9.54287e-07	caspase 1 [Source:HGNC Symbol;Acc:HGNC:1499]
LINC02610	ENSG00000186235	103.715	-1.36899	0.254448	8.70684e-09	9.83107e-07	long intergenic non-protein coding RNA 2610 [Source:HGNC Symbol;Acc:HGNC:27177]
CASP10	ENSG00000003400	256.874	2.13055	0.41163	8.76425e-09	9.86486e-07	caspase 10 [Source:HGNC Symbol;Acc:HGNC:1500]
LINGO3	ENSG00000220008	61.7709	-1.75947	0.329351	8.93918e-09	9.99907e-07	leucine rich repeat and Ig domain containing 3 [Source:HGNC Symbol;Acc:HGNC:21206]
GALNT6	ENSG00000139629	532.06	2.91401	0.571163	9.36687e-09	1.04449e-06	polypeptide N-acetylgalactosaminyltransferase 6 [Source:HGNC Symbol;Acc:HGNC:4128]
IL1R1	ENSG00000115594	2422.54	3.33658	0.658568	9.41028e-09	1.04608e-06	interleukin 1 receptor type 1 [Source:HGNC Symbol;Acc:HGNC:5993]
ZNF217	ENSG00000171940	3004.88	1.08773	0.204042	1.00802e-08	1.11366e-06	zinc finger protein 217 [Source:HGNC Symbol;Acc:HGNC:13009]
LAYN	ENSG00000204381	228.148	2.54462	0.498926	1.02578e-08	1.12981e-06	layilin [Source:HGNC Symbol;Acc:HGNC:29471]
OR2A20P	ENSG00000170356	42.438	2.77018	0.543681	1.03584e-08	1.13739e-06	olfactory receptor family 2 subfamily A member 20 pseudogene [Source:HGNC Symbol;Acc:HGNC:15413]
CNKSR3	ENSG00000153721	678.596	1.08945	0.205062	1.05436e-08	1.1507e-06	CNKSR family member 3 [Source:HGNC Symbol;Acc:HGNC:23034]
MYO5C	ENSG00000128833	805.214	1.3917	0.264321	1.07293e-08	1.16741e-06	myosin VC [Source:HGNC Symbol;Acc:HGNC:7604]
KIAA1217	ENSG00000120549	2665.95	1.21438	0.230111	1.10943e-08	1.19625e-06	KIAA1217 [Source:HGNC Symbol;Acc:HGNC:25428]
RNU1-27P	ENSG00000206596	122.623	6.99744	1.43193	1.21463e-08	1.30576e-06	RNA, U1 small nuclear 27, pseudogene [Source:HGNC Symbol;Acc:HGNC:37497]
FDCSP	ENSG00000181617	11.4334	5.52866	1.18806	1.23355e-08	1.3182e-06	follicular dendritic cell secreted protein [Source:HGNC Symbol;Acc:HGNC:19215]
SNORA12	ENSG00000212464	376.653	1.55154	0.298691	1.23734e-08	1.31834e-06	small nucleolar RNA, H/ACA box 12 [Source:HGNC Symbol;Acc:HGNC:32600]
SLC35F2	ENSG00000110660	773.895	1.83325	0.356737	1.25551e-08	1.32981e-06	solute carrier family 35 member F2 [Source:HGNC Symbol;Acc:HGNC:23615]
AC119673.2	ENSG00000286619	210.792	3.24306	0.648637	1.26033e-08	1.33098e-06	novel transcript, antisense to PM20D1
FILIP1L	ENSG00000168386	353.851	2.38223	0.469541	1.27994e-08	1.34772e-06	filamin A interacting protein 1 like [Source:HGNC Symbol;Acc:HGNC:24589]
GSAP	ENSG00000186088	236.381	1.35416	0.259708	1.33476e-08	1.40134e-06	gamma-secretase activating protein [Source:HGNC Symbol;Acc:HGNC:28042]
LINC02575	ENSG00000228709	104.32	-1.3036	0.245723	1.36167e-08	1.41866e-06	long intergenic non-protein coding RNA 2575 [Source:HGNC Symbol;Acc:HGNC:53747]
RAB11FIP1	ENSG00000156675	2963.83	1.31962	0.252764	1.36311e-08	1.41866e-06	RAB11 family interacting protein 1 [Source:HGNC Symbol;Acc:HGNC:30265]
GBP2	ENSG00000162645	279.341	3.34329	0.671476	1.39326e-08	1.44585e-06	guanylate binding protein 2 [Source:HGNC Symbol;Acc:HGNC:4183]
LINC00571	ENSG00000223685	84.6699	1.19043	0.226823	1.4398e-08	1.48984e-06	long intergenic non-protein coding RNA 571 [Source:HGNC Symbol;Acc:HGNC:43721]
IFI35	ENSG00000068079	145.613	2.3246	0.460015	1.45307e-08	1.49925e-06	interferon induced protein 35 [Source:HGNC Symbol;Acc:HGNC:5399]
AL512622.1	ENSG00000235010	57.569	-2.09056	0.399037	1.47299e-08	1.51545e-06	JAKMIP3 antisense RNA 1 [Source:HGNC Symbol;Acc:HGNC:55678]
NAT8L	ENSG00000185818	1532.89	-1.02486	0.191799	1.48686e-08	1.52535e-06	N-acetyltransferase 8 like [Source:HGNC Symbol;Acc:HGNC:26742]
EIF5AL1	ENSG00000253626	69.1721	1.45379	0.28035	1.50817e-08	1.53842e-06	eukaryotic translation initiation factor 5A like 1 [Source:HGNC Symbol;Acc:HGNC:17419]
RNU6-2	ENSG00000207357	15.4865	3.48033	0.680649	1.55072e-08	1.57734e-06	RNA, U6 small nuclear 2 [Source:HGNC Symbol;Acc:HGNC:34270]
AC078899.1	ENSG00000213985	21.294	1.83187	0.353841	1.56717e-08	1.586e-06	ARP2 actin-related protein 2 homolog (yeast) (ACTR2) pseudogene
NPM1P27	ENSG00000249353	231.67	1.34923	0.259727	1.57267e-08	1.58619e-06	nucleophosmin 1 pseudogene 27 [Source:HGNC Symbol;Acc:HGNC:45206]
AC010680.3	ENSG00000271011	119.832	1.13043	0.215471	1.57782e-08	1.58693e-06	novel transcript, antisense to TTN
FGFR3	ENSG00000068078	5123.44	-1.51732	0.28855	1.58441e-08	1.5891e-06	fibroblast growth factor receptor 3 [Source:HGNC Symbol;Acc:HGNC:3690]
JPH1	ENSG00000104369	177.399	1.6216	0.316655	1.64774e-08	1.63981e-06	junctophilin 1 [Source:HGNC Symbol;Acc:HGNC:14201]
RNVU1-27	ENSG00000274210	71.7736	1.81192	0.35494	1.64867e-08	1.63981e-06	RNA, variant U1 small nuclear 27 [Source:HGNC Symbol;Acc:HGNC:54431]
AC093642.2	ENSG00000261186	27.3474	-1.26622	0.240503	1.65685e-08	1.6434e-06	novel transcript
ENPP1	ENSG00000197594	847.472	1.8489	0.36264	1.71372e-08	1.69512e-06	ectonucleotide pyrophosphatase/phosphodiesterase 1 [Source:HGNC Symbol;Acc:HGNC:3356]
MCTP2	ENSG00000140563	793.6	2.73004	0.546699	1.72961e-08	1.70614e-06	multiple C2 and transmembrane domain containing 2 [Source:HGNC Symbol;Acc:HGNC:25636]
ARAP2	ENSG00000047365	807.557	2.22114	0.441675	1.74233e-08	1.71398e-06	ArfGAP with RhoGAP domain, ankyrin repeat and PH domain 2 [Source:HGNC Symbol;Acc:HGNC:16924]
UNCX	ENSG00000164853	439.272	-2.04962	0.393636	1.82781e-08	1.78341e-06	UNC homeobox [Source:HGNC Symbol;Acc:HGNC:33194]
TNC	ENSG00000041982	3854.75	2.69793	0.540373	1.84644e-08	1.7967e-06	tenascin C [Source:HGNC Symbol;Acc:HGNC:5318]
PKHD1L1	ENSG00000205038	2030.69	2.95672	0.597109	1.88835e-08	1.82758e-06	PKHD1 like 1 [Source:HGNC Symbol;Acc:HGNC:20313]
HLA-DRB5	ENSG00000198502	42.5449	8.16925	1.88057	1.91363e-08	1.84707e-06	major histocompatibility complex, class II, DR beta 5 [Source:HGNC Symbol;Acc:HGNC:4953]
LAP3	ENSG00000002549	517.745	1.10921	0.213388	1.93293e-08	1.86069e-06	leucine aminopeptidase 3 [Source:HGNC Symbol;Acc:HGNC:18449]
B3GALT5	ENSG00000183778	1225.81	1.16608	0.225076	1.98509e-08	1.90071e-06	beta-1,3-galactosyltransferase 5 [Source:HGNC Symbol;Acc:HGNC:920]
RUNX2	ENSG00000124813	181.777	1.5727	0.308672	2.11793e-08	2.0065e-06	RUNX family transcription factor 2 [Source:HGNC Symbol;Acc:HGNC:10472]
C3orf52	ENSG00000114529	659.021	1.9357	0.384272	2.13164e-08	2.01417e-06	chromosome 3 open reading frame 52 [Source:HGNC Symbol;Acc:HGNC:26255]
TDRD7	ENSG00000196116	685.552	1.21402	0.236162	2.32271e-08	2.17185e-06	tudor domain containing 7 [Source:HGNC Symbol;Acc:HGNC:30831]
SERPINB9	ENSG00000170542	3900.73	2.16901	0.436235	2.3919e-08	2.23074e-06	serpin family B member 9 [Source:HGNC Symbol;Acc:HGNC:8955]
LAMP3	ENSG00000078081	267.616	2.21947	0.446956	2.55578e-08	2.35907e-06	lysosomal associated membrane protein 3 [Source:HGNC Symbol;Acc:HGNC:14582]
DDX58	ENSG00000107201	1439.5	1.81893	0.364565	2.75589e-08	2.53076e-06	DExD/H-box helicase 58 [Source:HGNC Symbol;Acc:HGNC:19102]
LIMA1	ENSG00000050405	1695.6	1.72332	0.34455	2.7958e-08	2.55459e-06	LIM domain and actin binding 1 [Source:HGNC Symbol;Acc:HGNC:24636]
GALNT9	ENSG00000182870	219.32	-1.12148	0.215523	2.79606e-08	2.55459e-06	polypeptide N-acetylgalactosaminyltransferase 9 [Source:HGNC Symbol;Acc:HGNC:4131]
HOXB5	ENSG00000120075	3455.83	-1.39711	0.270897	2.89436e-08	2.63769e-06	homeobox B5 [Source:HGNC Symbol;Acc:HGNC:5116]
STON1-GTF2A1L	ENSG00000068781	13.311	2.17378	0.429708	3.05205e-08	2.76038e-06	STON1-GTF2A1L readthrough [Source:HGNC Symbol;Acc:HGNC:30651]
SYNPO2	ENSG00000172403	1712.85	2.69206	0.550344	3.07414e-08	2.77336e-06	synaptopodin 2 [Source:HGNC Symbol;Acc:HGNC:17732]
UQCRHL	ENSG00000233954	147.668	-1.30741	0.253725	3.11805e-08	2.80594e-06	ubiquinol-cytochrome c reductase hinge protein like [Source:HGNC Symbol;Acc:HGNC:51714]
OR4D5	ENSG00000171014	86.6819	2.55929	0.523932	3.17481e-08	2.84276e-06	olfactory receptor family 4 subfamily D member 5 [Source:HGNC Symbol;Acc:HGNC:14852]
TNFRSF25	ENSG00000215788	459.301	-1.05161	0.202773	3.35616e-08	2.99023e-06	TNF receptor superfamily member 25 [Source:HGNC Symbol;Acc:HGNC:11910]
AC098650.1	ENSG00000283563	88.6067	1.17346	0.230852	3.38668e-08	3.00995e-06	novel protein
SNORA74A	ENSG00000200959	23.2364	2.54137	0.514755	3.41695e-08	3.02936e-06	small nucleolar RNA, H/ACA box 74A [Source:HGNC Symbol;Acc:HGNC:10119]
XBP1	ENSG00000100219	2645.54	1.08801	0.213338	3.4599e-08	3.05875e-06	X-box binding protein 1 [Source:HGNC Symbol;Acc:HGNC:12801]
OASL	ENSG00000135114	45.8432	5.41526	1.13758	3.52778e-08	3.10462e-06	2'-5'-oligoadenylate synthetase like [Source:HGNC Symbol;Acc:HGNC:8090]
LRRN4	ENSG00000125872	1397.48	2.61478	0.538876	3.62784e-08	3.17589e-06	leucine rich repeat neuronal 4 [Source:HGNC Symbol;Acc:HGNC:16208]
MIR4435-2HG	ENSG00000172965	378.769	1.8078	0.365409	3.6353e-08	3.17589e-06	MIR4435-2 host gene [Source:HGNC Symbol;Acc:HGNC:35163]
SRCIN1	ENSG00000277363	1412.96	-1.26781	0.247135	3.65072e-08	3.18162e-06	SRC kinase signaling inhibitor 1 [Source:HGNC Symbol;Acc:HGNC:29506]
BLNK	ENSG00000095585	63.653	2.61664	0.539166	3.71036e-08	3.22576e-06	B cell linker [Source:HGNC Symbol;Acc:HGNC:14211]
L1TD1	ENSG00000240563	84.1626	2.40471	0.494	3.76008e-08	3.25181e-06	LINE1 type transposase domain containing 1 [Source:HGNC Symbol;Acc:HGNC:25595]
MLKL	ENSG00000168404	28.5944	3.06893	0.631417	3.76749e-08	3.25181e-06	mixed lineage kinase domain like pseudokinase [Source:HGNC Symbol;Acc:HGNC:26617]
TNFRSF9	ENSG00000049249	675.36	2.41867	0.497887	3.80943e-08	3.28013e-06	TNF receptor superfamily member 9 [Source:HGNC Symbol;Acc:HGNC:11924]
EIF5A	ENSG00000132507	1931.3	1.12565	0.221929	3.82246e-08	3.28347e-06	eukaryotic translation initiation factor 5A [Source:HGNC Symbol;Acc:HGNC:3300]
AKR1E2	ENSG00000165568	252.493	-1.24374	0.242936	3.94554e-08	3.38111e-06	aldo-keto reductase family 1 member E2 [Source:HGNC Symbol;Acc:HGNC:23437]
AC005696.4	ENSG00000277200	59.6782	-1.56375	0.308002	3.96649e-08	3.39097e-06	coiled-coil domain containing 92B [Source:HGNC Symbol;Acc:HGNC:52279]
AC127526.4	ENSG00000287312	14.4985	2.13423	0.428579	4.0303e-08	3.42919e-06	novel transcript
HEBP2P1	ENSG00000235548	53.8009	2.23784	0.459882	4.10196e-08	3.4758e-06	HEBP2 pseudogene 1 [Source:HGNC Symbol;Acc:HGNC:54784]
SLFN5	ENSG00000166750	1333.55	1.10976	0.219305	4.10443e-08	3.4758e-06	schlafen family member 5 [Source:HGNC Symbol;Acc:HGNC:28286]
TMEM191B	ENSG00000278558	54.615	-1.84977	0.367029	4.3274e-08	3.64741e-06	transmembrane protein 191B [Source:HGNC Symbol;Acc:HGNC:33600]
CHRNA4	ENSG00000101204	600.981	-1.57611	0.311331	4.35491e-08	3.662e-06	cholinergic receptor nicotinic alpha 4 subunit [Source:HGNC Symbol;Acc:HGNC:1958]
NYAP1	ENSG00000166924	541.583	-1.38301	0.272554	4.51885e-08	3.78214e-06	neuronal tyrosine phosphorylated phosphoinositide-3-kinase adaptor 1 [Source:HGNC Symbol;Acc:HGNC:22009]
CBARP	ENSG00000099625	787.861	-1.18087	0.231998	4.5358e-08	3.7846e-06	CACN subunit beta associated regulatory protein [Source:HGNC Symbol;Acc:HGNC:28617]
CTSV	ENSG00000136943	170.397	1.66079	0.337743	4.54287e-08	3.7846e-06	cathepsin V [Source:HGNC Symbol;Acc:HGNC:2538]
ZNF503	ENSG00000165655	1243.68	-1.00845	0.196077	4.56433e-08	3.79367e-06	zinc finger protein 503 [Source:HGNC Symbol;Acc:HGNC:23589]
CASP8	ENSG00000064012	386.105	2.45969	0.510178	4.57661e-08	3.7951e-06	caspase 8 [Source:HGNC Symbol;Acc:HGNC:1509]
AC243919.1	ENSG00000237550	8174.31	-1.17933	0.231478	4.73231e-08	3.88829e-06	ribosomal protein L9 pseudogene 9
AC104407.1	ENSG00000250538	25.2418	-2.93845	0.586556	4.85934e-08	3.98355e-06	NPY2R antisense RNA 1 [Source:HGNC Symbol;Acc:HGNC:55549]
AL645933.2	ENSG00000272221	14.6604	2.57166	0.52099	4.99966e-08	4.07995e-06	novel transcript
PABPC1P4	ENSG00000255642	20.9489	1.42495	0.284596	5.09367e-08	4.13786e-06	poly(A) binding protein cytoplasmic 1 pseudogene 4 [Source:HGNC Symbol;Acc:HGNC:8563]
KCNE3	ENSG00000175538	177.592	2.94908	0.620858	5.14713e-08	4.16245e-06	potassium voltage-gated channel subfamily E regulatory subunit 3 [Source:HGNC Symbol;Acc:HGNC:6243]
ARHGAP28	ENSG00000088756	4028.23	1.67453	0.342526	5.19049e-08	4.17869e-06	Rho GTPase activating protein 28 [Source:HGNC Symbol;Acc:HGNC:25509]
OR10G8	ENSG00000234560	40.9632	2.50872	0.522256	5.44703e-08	4.35593e-06	olfactory receptor family 10 subfamily G member 8 [Source:HGNC Symbol;Acc:HGNC:14845]
PSMB8-AS1	ENSG00000204261	47.867	2.98337	0.626335	5.54922e-08	4.41797e-06	PSMB8 antisense RNA 1 (head to head) [Source:HGNC Symbol;Acc:HGNC:39758]
CTSS	ENSG00000163131	147.707	2.11232	0.439022	5.62332e-08	4.45719e-06	cathepsin S [Source:HGNC Symbol;Acc:HGNC:2545]
PLPPR3	ENSG00000129951	3754.77	-1.10781	0.218684	5.77001e-08	4.56339e-06	phospholipid phosphatase related 3 [Source:HGNC Symbol;Acc:HGNC:23497]
URB1-AS1	ENSG00000256073	45.6496	1.62289	0.331576	5.86911e-08	4.62533e-06	URB1 antisense RNA 1 (head to head) [Source:HGNC Symbol;Acc:HGNC:23128]
ALOX12P2	ENSG00000262943	33.7704	2.37536	0.495298	5.87409e-08	4.62533e-06	arachidonate 12-lipoxygenase pseudogene 2 [Source:HGNC Symbol;Acc:HGNC:432]
CD55	ENSG00000196352	589.137	1.25038	0.252792	5.99491e-08	4.69985e-06	CD55 molecule (Cromer blood group) [Source:HGNC Symbol;Acc:HGNC:2665]
TMSB4XP8	ENSG00000187653	492.684	2.16255	0.452476	6.52035e-08	5.04568e-06	TMSB4X pseudogene 8 [Source:HGNC Symbol;Acc:HGNC:11885]
MTATP6P1	ENSG00000248527	898.933	3.95154	0.859597	6.87668e-08	5.27594e-06	MT-ATP6 pseudogene 1 [Source:HGNC Symbol;Acc:HGNC:44575]
MEX3B	ENSG00000183496	2353.47	-1.0279	0.202627	7.0088e-08	5.35442e-06	mex-3 RNA binding family member B [Source:HGNC Symbol;Acc:HGNC:25297]
AC096576.7	ENSG00000286318	85.5764	1.35461	0.277253	7.22976e-08	5.5115e-06	novel transcript, sense intronic to KCNIP4
APC2	ENSG00000115266	5151.08	-1.60886	0.324189	7.34184e-08	5.58509e-06	APC regulator of WNT signaling pathway 2 [Source:HGNC Symbol;Acc:HGNC:24036]
ALPK1	ENSG00000073331	675.863	1.20943	0.246028	7.38917e-08	5.5894e-06	alpha kinase 1 [Source:HGNC Symbol;Acc:HGNC:20917]
AC073114.1	ENSG00000226965	43.2579	1.78861	0.371255	7.39421e-08	5.5894e-06	novel transcript
DBH-AS1	ENSG00000225756	59.3981	-1.12766	0.225351	7.56114e-08	5.67971e-06	DBH antisense RNA 1 [Source:HGNC Symbol;Acc:HGNC:24155]
MAMDC4	ENSG00000177943	659.639	-1.09132	0.217406	7.65927e-08	5.74142e-06	MAM domain containing 4 [Source:HGNC Symbol;Acc:HGNC:24083]
TRIM25	ENSG00000121060	1961.66	1.05041	0.211808	7.75628e-08	5.78996e-06	tripartite motif containing 25 [Source:HGNC Symbol;Acc:HGNC:12932]
SKOR1	ENSG00000188779	361.048	-2.19821	0.446561	7.91926e-08	5.87498e-06	SKI family transcriptional corepressor 1 [Source:HGNC Symbol;Acc:HGNC:21326]
AC092384.3	ENSG00000261226	49.6334	-1.48259	0.300119	8.00761e-08	5.90626e-06	novel transcript
GOLGA8N	ENSG00000232653	113.127	1.76584	0.368564	8.01077e-08	5.90626e-06	golgin A8 family member N [Source:HGNC Symbol;Acc:HGNC:44405]
RPL11	ENSG00000142676	3872.45	1.60024	0.332596	8.11675e-08	5.97213e-06	ribosomal protein L11 [Source:HGNC Symbol;Acc:HGNC:10301]
CAPNS2	ENSG00000256812	18.5933	1.79406	0.369797	8.14891e-08	5.98353e-06	calpain small subunit 2 [Source:HGNC Symbol;Acc:HGNC:16371]
OR10G9	ENSG00000236981	27.3815	2.79195	0.590204	8.25126e-08	6.04632e-06	olfactory receptor family 10 subfamily G member 9 [Source:HGNC Symbol;Acc:HGNC:15129]
IL18RAP	ENSG00000115607	17.3069	3.94107	0.836639	8.77161e-08	6.40303e-06	interleukin 18 receptor accessory protein [Source:HGNC Symbol;Acc:HGNC:5989]
CCL20	ENSG00000115009	18.021	2.80287	0.595334	8.77372e-08	6.40303e-06	C-C motif chemokine ligand 20 [Source:HGNC Symbol;Acc:HGNC:10619]
AL353803.1	ENSG00000226355	30.6325	-1.01314	0.202822	8.80157e-08	6.41033e-06	novel transcript
MOCOS	ENSG00000075643	156.499	1.2872	0.264846	8.99728e-08	6.52639e-06	molybdenum cofactor sulfurase [Source:HGNC Symbol;Acc:HGNC:18234]
CARD16	ENSG00000204397	26.3531	6.0626	1.33231	9.05361e-08	6.54082e-06	caspase recruitment domain family member 16 [Source:HGNC Symbol;Acc:HGNC:33701]
STYK1	ENSG00000060140	38.8703	2.08612	0.439662	9.09043e-08	6.54303e-06	serine/threonine/tyrosine kinase 1 [Source:HGNC Symbol;Acc:HGNC:18889]
CLEC2B	ENSG00000110852	42.4865	3.30619	0.712912	9.11134e-08	6.54303e-06	C-type lectin domain family 2 member B [Source:HGNC Symbol;Acc:HGNC:2053]
GALNT5	ENSG00000136542	290.034	2.4239	0.518112	9.17312e-08	6.55071e-06	polypeptide N-acetylgalactosaminyltransferase 5 [Source:HGNC Symbol;Acc:HGNC:4127]
AL589863.2	ENSG00000286715	42.8851	1.33885	0.275275	9.17436e-08	6.55071e-06	novel transcript
ADGRA1-AS1	ENSG00000256925	56.427	-1.59952	0.325859	9.1947e-08	6.55071e-06	ADGRA1 antisense RNA 1 [Source:HGNC Symbol;Acc:HGNC:49543]
SYT10	ENSG00000110975	1347.23	2.18558	0.465636	9.3563e-08	6.62618e-06	synaptotagmin 10 [Source:HGNC Symbol;Acc:HGNC:19266]
FSHR	ENSG00000170820	16.8678	2.53142	0.533554	9.38496e-08	6.63339e-06	follicle stimulating hormone receptor [Source:HGNC Symbol;Acc:HGNC:3969]
ITGA11	ENSG00000137809	182.672	2.98849	0.648102	9.55762e-08	6.72433e-06	integrin subunit alpha 11 [Source:HGNC Symbol;Acc:HGNC:6136]
CDC26P1	ENSG00000238072	16.8276	2.10614	0.43897	9.57716e-08	6.72433e-06	cell division cycle 26 pseudogene 1 [Source:HGNC Symbol;Acc:HGNC:22770]
GPR87	ENSG00000138271	104.988	2.65582	0.571136	9.58413e-08	6.72433e-06	G protein-coupled receptor 87 [Source:HGNC Symbol;Acc:HGNC:4538]
PROB1	ENSG00000228672	138.084	-1.43611	0.292091	9.70959e-08	6.79139e-06	proline rich basic protein 1 [Source:HGNC Symbol;Acc:HGNC:41906]
RNVU1-7	ENSG00000206585	154.736	3.43862	0.749793	9.72199e-08	6.79139e-06	RNA, variant U1 small nuclear 7 [Source:HGNC Symbol;Acc:HGNC:37500]
ARHGEF34P	ENSG00000204959	125.085	2.19699	0.469338	9.91751e-08	6.91452e-06	Rho guanine nucleotide exchange factor 34, pseudogene [Source:HGNC Symbol;Acc:HGNC:38086]
SLC5A12	ENSG00000148942	922.481	3.4035	0.74339	9.98447e-08	6.93428e-06	solute carrier family 5 member 12 [Source:HGNC Symbol;Acc:HGNC:28750]
BIRC3	ENSG00000023445	748.332	2.38961	0.512394	1.00333e-07	6.95471e-06	baculoviral IAP repeat containing 3 [Source:HGNC Symbol;Acc:HGNC:591]
NOTCH2NLA	ENSG00000264343	35.0844	2.36157	0.506537	1.02663e-07	7.10253e-06	notch 2 N-terminal like A [Source:HGNC Symbol;Acc:HGNC:31862]
ST6GALNAC4P1	ENSG00000233469	19.1252	-1.32358	0.270122	1.03715e-07	7.14776e-06	ST6 N-acetylgalactosaminide alpha-2,6-sialyltransferase 4 pseudogene 1 [Source:HGNC Symbol;Acc:HGNC:39660]
SAMD12	ENSG00000177570	1147.52	1.04931	0.214296	1.06206e-07	7.29147e-06	sterile alpha motif domain containing 12 [Source:HGNC Symbol;Acc:HGNC:31750]
INSC	ENSG00000188487	59.9716	-1.52708	0.312586	1.07016e-07	7.33302e-06	INSC spindle orientation adaptor protein [Source:HGNC Symbol;Acc:HGNC:33116]
ITGA1	ENSG00000213949	2481.4	2.09134	0.444875	1.08872e-07	7.44602e-06	integrin subunit alpha 1 [Source:HGNC Symbol;Acc:HGNC:6134]
ANTKMT	ENSG00000103254	610.587	-1.24397	0.252821	1.10157e-07	7.51961e-06	adenine nucleotide translocase lysine methyltransferase [Source:HGNC Symbol;Acc:HGNC:14152]
SLC10A2	ENSG00000125255	122.028	2.9418	0.642475	1.11334e-07	7.5855e-06	solute carrier family 10 member 2 [Source:HGNC Symbol;Acc:HGNC:10906]
AC138028.2	ENSG00000224888	47.7488	1.16339	0.239228	1.15994e-07	7.88805e-06	novel transcript, antisense to FAM38A
CYP2B7P	ENSG00000256612	63.6342	2.76666	0.602992	1.18555e-07	8.04698e-06	cytochrome P450 family 2 subfamily B member 7, pseudogene [Source:HGNC Symbol;Acc:HGNC:2616]
OLR1	ENSG00000173391	1176.87	3.79731	0.84507	1.21942e-07	8.26122e-06	oxidized low density lipoprotein receptor 1 [Source:HGNC Symbol;Acc:HGNC:8133]
SBK2	ENSG00000187550	81.6321	-1.87413	0.387221	1.22189e-07	8.2624e-06	SH3 domain binding kinase family member 2 [Source:HGNC Symbol;Acc:HGNC:34416]
LCN2	ENSG00000148346	28.5024	5.85759	1.26662	1.23972e-07	8.36e-06	lipocalin 2 [Source:HGNC Symbol;Acc:HGNC:6526]
COBLL1	ENSG00000082438	4321.38	2.28462	0.490912	1.24099e-07	8.36e-06	cordon-bleu WH2 repeat protein like 1 [Source:HGNC Symbol;Acc:HGNC:23571]
SGMS2	ENSG00000164023	421.493	2.18987	0.472323	1.25243e-07	8.38986e-06	sphingomyelin synthase 2 [Source:HGNC Symbol;Acc:HGNC:28395]
ADAMTS1	ENSG00000154734	3186.82	1.20204	0.249842	1.26014e-07	8.42583e-06	ADAM metallopeptidase with thrombospondin type 1 motif 1 [Source:HGNC Symbol;Acc:HGNC:217]
AL021368.1	ENSG00000271761	19.6171	-2.03455	0.422555	1.26616e-07	8.4412e-06	novel transcript
RPS13P2	ENSG00000228929	167.922	1.19228	0.247374	1.27185e-07	8.4412e-06	ribosomal protein S13 pseudogene 2 [Source:HGNC Symbol;Acc:HGNC:36364]
SCAT8	ENSG00000236345	16.2475	2.82759	0.601916	1.2811e-07	8.48691e-06	S-phase cancer associated transcript 8 [Source:HGNC Symbol;Acc:HGNC:40967]
CDCP1	ENSG00000163814	535.524	2.72179	0.594235	1.30579e-07	8.61866e-06	CUB domain containing protein 1 [Source:HGNC Symbol;Acc:HGNC:24357]
FMN1	ENSG00000248905	460.973	1.30949	0.274463	1.32921e-07	8.75719e-06	formin 1 [Source:HGNC Symbol;Acc:HGNC:3768]
FAM72C	ENSG00000263513	48.7998	-1.12059	0.229065	1.35499e-07	8.87744e-06	family with sequence similarity 72 member C [Source:HGNC Symbol;Acc:HGNC:30602]
GBP1	ENSG00000117228	573.564	2.48769	0.542872	1.35735e-07	8.87744e-06	guanylate binding protein 1 [Source:HGNC Symbol;Acc:HGNC:4182]
ITLN2	ENSG00000158764	35.1828	2.34174	0.505168	1.36268e-07	8.87989e-06	intelectin 2 [Source:HGNC Symbol;Acc:HGNC:20599]
AVPR1A	ENSG00000166148	215.204	1.79828	0.38535	1.38333e-07	8.99816e-06	arginine vasopressin receptor 1A [Source:HGNC Symbol;Acc:HGNC:895]
PROCR	ENSG00000101000	161.133	2.86799	0.630539	1.39293e-07	9.04425e-06	protein C receptor [Source:HGNC Symbol;Acc:HGNC:9452]
TLCD2	ENSG00000185561	136.801	1.08883	0.225297	1.40999e-07	9.13681e-06	TLC domain containing 2 [Source:HGNC Symbol;Acc:HGNC:33522]
AL732406.1	ENSG00000286151	18.8079	4.13029	0.88975	1.41228e-07	9.13681e-06	SLAM family member 5-like pseudogene
LINC01270	ENSG00000203999	19.299	2.33318	0.501344	1.41815e-07	9.15829e-06	long intergenic non-protein coding RNA 1270 [Source:HGNC Symbol;Acc:HGNC:27658]
MT-CO2	ENSG00000198712	7115.09	3.02311	0.662916	1.42511e-07	9.18672e-06	mitochondrially encoded cytochrome c oxidase II [Source:HGNC Symbol;Acc:HGNC:7421]
AL671883.2	ENSG00000271581	75.9944	2.93682	0.647809	1.44875e-07	9.28907e-06	HLA complex group 4 (HCG4) pseudogene
AL353719.1	ENSG00000260475	25.2232	-1.23122	0.254082	1.53562e-07	9.81105e-06	novel transcript
LFNG	ENSG00000106003	1751.27	-1.57895	0.328002	1.54062e-07	9.82551e-06	LFNG O-fucosylpeptide 3-beta-N-acetylglucosaminyltransferase [Source:HGNC Symbol;Acc:HGNC:6560]
SLC6A1	ENSG00000157103	1145.22	-1.34457	0.278246	1.58765e-07	1.01075e-05	solute carrier family 6 member 1 [Source:HGNC Symbol;Acc:HGNC:11042]
LGI4	ENSG00000153902	155.551	-1.32794	0.274805	1.59106e-07	1.01113e-05	leucine rich repeat LGI family member 4 [Source:HGNC Symbol;Acc:HGNC:18712]
IFITM3	ENSG00000142089	2134.53	1.75348	0.37599	1.61666e-07	1.02558e-05	interferon induced transmembrane protein 3 [Source:HGNC Symbol;Acc:HGNC:5414]
GSTO1	ENSG00000148834	672.895	1.23552	0.26008	1.62313e-07	1.02648e-05	glutathione S-transferase omega 1 [Source:HGNC Symbol;Acc:HGNC:13312]
CXCL8	ENSG00000169429	231.237	2.62609	0.579375	1.63289e-07	1.03042e-05	C-X-C motif chemokine ligand 8 [Source:HGNC Symbol;Acc:HGNC:6025]
AC243773.1	ENSG00000276707	19.197	-2.2387	0.470854	1.66877e-07	1.04743e-05	novel transcript, antisense to LHX1
LINC02080	ENSG00000267065	24.6796	-1.85184	0.388498	1.67152e-07	1.04743e-05	long intergenic non-protein coding RNA 2080 [Source:HGNC Symbol;Acc:HGNC:52928]
SLC44A3-AS1	ENSG00000224081	429.288	1.32917	0.281955	1.71025e-07	1.06797e-05	SLC44A3 antisense RNA 1 [Source:HGNC Symbol;Acc:HGNC:49057]
POGLUT3	ENSG00000178202	1998.5	1.06596	0.222642	1.75502e-07	1.09213e-05	protein O-glucosyltransferase 3 [Source:HGNC Symbol;Acc:HGNC:28496]
SCARNA6	ENSG00000251791	789.98	1.73535	0.373476	1.76182e-07	1.09446e-05	small Cajal body-specific RNA 6 [Source:HGNC Symbol;Acc:HGNC:32562]
TFPI2	ENSG00000105825	603.976	2.64982	0.587345	1.77823e-07	1.10275e-05	tissue factor pathway inhibitor 2 [Source:HGNC Symbol;Acc:HGNC:11761]
MT-ND3	ENSG00000198840	650.165	2.56473	0.567737	1.78827e-07	1.10706e-05	mitochondrially encoded NADH:ubiquinone oxidoreductase core subunit 3 [Source:HGNC Symbol;Acc:HGNC:7458]
SOX8	ENSG00000005513	690.234	-1.1465	0.237074	1.83593e-07	1.13266e-05	SRY-box transcription factor 8 [Source:HGNC Symbol;Acc:HGNC:11203]
SP140L	ENSG00000185404	159.32	1.77226	0.384505	1.8882e-07	1.16125e-05	SP140 nuclear body protein like [Source:HGNC Symbol;Acc:HGNC:25105]
PCDHAC1	ENSG00000248383	1691.11	-1.27609	0.265573	1.88874e-07	1.16125e-05	protocadherin alpha subfamily C, 1 [Source:HGNC Symbol;Acc:HGNC:8676]
OR10G4	ENSG00000254737	105.113	2.30052	0.507412	1.91916e-07	1.17794e-05	olfactory receptor family 10 subfamily G member 4 [Source:HGNC Symbol;Acc:HGNC:14809]
TAP2	ENSG00000204267	136.775	1.46704	0.314789	1.92828e-07	1.18143e-05	transporter 2, ATP binding cassette subfamily B member [Source:HGNC Symbol;Acc:HGNC:44]
SOX21	ENSG00000125285	740.043	-1.82958	0.385075	1.94858e-07	1.1899e-05	SRY-box transcription factor 21 [Source:HGNC Symbol;Acc:HGNC:11197]
RNU5D-1	ENSG00000200169	28.4897	3.09309	0.686577	1.99444e-07	1.21474e-05	RNA, U5D small nuclear 1 [Source:HGNC Symbol;Acc:HGNC:10214]
AC079600.3	ENSG00000258068	30.2552	1.72864	0.373258	1.99604e-07	1.21474e-05	novel transcript, sense intronic to PRICKLE1
GBP1P1	ENSG00000225492	49.3846	3.17566	0.711688	2.00121e-07	1.21583e-05	guanylate binding protein 1 pseudogene 1 [Source:HGNC Symbol;Acc:HGNC:39561]
FAM182B	ENSG00000175170	143.781	-1.41406	0.296397	2.04444e-07	1.23997e-05	family with sequence similarity 182 member B [Source:HGNC Symbol;Acc:HGNC:34503]
TTN	ENSG00000155657	2372.39	1.71377	0.369888	2.04785e-07	1.23997e-05	titin [Source:HGNC Symbol;Acc:HGNC:12403]
TSPEAR-AS2	ENSG00000182912	136.646	-1.30047	0.271917	2.06483e-07	1.24814e-05	TSPEAR antisense RNA 2 [Source:HGNC Symbol;Acc:HGNC:16428]
IL33	ENSG00000137033	55.4504	2.91642	0.65461	2.1032e-07	1.2692e-05	interleukin 33 [Source:HGNC Symbol;Acc:HGNC:16028]
CXCL1	ENSG00000163739	99.4338	2.53913	0.565099	2.13271e-07	1.28434e-05	C-X-C motif chemokine ligand 1 [Source:HGNC Symbol;Acc:HGNC:4602]
SLC15A1	ENSG00000088386	151.593	3.19668	0.723378	2.13544e-07	1.28434e-05	solute carrier family 15 member 1 [Source:HGNC Symbol;Acc:HGNC:10920]
IQCA1	ENSG00000132321	299.576	1.31981	0.281365	2.19088e-07	1.3111e-05	IQ motif containing with AAA domain 1 [Source:HGNC Symbol;Acc:HGNC:26195]
MIR3609	ENSG00000266019	47.2578	1.82331	0.39742	2.19601e-07	1.31198e-05	microRNA 3609 [Source:HGNC Symbol;Acc:HGNC:38956]
MCOLN3	ENSG00000055732	347.559	2.35717	0.524494	2.21333e-07	1.32013e-05	mucolipin TRP cation channel 3 [Source:HGNC Symbol;Acc:HGNC:13358]
LLPH-DT	ENSG00000239335	25.7261	-1.11711	0.233243	2.2629e-07	1.3438e-05	LLPH divergent transcript [Source:HGNC Symbol;Acc:HGNC:50493]
FGD6	ENSG00000180263	3805.5	1.03503	0.217965	2.26424e-07	1.3438e-05	FYVE, RhoGEF and PH domain containing 6 [Source:HGNC Symbol;Acc:HGNC:21740]
IL18R1	ENSG00000115604	198.833	2.15294	0.476329	2.26826e-07	1.34397e-05	interleukin 18 receptor 1 [Source:HGNC Symbol;Acc:HGNC:5988]
ELK3	ENSG00000111145	1085.82	1.39935	0.299684	2.32544e-07	1.37557e-05	ETS transcription factor ELK3 [Source:HGNC Symbol;Acc:HGNC:3325]
ANXA11	ENSG00000122359	1310.76	1.50761	0.327561	2.38606e-07	1.40911e-05	annexin A11 [Source:HGNC Symbol;Acc:HGNC:535]
ADGRF5P1	ENSG00000227582	20.8153	4.79555	1.07846	2.40423e-07	1.41751e-05	adhesion G protein-coupled receptor F5 pseudogene 1 [Source:HGNC Symbol;Acc:HGNC:32922]
AGR2	ENSG00000106541	699.897	4.13909	0.962298	2.42384e-07	1.42673e-05	anterior gradient 2, protein disulphide isomerase family member [Source:HGNC Symbol;Acc:HGNC:328]
GOLGA6L5P	ENSG00000230373	27.4827	1.46058	0.314917	2.43024e-07	1.42815e-05	golgin A6 family like 5, pseudogene [Source:HGNC Symbol;Acc:HGNC:30472]
NOMO3	ENSG00000103226	377.166	1.35381	0.292233	2.43544e-07	1.42887e-05	NODAL modulator 3 [Source:HGNC Symbol;Acc:HGNC:25242]
LINC01632	ENSG00000277199	10.2677	-2.76908	0.595669	2.45252e-07	1.43654e-05	long intergenic non-protein coding RNA 1632 [Source:HGNC Symbol;Acc:HGNC:52419]
TBILA	ENSG00000261488	102.293	1.99922	0.442532	2.54684e-07	1.48452e-05	TGF-beta induced lncRNA [Source:HGNC Symbol;Acc:HGNC:53943]
ITGA4	ENSG00000115232	596.367	2.03491	0.452552	2.56783e-07	1.49433e-05	integrin subunit alpha 4 [Source:HGNC Symbol;Acc:HGNC:6140]
RN7SKP80	ENSG00000202058	192.31	1.1578	0.247618	2.6719e-07	1.54988e-05	RN7SK pseudogene 80 [Source:HGNC Symbol;Acc:HGNC:45804]
AL513548.4	ENSG00000285571	15.7445	2.14854	0.472613	2.70011e-07	1.56371e-05	novel transcript
TNFRSF1A	ENSG00000067182	1458.9	1.4736	0.321594	2.72221e-07	1.57397e-05	TNF receptor superfamily member 1A [Source:HGNC Symbol;Acc:HGNC:11916]
KDELR3	ENSG00000100196	781.636	1.9791	0.44095	2.78594e-07	1.60565e-05	KDEL endoplasmic reticulum protein retention receptor 3 [Source:HGNC Symbol;Acc:HGNC:6306]
AC063944.1	ENSG00000239828	32.331	1.60929	0.350651	2.7947e-07	1.60811e-05	novel transcript
SHFL	ENSG00000130813	318.677	1.51803	0.332414	2.83104e-07	1.62451e-05	shiftless antiviral inhibitor of ribosomal frameshifting [Source:HGNC Symbol;Acc:HGNC:25649]
SFTPD	ENSG00000133661	534.016	4.03825	0.944594	2.83223e-07	1.62451e-05	surfactant protein D [Source:HGNC Symbol;Acc:HGNC:10803]
LINC02605	ENSG00000261618	34.7212	2.52665	0.570117	2.91086e-07	1.66694e-05	long intergenic non-protein coding RNA 2605 [Source:HGNC Symbol;Acc:HGNC:53974]
CCL2	ENSG00000108691	458.624	2.16017	0.483809	2.91605e-07	1.66725e-05	C-C motif chemokine ligand 2 [Source:HGNC Symbol;Acc:HGNC:10618]
BX284613.2	ENSG00000231424	89.7386	1.93445	0.431084	2.99556e-07	1.70728e-05	novel transcript, antisense to FMO1
BX322234.1	ENSG00000226445	44.564	1.33312	0.288277	3.00844e-07	1.71093e-05	novel transcript
LINC01426	ENSG00000234380	10.8518	2.77976	0.61606	3.06147e-07	1.73657e-05	long intergenic non-protein coding RNA 1426 [Source:HGNC Symbol;Acc:HGNC:50734]
DSG2	ENSG00000046604	7236.59	1.37155	0.299207	3.13501e-07	1.77548e-05	desmoglein 2 [Source:HGNC Symbol;Acc:HGNC:3049]
MUC20P1	ENSG00000224769	11.5226	2.50312	0.555418	3.20312e-07	1.80835e-05	mucin 20, cell surface associated pseudogene 1 [Source:HGNC Symbol;Acc:HGNC:51921]
RNF213	ENSG00000173821	6335.7	1.18371	0.255362	3.22246e-07	1.81357e-05	ring finger protein 213 [Source:HGNC Symbol;Acc:HGNC:14539]
MX2	ENSG00000183486	215.142	2.54212	0.579849	3.25949e-07	1.82867e-05	MX dynamin like GTPase 2 [Source:HGNC Symbol;Acc:HGNC:7533]
SCARNA5	ENSG00000252010	3745.86	1.47027	0.32197	3.32177e-07	1.85781e-05	small Cajal body-specific RNA 5 [Source:HGNC Symbol;Acc:HGNC:32561]
ARHGAP18	ENSG00000146376	405.013	1.54786	0.342362	3.36803e-07	1.87732e-05	Rho GTPase activating protein 18 [Source:HGNC Symbol;Acc:HGNC:21035]
BDNF	ENSG00000176697	331.3	1.38874	0.305007	3.44332e-07	1.91091e-05	brain derived neurotrophic factor [Source:HGNC Symbol;Acc:HGNC:1033]
SNORD124	ENSG00000238793	15.6987	-1.398	0.301264	3.49017e-07	1.92797e-05	small nucleolar RNA, C/D box 124 [Source:HGNC Symbol;Acc:HGNC:33563]
LSM1P1	ENSG00000233551	19.7063	2.18428	0.489246	3.51376e-07	1.93802e-05	LSM1 homolog, mRNA degradation associated pseudogene 1 [Source:HGNC Symbol;Acc:HGNC:49776]
AC097480.1	ENSG00000250064	102.542	2.44739	0.556798	3.54674e-07	1.95321e-05	novel transcript
HSPA2	ENSG00000126803	136.88	1.63818	0.364273	3.5622e-07	1.95573e-05	heat shock protein family A (Hsp70) member 2 [Source:HGNC Symbol;Acc:HGNC:5235]
DRAM1	ENSG00000136048	969.8	1.46663	0.324304	3.61785e-07	1.98325e-05	DNA damage regulated autophagy modulator 1 [Source:HGNC Symbol;Acc:HGNC:25645]
AHNAK	ENSG00000124942	29782.7	1.82396	0.3961	3.67175e-07	2.00585e-05	AHNAK nucleoprotein [Source:HGNC Symbol;Acc:HGNC:347]
EDAR	ENSG00000135960	173.405	1.47053	0.324836	3.67184e-07	2.00585e-05	ectodysplasin A receptor [Source:HGNC Symbol;Acc:HGNC:2895]
KIRREL2	ENSG00000126259	465.16	-1.3051	0.279702	3.67585e-07	2.00585e-05	kirre like nephrin family adhesion molecule 2 [Source:HGNC Symbol;Acc:HGNC:18816]
PHACTR2	ENSG00000112419	5379.79	1.27695	0.279306	3.68373e-07	2.0071e-05	phosphatase and actin regulator 2 [Source:HGNC Symbol;Acc:HGNC:20956]
DSG3	ENSG00000134757	41.3433	3.34916	0.772746	3.77312e-07	2.05269e-05	desmoglein 3 [Source:HGNC Symbol;Acc:HGNC:3050]
RTP4	ENSG00000136514	81.4453	2.77634	0.640661	3.7794e-07	2.053e-05	receptor transporter protein 4 [Source:HGNC Symbol;Acc:HGNC:23992]
BMS1P7	ENSG00000270025	24.8899	2.41493	0.54647	3.79802e-07	2.05788e-05	BMS1 pseudogene 7 [Source:HGNC Symbol;Acc:HGNC:23655]
DPY19L2P4	ENSG00000235436	64.1463	-1.27109	0.273195	3.88802e-07	2.10246e-05	DPY19L2 pseudogene 4 [Source:HGNC Symbol;Acc:HGNC:22176]
SMCO3	ENSG00000179256	33.4321	3.55509	0.823904	3.91637e-07	2.10826e-05	single-pass membrane protein with coiled-coil domains 3 [Source:HGNC Symbol;Acc:HGNC:34401]
THAP2	ENSG00000173451	1135.03	-1.00176	0.212657	3.94753e-07	2.12185e-05	THAP domain containing 2 [Source:HGNC Symbol;Acc:HGNC:20854]
LINC00842	ENSG00000285294	46.215	3.05554	0.705912	3.9562e-07	2.12334e-05	long intergenic non-protein coding RNA 842 [Source:HGNC Symbol;Acc:HGNC:44989]
TLR3	ENSG00000164342	290.839	2.39184	0.548848	4.00552e-07	2.1434e-05	toll like receptor 3 [Source:HGNC Symbol;Acc:HGNC:11849]
LINC01559	ENSG00000180861	50.0055	3.67621	0.858622	4.03573e-07	2.15635e-05	long intergenic non-protein coding RNA 1559 [Source:HGNC Symbol;Acc:HGNC:26598]
LINC02256	ENSG00000261064	40.6306	1.5692	0.348318	4.08694e-07	2.18047e-05	long intergenic non-protein coding RNA 2256 [Source:HGNC Symbol;Acc:HGNC:53157]
MUC4	ENSG00000145113	140.415	1.99544	0.453465	4.17508e-07	2.21761e-05	mucin 4, cell surface associated [Source:HGNC Symbol;Acc:HGNC:7514]
AC253576.2	ENSG00000275426	78.9335	-1.42782	0.309335	4.20926e-07	2.22917e-05	novel transcript
AP001178.1	ENSG00000263727	47.4194	-1.21977	0.262901	4.22065e-07	2.22988e-05	novel transcript
SAMD12-AS1	ENSG00000281641	37.4389	1.62925	0.364043	4.26581e-07	2.24568e-05	SAMD12 antisense RNA 1 [Source:HGNC Symbol;Acc:HGNC:30937]
OR8D4	ENSG00000181518	170.823	2.35804	0.542537	4.2717e-07	2.24568e-05	olfactory receptor family 8 subfamily D member 4 [Source:HGNC Symbol;Acc:HGNC:14840]
ACTG2	ENSG00000163017	66.1217	3.55878	0.837132	4.33232e-07	2.2709e-05	actin gamma 2, smooth muscle [Source:HGNC Symbol;Acc:HGNC:145]
TENT5A	ENSG00000112773	1700.62	1.60657	0.360968	4.43556e-07	2.31461e-05	terminal nucleotidyltransferase 5A [Source:HGNC Symbol;Acc:HGNC:18345]
HERC5	ENSG00000138646	462.917	2.16441	0.494963	4.4415e-07	2.31461e-05	HECT and RLD domain containing E3 ubiquitin protein ligase 5 [Source:HGNC Symbol;Acc:HGNC:24368]
F5	ENSG00000198734	40.3944	2.50695	0.577992	4.47695e-07	2.3297e-05	coagulation factor V [Source:HGNC Symbol;Acc:HGNC:3542]
AC025575.2	ENSG00000258053	10.6654	3.69442	0.834471	4.64577e-07	2.40709e-05	novel transcript
DSC3	ENSG00000134762	3718.32	2.03567	0.466337	4.6731e-07	2.41428e-05	desmocollin 3 [Source:HGNC Symbol;Acc:HGNC:3037]
RNU1-1	ENSG00000206652	465.16	3.55256	0.845924	4.70991e-07	2.42671e-05	RNA, U1 small nuclear 1 [Source:HGNC Symbol;Acc:HGNC:10120]
CTSL	ENSG00000135047	929.184	1.23844	0.273651	4.71626e-07	2.42671e-05	cathepsin L [Source:HGNC Symbol;Acc:HGNC:2537]
CRISPLD2	ENSG00000103196	3376.72	2.71118	0.628102	4.7242e-07	2.42671e-05	cysteine rich secretory protein LCCL domain containing 2 [Source:HGNC Symbol;Acc:HGNC:25248]
KDR	ENSG00000128052	3443.43	2.60301	0.602602	4.75026e-07	2.43661e-05	kinase insert domain receptor [Source:HGNC Symbol;Acc:HGNC:6307]
AC004908.2	ENSG00000272812	81.1068	-1.02381	0.21962	4.78844e-07	2.45269e-05	novel transcript, sense intronic to ZNF596
RNU4-2	ENSG00000202538	271.656	1.64865	0.372935	4.91714e-07	2.50432e-05	RNA, U4 small nuclear 2 [Source:HGNC Symbol;Acc:HGNC:10193]
LINC01031	ENSG00000232077	14.131	1.51807	0.33595	4.93704e-07	2.5109e-05	long intergenic non-protein coding RNA 1031 [Source:HGNC Symbol;Acc:HGNC:49017]
LAMC2	ENSG00000058085	867.842	2.07833	0.477069	5.00137e-07	2.53285e-05	laminin subunit gamma 2 [Source:HGNC Symbol;Acc:HGNC:6493]
IL4R	ENSG00000077238	402.806	1.82289	0.415953	5.01689e-07	2.53504e-05	interleukin 4 receptor [Source:HGNC Symbol;Acc:HGNC:6015]
ARHGAP31	ENSG00000031081	743.827	1.21316	0.268162	5.01981e-07	2.53504e-05	Rho GTPase activating protein 31 [Source:HGNC Symbol;Acc:HGNC:29216]
LHX1	ENSG00000273706	988.279	-2.14834	0.473141	5.03681e-07	2.54005e-05	LIM homeobox 1 [Source:HGNC Symbol;Acc:HGNC:6593]
NEXN	ENSG00000162614	65.4876	1.14274	0.250971	5.14183e-07	2.58575e-05	nexilin F-actin binding protein [Source:HGNC Symbol;Acc:HGNC:29557]
MIR1245A	ENSG00000221502	127.051	2.32178	0.539057	5.24059e-07	2.62806e-05	microRNA 1245a [Source:HGNC Symbol;Acc:HGNC:35311]
SVEP1	ENSG00000165124	1794.91	2.20724	0.509542	5.3914e-07	2.68866e-05	sushi, von Willebrand factor type A, EGF and pentraxin domain containing 1 [Source:HGNC Symbol;Acc:HGNC:15985]
RASSF6	ENSG00000169435	101.778	1.90342	0.436933	5.47284e-07	2.72172e-05	Ras association domain family member 6 [Source:HGNC Symbol;Acc:HGNC:20796]
PRECSIT	ENSG00000255874	28.7859	1.49829	0.335347	5.48986e-07	2.7264e-05	p53 regulated carcinoma associated Stat3 activating long intergenic non-protein coding transcript [Source:HGNC Symbol;Acc:HGNC:27492]
GPRC5A	ENSG00000013588	1618.24	1.89438	0.435732	5.56606e-07	2.76043e-05	G protein-coupled receptor class C group 5 member A [Source:HGNC Symbol;Acc:HGNC:9836]
AC239859.2	ENSG00000223495	13.1588	-2.72665	0.608697	5.69832e-07	2.82212e-05	kinase suppressor of ras 1 (KSR1) pseudogene
MAFA	ENSG00000182759	170.691	-1.78255	0.394344	5.89196e-07	2.906e-05	MAF bZIP transcription factor A [Source:HGNC Symbol;Acc:HGNC:23145]
CNGA1	ENSG00000198515	59.7235	1.80873	0.414451	6.04329e-07	2.97247e-05	cyclic nucleotide gated channel subunit alpha 1 [Source:HGNC Symbol;Acc:HGNC:2148]
AC011481.1	ENSG00000267114	35.643	-1.16066	0.253415	6.09902e-07	2.99168e-05	novel transcript
ITPR1	ENSG00000150995	3236.15	1.12016	0.248328	6.3383e-07	3.09216e-05	inositol 1,4,5-trisphosphate receptor type 1 [Source:HGNC Symbol;Acc:HGNC:6180]
AC019181.1	ENSG00000224331	29.0374	2.43397	0.568597	6.3513e-07	3.0943e-05	pseudogene similar to part of ribosomal protein L10 (RPL10)
HES4	ENSG00000188290	2240.65	-1.32642	0.291746	6.39987e-07	3.11374e-05	hes family bHLH transcription factor 4 [Source:HGNC Symbol;Acc:HGNC:24149]
TC2N	ENSG00000165929	503.779	2.06514	0.481691	6.45044e-07	3.13015e-05	tandem C2 domains, nuclear [Source:HGNC Symbol;Acc:HGNC:19859]
C2CD4C	ENSG00000183186	1002.98	-1.23698	0.271518	6.57341e-07	3.18093e-05	C2 calcium dependent domain containing 4C [Source:HGNC Symbol;Acc:HGNC:29417]
KCNQ2	ENSG00000075043	2898.39	-1.14517	0.250537	6.66069e-07	3.2145e-05	potassium voltage-gated channel subfamily Q member 2 [Source:HGNC Symbol;Acc:HGNC:6296]
AKAP12	ENSG00000131016	7070.18	1.01657	0.224517	6.68744e-07	3.22308e-05	A-kinase anchoring protein 12 [Source:HGNC Symbol;Acc:HGNC:370]
F2RL2	ENSG00000164220	270.944	2.22774	0.52324	6.72019e-07	3.23452e-05	coagulation factor II thrombin receptor like 2 [Source:HGNC Symbol;Acc:HGNC:3539]
AC089999.2	ENSG00000277566	17.6991	1.66318	0.378112	6.8097e-07	3.27036e-05	novel transcript, sense intronic to TPCN1
SLC26A3	ENSG00000091138	86.516	3.12935	0.750642	6.81288e-07	3.27036e-05	solute carrier family 26 member 3 [Source:HGNC Symbol;Acc:HGNC:3018]
VIPR2	ENSG00000106018	138.803	-1.1637	0.255218	6.84115e-07	3.27518e-05	vasoactive intestinal peptide receptor 2 [Source:HGNC Symbol;Acc:HGNC:12695]
ADAMTSL3	ENSG00000156218	139.305	2.2215	0.521621	6.88155e-07	3.28618e-05	ADAMTS like 3 [Source:HGNC Symbol;Acc:HGNC:14633]
DOC2B	ENSG00000272636	958.253	-1.32065	0.291534	6.88734e-07	3.28618e-05	double C2 domain beta [Source:HGNC Symbol;Acc:HGNC:2986]
ARHGEF3	ENSG00000163947	2148.03	2.02432	0.470687	6.90898e-07	3.29011e-05	Rho guanine nucleotide exchange factor 3 [Source:HGNC Symbol;Acc:HGNC:683]
EIF2S3B	ENSG00000180574	423.562	1.13426	0.253349	6.9468e-07	3.30373e-05	eukaryotic translation initiation factor 2 subunit gamma B [Source:HGNC Symbol;Acc:HGNC:43863]
PRDM6	ENSG00000061455	437.602	1.62282	0.372436	7.03284e-07	3.33581e-05	PR/SET domain 6 [Source:HGNC Symbol;Acc:HGNC:9350]
OR10G5P	ENSG00000226461	22.3559	2.28779	0.528038	7.095e-07	3.36086e-05	olfactory receptor family 10 subfamily G member 5 pseudogene [Source:HGNC Symbol;Acc:HGNC:14811]
GOLGB1	ENSG00000173230	3920.42	1.11356	0.24892	7.22908e-07	3.41087e-05	golgin B1 [Source:HGNC Symbol;Acc:HGNC:4429]
LINC01003	ENSG00000261455	332.995	-1.30634	0.288937	7.31757e-07	3.44809e-05	long intergenic non-protein coding RNA 1003 [Source:HGNC Symbol;Acc:HGNC:48957]
ANXA8L1	ENSG00000264230	262.145	4.0868	1.01027	7.35488e-07	3.4566e-05	annexin A8 like 1 [Source:HGNC Symbol;Acc:HGNC:23334]
TEK	ENSG00000120156	121.129	2.19075	0.516751	7.41773e-07	3.47953e-05	TEK receptor tyrosine kinase [Source:HGNC Symbol;Acc:HGNC:11724]
STING1	ENSG00000184584	168.597	2.89238	0.694761	7.42304e-07	3.47953e-05	stimulator of interferon response cGAMP interactor 1 [Source:HGNC Symbol;Acc:HGNC:27962]
ERG	ENSG00000157554	55.6406	1.9172	0.445712	7.45061e-07	3.48449e-05	ETS transcription factor ERG [Source:HGNC Symbol;Acc:HGNC:3446]
LIMS1	ENSG00000169756	1415.86	1.1651	0.261904	7.45304e-07	3.48449e-05	LIM zinc finger domain containing 1 [Source:HGNC Symbol;Acc:HGNC:6616]
AC245041.1	ENSG00000273760	118.389	3.87403	0.95193	7.51342e-07	3.5036e-05	novel transcript
AC103702.2	ENSG00000272763	10.9012	3.98423	0.913484	7.59082e-07	3.5351e-05	novel transcript
NFATC2	ENSG00000101096	403.102	1.25389	0.283962	7.61661e-07	3.54035e-05	nuclear factor of activated T cells 2 [Source:HGNC Symbol;Acc:HGNC:7776]
FXYD5	ENSG00000089327	50.7553	2.05521	0.481745	7.62181e-07	3.54035e-05	FXYD domain containing ion transport regulator 5 [Source:HGNC Symbol;Acc:HGNC:4029]
ACOT13	ENSG00000112304	403.948	1.04987	0.233978	7.63494e-07	3.54186e-05	acyl-CoA thioesterase 13 [Source:HGNC Symbol;Acc:HGNC:20999]
PRR7-AS1	ENSG00000246334	43.6921	-1.00678	0.220645	7.70453e-07	3.56953e-05	PRR7 antisense RNA 1 [Source:HGNC Symbol;Acc:HGNC:27961]
BNC2	ENSG00000173068	3461.13	1.6371	0.379023	7.73035e-07	3.57688e-05	basonuclin 2 [Source:HGNC Symbol;Acc:HGNC:30988]
AC022154.1	ENSG00000268093	16.706	-1.08008	0.237948	7.74333e-07	3.57828e-05	novel transcript, antisense to SPHK2
ETS1	ENSG00000134954	834.663	1.75895	0.409559	7.76313e-07	3.58269e-05	ETS proto-oncogene 1, transcription factor [Source:HGNC Symbol;Acc:HGNC:3488]
AP000721.2	ENSG00000256824	13.5569	-2.00745	0.45332	7.77284e-07	3.58269e-05	novel transcript, antisense to MACROD1
AC002074.1	ENSG00000285090	31.9417	1.59446	0.365655	7.841e-07	3.60948e-05	COL1A2 antisense RNA 1
MIR548F2	ENSG00000221782	29.3288	-1.779	0.400443	7.93713e-07	3.63973e-05	microRNA 548f-2 [Source:HGNC Symbol;Acc:HGNC:35306]
NOSTRIN	ENSG00000163072	44.7486	1.30815	0.29664	7.9726e-07	3.64668e-05	nitric oxide synthase trafficking [Source:HGNC Symbol;Acc:HGNC:20203]
AL033523.1	ENSG00000228793	56.8471	1.56942	0.362158	8.00091e-07	3.65497e-05	novel transcript
AC011389.2	ENSG00000279752	91.2548	1.56864	0.362883	8.27089e-07	3.76812e-05	TEC
FNDC3B	ENSG00000075420	4994.13	1.08336	0.243592	8.58596e-07	3.88271e-05	fibronectin type III domain containing 3B [Source:HGNC Symbol;Acc:HGNC:24670]
FAT2	ENSG00000086570	126.787	2.21122	0.52617	8.8267e-07	3.97656e-05	FAT atypical cadherin 2 [Source:HGNC Symbol;Acc:HGNC:3596]
AC018607.1	ENSG00000254325	14.115	1.66964	0.382572	8.88882e-07	3.99952e-05	novel transcript
DBIL5P	ENSG00000231784	39.9061	-1.03019	0.228038	9.0861e-07	4.0679e-05	diazepam binding inhibitor-like 5, pseudogene [Source:HGNC Symbol;Acc:HGNC:38519]
PSMB9	ENSG00000240065	61.0984	2.81481	0.684981	9.37301e-07	4.18071e-05	proteasome 20S subunit beta 9 [Source:HGNC Symbol;Acc:HGNC:9546]
TMPRSS9	ENSG00000178297	90.1834	-1.705	0.385529	9.40703e-07	4.19068e-05	transmembrane serine protease 9 [Source:HGNC Symbol;Acc:HGNC:30079]
CCDC9B	ENSG00000188549	83.0818	1.91013	0.451511	9.60731e-07	4.26403e-05	coiled-coil domain containing 9B [Source:HGNC Symbol;Acc:HGNC:33488]
LAMB3	ENSG00000196878	222.074	2.40407	0.579562	9.6448e-07	4.27538e-05	laminin subunit beta 3 [Source:HGNC Symbol;Acc:HGNC:6490]
HAPLN1	ENSG00000145681	646.19	2.92853	0.716586	9.72279e-07	4.30464e-05	hyaluronan and proteoglycan link protein 1 [Source:HGNC Symbol;Acc:HGNC:2380]
GLP2R	ENSG00000065325	93.2015	3.05228	0.74911	1.01695e-06	4.48032e-05	glucagon like peptide 2 receptor [Source:HGNC Symbol;Acc:HGNC:4325]
NEAT1	ENSG00000245532	83486.7	1.46692	0.320209	1.02807e-06	4.52377e-05	nuclear paraspeckle assembly transcript 1 [Source:HGNC Symbol;Acc:HGNC:30815]
COL6A6	ENSG00000206384	290.311	2.24639	0.540052	1.02953e-06	4.52464e-05	collagen type VI alpha 6 chain [Source:HGNC Symbol;Acc:HGNC:27023]
SLIT3-AS1	ENSG00000248222	17.3848	1.90371	0.444748	1.06088e-06	4.65672e-05	SLIT3 antisense RNA 1 [Source:HGNC Symbol;Acc:HGNC:40553]
OSTF1	ENSG00000134996	212.213	1.72343	0.407467	1.07035e-06	4.68904e-05	osteoclast stimulating factor 1 [Source:HGNC Symbol;Acc:HGNC:8510]
KRT4	ENSG00000170477	280.501	4.50938	1.15311	1.07821e-06	4.70977e-05	keratin 4 [Source:HGNC Symbol;Acc:HGNC:6441]
NPY	ENSG00000122585	46.0943	3.49448	0.863398	1.09817e-06	4.7737e-05	neuropeptide Y [Source:HGNC Symbol;Acc:HGNC:7955]
AIDAP1	ENSG00000230154	28.7809	1.01928	0.229489	1.10602e-06	4.79098e-05	AIDA pseudogene 1 [Source:HGNC Symbol;Acc:HGNC:54663]
FZD9	ENSG00000188763	409.462	-1.22361	0.275342	1.11826e-06	4.83761e-05	frizzled class receptor 9 [Source:HGNC Symbol;Acc:HGNC:4047]
ANGPTL2	ENSG00000136859	335.705	1.48804	0.348794	1.12876e-06	4.87131e-05	angiopoietin like 2 [Source:HGNC Symbol;Acc:HGNC:490]
CALD1	ENSG00000122786	4670.49	1.05355	0.239812	1.1587e-06	4.99451e-05	caldesmon 1 [Source:HGNC Symbol;Acc:HGNC:1441]
NPDC1	ENSG00000107281	1152.26	-1.04098	0.233019	1.1723e-06	5.04372e-05	neural proliferation, differentiation and control 1 [Source:HGNC Symbol;Acc:HGNC:7899]
FHL2	ENSG00000115641	579.002	1.49138	0.350817	1.20132e-06	5.14732e-05	four and a half LIM domains 2 [Source:HGNC Symbol;Acc:HGNC:3703]
MUC17	ENSG00000169876	13.2825	4.09513	0.997629	1.22024e-06	5.21418e-05	mucin 17, cell surface associated [Source:HGNC Symbol;Acc:HGNC:16800]
GPC2	ENSG00000213420	3481.89	-1.0966	0.246501	1.22273e-06	5.21418e-05	glypican 2 [Source:HGNC Symbol;Acc:HGNC:4450]
LTBR	ENSG00000111321	163.878	2.38359	0.581744	1.22618e-06	5.2227e-05	lymphotoxin beta receptor [Source:HGNC Symbol;Acc:HGNC:6718]
ZFPM2-AS1	ENSG00000251003	13.7899	2.3096	0.549513	1.23204e-06	5.22996e-05	ZFPM2 antisense RNA 1 [Source:HGNC Symbol;Acc:HGNC:50698]
ITPRIPL2	ENSG00000205730	1546.36	1.2175	0.281528	1.23226e-06	5.22996e-05	ITPRIP like 2 [Source:HGNC Symbol;Acc:HGNC:27257]
MOV10L1	ENSG00000073146	51.4469	1.77608	0.421746	1.24259e-06	5.26137e-05	Mov10 like RISC complex RNA helicase 1 [Source:HGNC Symbol;Acc:HGNC:7201]
DHX58	ENSG00000108771	131.035	1.95031	0.469185	1.26712e-06	5.35852e-05	DExH-box helicase 58 [Source:HGNC Symbol;Acc:HGNC:29517]
IL7R	ENSG00000168685	32.7227	3.43693	0.855509	1.28793e-06	5.42324e-05	interleukin 7 receptor [Source:HGNC Symbol;Acc:HGNC:6024]
FP565260.6	ENSG00000280433	106.397	1.10114	0.252922	1.28912e-06	5.42324e-05	novel protein, similar to trafficking protein particle complex 10 TRAPPC10
GP5	ENSG00000178732	12.96	-1.634	0.376839	1.29276e-06	5.42324e-05	glycoprotein V platelet [Source:HGNC Symbol;Acc:HGNC:4443]
AC079193.2	ENSG00000249258	63.7133	1.23576	0.286742	1.29392e-06	5.42324e-05	novel transcript
SGK3	ENSG00000104205	94.7451	1.39397	0.327064	1.29659e-06	5.42324e-05	serum/glucocorticoid regulated kinase family member 3 [Source:HGNC Symbol;Acc:HGNC:10812]
CRYZ	ENSG00000116791	705.04	1.26057	0.293522	1.29743e-06	5.42324e-05	crystallin zeta [Source:HGNC Symbol;Acc:HGNC:2419]
AC004233.2	ENSG00000272079	21.5469	2.01388	0.480112	1.30387e-06	5.44381e-05	novel transcript
AC130304.1	ENSG00000280064	37.315	1.50042	0.353587	1.30619e-06	5.44717e-05	novel transcript
CLCA1	ENSG00000016490	42.6766	7.80572	2.2032	1.31671e-06	5.48315e-05	chloride channel accessory 1 [Source:HGNC Symbol;Acc:HGNC:2015]
PLEK2	ENSG00000100558	117.158	2.99998	0.748103	1.31787e-06	5.48315e-05	pleckstrin 2 [Source:HGNC Symbol;Acc:HGNC:19238]
MROH6	ENSG00000204839	110.959	-1.23288	0.279965	1.32787e-06	5.51833e-05	maestro heat like repeat family member 6 [Source:HGNC Symbol;Acc:HGNC:27814]
CARD11	ENSG00000198286	138.834	1.88974	0.455269	1.33295e-06	5.53303e-05	caspase recruitment domain family member 11 [Source:HGNC Symbol;Acc:HGNC:16393]
PLEKHG3	ENSG00000126822	2516.67	1.10793	0.255129	1.33701e-06	5.5435e-05	pleckstrin homology and RhoGEF domain containing G3 [Source:HGNC Symbol;Acc:HGNC:20364]
TXK	ENSG00000074966	44.5182	1.4208	0.333727	1.34623e-06	5.57527e-05	TXK tyrosine kinase [Source:HGNC Symbol;Acc:HGNC:12434]
NTSR1	ENSG00000101188	96.9357	-1.46346	0.335355	1.34911e-06	5.58079e-05	neurotensin receptor 1 [Source:HGNC Symbol;Acc:HGNC:8039]
TFPI	ENSG00000003436	3622.09	1.76539	0.420667	1.36298e-06	5.63168e-05	tissue factor pathway inhibitor [Source:HGNC Symbol;Acc:HGNC:11760]
AL121839.2	ENSG00000260711	72.2553	1.96251	0.474364	1.3664e-06	5.63931e-05	novel transcript, intronic to CATSPERB
IGFBP3	ENSG00000146674	39607	2.94512	0.714583	1.38553e-06	5.69861e-05	insulin like growth factor binding protein 3 [Source:HGNC Symbol;Acc:HGNC:5472]
MICB	ENSG00000204516	77.7842	-2.07391	0.480747	1.41917e-06	5.81698e-05	MHC class I polypeptide-related sequence B [Source:HGNC Symbol;Acc:HGNC:7091]
PABPC3	ENSG00000151846	40.4401	1.03197	0.235472	1.46388e-06	5.97297e-05	poly(A) binding protein cytoplasmic 3 [Source:HGNC Symbol;Acc:HGNC:8556]
GPX2	ENSG00000176153	59.165	2.43174	0.599759	1.46962e-06	5.98957e-05	glutathione peroxidase 2 [Source:HGNC Symbol;Acc:HGNC:4554]
ARSI	ENSG00000183876	3170.39	2.80043	0.695055	1.50288e-06	6.10435e-05	arylsulfatase family member I [Source:HGNC Symbol;Acc:HGNC:32521]
RTEL1P1	ENSG00000251441	24.9587	1.85772	0.449119	1.53526e-06	6.20777e-05	regulator of telomere elongation helicase 1 pseudogene 1 [Source:HGNC Symbol;Acc:HGNC:44213]
ADGRE2	ENSG00000127507	36.2582	2.4087	0.591989	1.5543e-06	6.27195e-05	adhesion G protein-coupled receptor E2 [Source:HGNC Symbol;Acc:HGNC:3337]
AC011558.1	ENSG00000279753	32.0202	1.07149	0.245542	1.55515e-06	6.27195e-05	TEC
AC104260.3	ENSG00000285700	11.1766	-2.15904	0.506147	1.55637e-06	6.27195e-05	novel transcript
VN1R51P	ENSG00000228038	15.2449	1.61906	0.384496	1.56472e-06	6.29854e-05	vomeronasal 1 receptor 51 pseudogene [Source:HGNC Symbol;Acc:HGNC:37371]
IFI6	ENSG00000126709	3894.85	2.51744	0.621662	1.67244e-06	6.6946e-05	interferon alpha inducible protein 6 [Source:HGNC Symbol;Acc:HGNC:4054]
LRRC32	ENSG00000137507	877.117	2.52525	0.631611	1.684e-06	6.73337e-05	leucine rich repeat containing 32 [Source:HGNC Symbol;Acc:HGNC:4161]
AGTR1	ENSG00000144891	275.029	2.58182	0.647035	1.6982e-06	6.77505e-05	angiotensin II receptor type 1 [Source:HGNC Symbol;Acc:HGNC:336]
RPS28P7	ENSG00000227097	1058.86	-1.86999	0.436678	1.72524e-06	6.85587e-05	ribosomal protein S28 pseudogene 7 [Source:HGNC Symbol;Acc:HGNC:35787]
ARHGAP5-AS1	ENSG00000258655	92.337	1.00219	0.230846	1.72943e-06	6.86153e-05	ARHGAP5 antisense RNA 1 (head to head) [Source:HGNC Symbol;Acc:HGNC:20279]
SPINK1	ENSG00000164266	201.713	3.01916	0.768392	1.76486e-06	6.98666e-05	serine peptidase inhibitor Kazal type 1 [Source:HGNC Symbol;Acc:HGNC:11244]
MYLK4	ENSG00000145949	57.3286	1.09892	0.255589	1.76761e-06	6.98986e-05	myosin light chain kinase family member 4 [Source:HGNC Symbol;Acc:HGNC:27972]
SFN	ENSG00000175793	51.3791	2.49509	0.621264	1.78045e-06	7.02513e-05	stratifin [Source:HGNC Symbol;Acc:HGNC:10773]
ANKUB1	ENSG00000206199	22.4156	1.38274	0.325866	1.78932e-06	7.04195e-05	ankyrin repeat and ubiquitin domain containing 1 [Source:HGNC Symbol;Acc:HGNC:29642]
NFKBIZ	ENSG00000144802	1834.3	1.66203	0.401652	1.81305e-06	7.10708e-05	NFKB inhibitor zeta [Source:HGNC Symbol;Acc:HGNC:29805]
ADAM12	ENSG00000148848	405.928	1.72401	0.420099	1.81623e-06	7.10708e-05	ADAM metallopeptidase domain 12 [Source:HGNC Symbol;Acc:HGNC:190]
MMP2	ENSG00000087245	3472.92	1.35555	0.323439	1.81734e-06	7.10708e-05	matrix metallopeptidase 2 [Source:HGNC Symbol;Acc:HGNC:7166]
COL3A1	ENSG00000168542	191985	2.61269	0.626038	1.81767e-06	7.10708e-05	collagen type III alpha 1 chain [Source:HGNC Symbol;Acc:HGNC:2201]
PMS2P5	ENSG00000123965	36.0401	-1.32017	0.306076	1.81903e-06	7.10708e-05	PMS1 homolog 2, mismatch repair system component pseudogene 5 [Source:HGNC Symbol;Acc:HGNC:9130]
MIR4648	ENSG00000264357	19.589	-2.02336	0.476944	1.8298e-06	7.13363e-05	microRNA 4648 [Source:HGNC Symbol;Acc:HGNC:41560]
SCEL	ENSG00000136155	574.365	3.29373	0.847271	1.88376e-06	7.32809e-05	sciellin [Source:HGNC Symbol;Acc:HGNC:10573]
UPK1B	ENSG00000114638	58.2333	3.96263	1.03032	1.90144e-06	7.3729e-05	uroplakin 1B [Source:HGNC Symbol;Acc:HGNC:12578]
ADARB2	ENSG00000185736	266.574	-1.32398	0.307392	1.90472e-06	7.37766e-05	adenosine deaminase RNA specific B2 (inactive) [Source:HGNC Symbol;Acc:HGNC:227]
CSF1	ENSG00000184371	485.075	1.12561	0.264843	1.94387e-06	7.49537e-05	colony stimulating factor 1 [Source:HGNC Symbol;Acc:HGNC:2432]
AC006213.5	ENSG00000278492	47.331	1.30915	0.312165	1.94698e-06	7.49537e-05	novel transcript, sense intronic to ZNF155
LY6E-DT	ENSG00000247317	39.9864	1.50601	0.362275	1.95284e-06	7.50735e-05	LY6E divergent transcript [Source:HGNC Symbol;Acc:HGNC:53728]
DSC2	ENSG00000134755	4822.73	1.33331	0.312919	1.95753e-06	7.51217e-05	desmocollin 2 [Source:HGNC Symbol;Acc:HGNC:3036]
RN7SL577P	ENSG00000265942	38.7515	-1.1137	0.256868	1.95828e-06	7.51217e-05	RNA, 7SL, cytoplasmic 577, pseudogene [Source:HGNC Symbol;Acc:HGNC:46593]
AKR1B10	ENSG00000198074	526.847	3.6031	0.938382	1.98391e-06	7.5862e-05	aldo-keto reductase family 1 member B10 [Source:HGNC Symbol;Acc:HGNC:382]
LERFS	ENSG00000234665	92.1951	2.84275	0.72459	1.99616e-06	7.62278e-05	lncRNA negative regulator of fibroblast-like synoviocyte migration, SYNCRIP interacting [Source:HGNC Symbol;Acc:HGNC:51182]
ARHGDIB	ENSG00000111348	154.95	2.76351	0.701487	1.99974e-06	7.62278e-05	Rho GDP dissociation inhibitor beta [Source:HGNC Symbol;Acc:HGNC:679]
AL365181.3	ENSG00000272405	25.7432	1.69179	0.408806	2.00568e-06	7.63689e-05	novel transcript, antisense to BCAN
TNFAIP3	ENSG00000118503	2465.1	1.94184	0.475772	2.02565e-06	7.70476e-05	TNF alpha induced protein 3 [Source:HGNC Symbol;Acc:HGNC:11896]
DLX1	ENSG00000144355	52.3844	-1.6654	0.391943	2.03187e-06	7.72023e-05	distal-less homeobox 1 [Source:HGNC Symbol;Acc:HGNC:2914]
ATP1A1	ENSG00000163399	9025.18	1.03555	0.242478	2.07214e-06	7.85662e-05	ATPase Na+/K+ transporting subunit alpha 1 [Source:HGNC Symbol;Acc:HGNC:799]
WFDC3	ENSG00000124116	23.5638	2.69456	0.674856	2.10077e-06	7.94547e-05	WAP four-disulfide core domain 3 [Source:HGNC Symbol;Acc:HGNC:15957]
AC145207.9	ENSG00000278876	61.0831	-1.17215	0.271873	2.10221e-06	7.94547e-05	TEC
PARM1-AS1	ENSG00000249717	10.9058	2.52183	0.616519	2.1275e-06	8.03261e-05	PARM1 antisense RNA 1 [Source:HGNC Symbol;Acc:HGNC:41051]
OR52K3P	ENSG00000225101	22.5611	1.85198	0.453247	2.13127e-06	8.0384e-05	olfactory receptor family 52 subfamily K member 3 pseudogene [Source:HGNC Symbol;Acc:HGNC:15224]
PRRT2	ENSG00000167371	595.092	-1.27217	0.296463	2.14158e-06	8.06034e-05	proline rich transmembrane protein 2 [Source:HGNC Symbol;Acc:HGNC:30500]
TMPRSS4	ENSG00000137648	178.911	2.56033	0.650345	2.14648e-06	8.0703e-05	transmembrane serine protease 4 [Source:HGNC Symbol;Acc:HGNC:11878]
RN7SKP255	ENSG00000200312	38.5864	1.84311	0.452764	2.15243e-06	8.07684e-05	RN7SK pseudogene 255 [Source:HGNC Symbol;Acc:HGNC:45979]
TICAM1	ENSG00000127666	101.032	1.45577	0.352569	2.18068e-06	8.17322e-05	toll like receptor adaptor molecule 1 [Source:HGNC Symbol;Acc:HGNC:18348]
ANXA1	ENSG00000135046	3639.4	2.67886	0.679909	2.23557e-06	8.34411e-05	annexin A1 [Source:HGNC Symbol;Acc:HGNC:533]
KRT18P15	ENSG00000234737	35.6003	1.54571	0.376349	2.24435e-06	8.3682e-05	keratin 18 pseudogene 15 [Source:HGNC Symbol;Acc:HGNC:32449]
ADGRB1	ENSG00000181790	559.584	-1.2744	0.298092	2.25034e-06	8.37315e-05	adhesion G protein-coupled receptor B1 [Source:HGNC Symbol;Acc:HGNC:943]
CLEC7A	ENSG00000172243	51.8745	2.70138	0.690796	2.25442e-06	8.37964e-05	C-type lectin domain containing 7A [Source:HGNC Symbol;Acc:HGNC:14558]
HES1	ENSG00000114315	1786.89	-1.02842	0.237975	2.32089e-06	8.59998e-05	hes family bHLH transcription factor 1 [Source:HGNC Symbol;Acc:HGNC:5192]
DMRT1	ENSG00000137090	35.3198	-2.29857	0.547627	2.33091e-06	8.62821e-05	doublesex and mab-3 related transcription factor 1 [Source:HGNC Symbol;Acc:HGNC:2934]
AL360182.2	ENSG00000228417	48.916	-1.22761	0.287512	2.33617e-06	8.63328e-05	novel transcript
FIBIN	ENSG00000176971	157.923	2.9176	0.753377	2.34036e-06	8.63648e-05	fin bud initiation factor homolog [Source:HGNC Symbol;Acc:HGNC:33747]
AC137894.4	ENSG00000288033	22.1853	-1.13151	0.263973	2.37009e-06	8.72062e-05	novel transcript
SYNJ2	ENSG00000078269	1242.97	1.18011	0.282047	2.37919e-06	8.73808e-05	synaptojanin 2 [Source:HGNC Symbol;Acc:HGNC:11504]
PACSIN3	ENSG00000165912	304.408	1.01346	0.238658	2.41886e-06	8.8624e-05	protein kinase C and casein kinase substrate in neurons 3 [Source:HGNC Symbol;Acc:HGNC:8572]
APOL2	ENSG00000128335	417.72	1.09877	0.261104	2.43784e-06	8.91988e-05	apolipoprotein L2 [Source:HGNC Symbol;Acc:HGNC:619]
AL121992.1	ENSG00000237301	18.8508	-1.30899	0.309053	2.49157e-06	9.09171e-05	novel transcript
IGIP	ENSG00000182700	143.835	1.30733	0.316464	2.49956e-06	9.11161e-05	IgA inducing protein [Source:HGNC Symbol;Acc:HGNC:33847]
SYNPO	ENSG00000171992	946.364	2.00093	0.502425	2.51443e-06	9.15649e-05	synaptopodin [Source:HGNC Symbol;Acc:HGNC:30672]
LINC02268	ENSG00000248174	90.2599	1.48992	0.364544	2.54628e-06	9.2631e-05	long intergenic non-protein coding RNA 2268 [Source:HGNC Symbol;Acc:HGNC:53183]
KCNE1B	ENSG00000276289	27.3894	1.72985	0.425629	2.55393e-06	9.26381e-05	potassium channel, voltage gated subfamily E regulatory beta subunit 1B
NR2F1	ENSG00000175745	8021.03	-1.27323	0.299558	2.55422e-06	9.26381e-05	nuclear receptor subfamily 2 group F member 1 [Source:HGNC Symbol;Acc:HGNC:7975]
CD52	ENSG00000169442	11.1228	3.20049	0.792056	2.58059e-06	9.34147e-05	CD52 molecule [Source:HGNC Symbol;Acc:HGNC:1804]
SLPI	ENSG00000124107	754.086	3.94212	1.0566	2.58148e-06	9.34147e-05	secretory leukocyte peptidase inhibitor [Source:HGNC Symbol;Acc:HGNC:11092]
CTSZ	ENSG00000101160	298.05	1.43005	0.349785	2.585e-06	9.34147e-05	cathepsin Z [Source:HGNC Symbol;Acc:HGNC:2547]
GOLGA8O	ENSG00000206127	20.6177	1.38048	0.330737	2.58604e-06	9.34147e-05	golgin A8 family member O [Source:HGNC Symbol;Acc:HGNC:44406]
PPL	ENSG00000118898	567.941	1.30009	0.315361	2.59376e-06	9.34707e-05	periplakin [Source:HGNC Symbol;Acc:HGNC:9273]
ZSCAN1	ENSG00000152467	82.9961	-1.04674	0.243778	2.59584e-06	9.34707e-05	zinc finger and SCAN domain containing 1 [Source:HGNC Symbol;Acc:HGNC:23712]
TAFA5	ENSG00000219438	969.561	-1.58608	0.377473	2.62829e-06	9.42769e-05	TAFA chemokine like family member 5 [Source:HGNC Symbol;Acc:HGNC:21592]
AC099314.1	ENSG00000260798	28.8268	2.30844	0.588325	2.63895e-06	9.45649e-05	novel transcript, antisense to CDH1
TGM2	ENSG00000198959	1389.54	2.2156	0.562009	2.65312e-06	9.4978e-05	transglutaminase 2 [Source:HGNC Symbol;Acc:HGNC:11778]
PPFIA4	ENSG00000143847	1768.04	-1.19049	0.279579	2.65584e-06	9.49805e-05	PTPRF interacting protein alpha 4 [Source:HGNC Symbol;Acc:HGNC:9248]
ACVRL1	ENSG00000139567	145.609	2.72602	0.704609	2.67177e-06	9.54553e-05	activin A receptor like type 1 [Source:HGNC Symbol;Acc:HGNC:175]
PSMB8	ENSG00000204264	313.446	2.43033	0.623319	2.68229e-06	9.56407e-05	proteasome 20S subunit beta 8 [Source:HGNC Symbol;Acc:HGNC:9545]
MUC15	ENSG00000169550	96.5241	2.5134	0.645992	2.69672e-06	9.57749e-05	mucin 15, cell surface associated [Source:HGNC Symbol;Acc:HGNC:14956]
AL022722.1	ENSG00000216316	47.9046	1.47038	0.360728	2.70476e-06	9.59655e-05	60S Ribosomal Protein L13A (RPL13) pseudogene
TOP1P1	ENSG00000285665	18.3422	1.56662	0.381264	2.72543e-06	9.66033e-05	DNA topoisomerase I pseudogene 1 [Source:HGNC Symbol;Acc:HGNC:11987]
SERPINE1	ENSG00000106366	1286.42	3.59925	0.954958	2.74687e-06	9.7076e-05	serpin family E member 1 [Source:HGNC Symbol;Acc:HGNC:8583]
ADTRP	ENSG00000111863	135.793	2.80448	0.728615	2.76604e-06	9.73975e-05	androgen dependent TFPI regulating protein [Source:HGNC Symbol;Acc:HGNC:21214]
CASKIN1	ENSG00000167971	1031.01	-1.34632	0.319047	2.76682e-06	9.73975e-05	CASK interacting protein 1 [Source:HGNC Symbol;Acc:HGNC:20879]
CAVIN1	ENSG00000177469	485.588	2.28678	0.584687	2.78163e-06	9.78228e-05	caveolae associated protein 1 [Source:HGNC Symbol;Acc:HGNC:9688]
LRAT	ENSG00000121207	762.051	1.30119	0.316983	2.79886e-06	9.83326e-05	lecithin retinol acyltransferase [Source:HGNC Symbol;Acc:HGNC:6685]
SHD	ENSG00000105251	503.809	-1.38303	0.328582	2.81195e-06	9.86676e-05	Src homology 2 domain containing transforming protein D [Source:HGNC Symbol;Acc:HGNC:30633]
IL6R	ENSG00000160712	481.111	2.5004	0.645178	2.85991e-06	0.000100183	interleukin 6 receptor [Source:HGNC Symbol;Acc:HGNC:6019]
PRR7	ENSG00000131188	380.053	-1.03421	0.24173	2.86932e-06	0.000100415	proline rich 7, synaptic [Source:HGNC Symbol;Acc:HGNC:28130]
ZNF480	ENSG00000198464	677.27	1.07039	0.256207	2.8995e-06	0.000101372	zinc finger protein 480 [Source:HGNC Symbol;Acc:HGNC:23305]
PLAT	ENSG00000104368	7816.96	2.18777	0.554994	2.91876e-06	0.000101847	plasminogen activator, tissue type [Source:HGNC Symbol;Acc:HGNC:9051]
VSTM4	ENSG00000165633	491.297	1.86592	0.47044	2.93803e-06	0.000102042	V-set and transmembrane domain containing 4 [Source:HGNC Symbol;Acc:HGNC:26470]
PAPLN	ENSG00000100767	179.028	1.17695	0.284369	2.93834e-06	0.000102042	papilin, proteoglycan like sulfated glycoprotein [Source:HGNC Symbol;Acc:HGNC:19262]
RIMBP2	ENSG00000060709	1050.45	-1.26932	0.300827	2.94107e-06	0.000102042	RIMS binding protein 2 [Source:HGNC Symbol;Acc:HGNC:30339]
CACNA2D3	ENSG00000157445	301.796	-1.32208	0.314191	2.94424e-06	0.000102042	calcium voltage-gated channel auxiliary subunit alpha2delta 3 [Source:HGNC Symbol;Acc:HGNC:15460]
VAMP8	ENSG00000118640	122.635	1.79574	0.451344	2.96414e-06	0.000102506	vesicle associated membrane protein 8 [Source:HGNC Symbol;Acc:HGNC:12647]
KRT7	ENSG00000135480	461.451	2.42921	0.627598	2.96558e-06	0.000102506	keratin 7 [Source:HGNC Symbol;Acc:HGNC:6445]
MYADML2	ENSG00000185105	10.1052	-1.56551	0.37737	2.96619e-06	0.000102506	myeloid associated differentiation marker like 2 [Source:HGNC Symbol;Acc:HGNC:34548]
HOXB-AS1	ENSG00000230148	448.654	-1.0803	0.253702	2.97506e-06	0.000102714	HOXB cluster antisense RNA 1 [Source:HGNC Symbol;Acc:HGNC:43744]
IL1RAP	ENSG00000196083	759.546	1.49188	0.369803	3.01953e-06	0.000104049	interleukin 1 receptor accessory protein [Source:HGNC Symbol;Acc:HGNC:5995]
PKD1	ENSG00000008710	7399.23	-1.02365	0.239748	3.03429e-06	0.000104458	polycystin 1, transient receptor potential channel interacting [Source:HGNC Symbol;Acc:HGNC:9008]
MUC16	ENSG00000181143	2556.65	3.57794	0.959406	3.06766e-06	0.000105505	mucin 16, cell surface associated [Source:HGNC Symbol;Acc:HGNC:15582]
ELF1	ENSG00000120690	1143.91	1.14021	0.275608	3.07443e-06	0.000105637	E74 like ETS transcription factor 1 [Source:HGNC Symbol;Acc:HGNC:3316]
CCN4	ENSG00000104415	2287.19	3.34202	0.88296	3.12263e-06	0.00010719	cellular communication network factor 4 [Source:HGNC Symbol;Acc:HGNC:12769]
BANK1	ENSG00000153064	22.4004	2.06189	0.520465	3.14408e-06	0.000107721	B cell scaffold protein with ankyrin repeats 1 [Source:HGNC Symbol;Acc:HGNC:18233]
GRHL3	ENSG00000158055	95.2211	2.35357	0.607713	3.16972e-06	0.000108496	grainyhead like transcription factor 3 [Source:HGNC Symbol;Acc:HGNC:25839]
LHX5-AS1	ENSG00000257935	86.5729	-1.95771	0.473803	3.18867e-06	0.000108993	LHX5 antisense RNA 1 [Source:HGNC Symbol;Acc:HGNC:49570]
IL1B	ENSG00000125538	172.299	2.80204	0.735794	3.19032e-06	0.000108993	interleukin 1 beta [Source:HGNC Symbol;Acc:HGNC:5992]
SVIL2P	ENSG00000234814	17.4547	1.68792	0.419982	3.20953e-06	0.000109545	supervillin family member 2, pseudogene [Source:HGNC Symbol;Acc:HGNC:44959]
LAMB1	ENSG00000091136	11868.9	1.50323	0.36881	3.24617e-06	0.000110585	laminin subunit beta 1 [Source:HGNC Symbol;Acc:HGNC:6486]
MT-ATP6	ENSG00000198899	3958.75	3.22203	0.852431	3.29785e-06	0.000112133	mitochondrially encoded ATP synthase membrane subunit 6 [Source:HGNC Symbol;Acc:HGNC:7414]
RHPN1	ENSG00000158106	1407.14	-1.05274	0.248163	3.30396e-06	0.000112235	rhophilin Rho GTPase binding protein 1 [Source:HGNC Symbol;Acc:HGNC:19973]
MT-CO3	ENSG00000198938	8791.42	2.45572	0.629108	3.32741e-06	0.000112818	mitochondrially encoded cytochrome c oxidase III [Source:HGNC Symbol;Acc:HGNC:7422]
TLCD3B	ENSG00000149926	484.38	-1.50359	0.362005	3.35481e-06	0.000113544	TLC domain containing 3B [Source:HGNC Symbol;Acc:HGNC:25295]
AL645608.6	ENSG00000272438	37.6514	-1.18158	0.281624	3.35516e-06	0.000113544	novel transcript
RASSF3	ENSG00000153179	788.59	1.1512	0.279918	3.36617e-06	0.000113809	Ras association domain family member 3 [Source:HGNC Symbol;Acc:HGNC:14271]
HLA-C	ENSG00000204525	3522.18	2.19492	0.562593	3.38334e-06	0.000114282	major histocompatibility complex, class I, C [Source:HGNC Symbol;Acc:HGNC:4933]
NUGGC	ENSG00000189233	52.5749	3.88458	1.05498	3.47147e-06	0.00011682	nuclear GTPase, germinal center associated [Source:HGNC Symbol;Acc:HGNC:33550]
CTSE	ENSG00000196188	40.4841	2.8144	0.741549	3.54432e-06	0.000118765	cathepsin E [Source:HGNC Symbol;Acc:HGNC:2530]
LAG3	ENSG00000089692	48.4086	-1.10391	0.262899	3.55552e-06	0.000118979	lymphocyte activating 3 [Source:HGNC Symbol;Acc:HGNC:6476]
GVINP1	ENSG00000254838	84.3588	1.2314	0.302758	3.65493e-06	0.0001214	GTPase, very large interferon inducible pseudogene 1 [Source:HGNC Symbol;Acc:HGNC:25813]
ANKDD1B	ENSG00000189045	72.2614	1.06598	0.257759	3.66295e-06	0.000121555	ankyrin repeat and death domain containing 1B [Source:HGNC Symbol;Acc:HGNC:32525]
AC093620.1	ENSG00000241269	37.7087	-1.28347	0.309161	3.75266e-06	0.000123845	novel transcript
AC083837.1	ENSG00000285744	48.7214	2.25761	0.586498	3.76006e-06	0.00012387	novel transcript
DELEC1	ENSG00000173077	46.4401	2.17438	0.561836	3.76031e-06	0.00012387	deleted in esophageal cancer 1 [Source:HGNC Symbol;Acc:HGNC:23658]
TSPAN1	ENSG00000117472	65.3115	2.44339	0.639502	3.78272e-06	0.000124379	tetraspanin 1 [Source:HGNC Symbol;Acc:HGNC:20657]
KIAA0040	ENSG00000235750	172.769	1.70957	0.435258	3.82691e-06	0.000125717	KIAA0040 [Source:HGNC Symbol;Acc:HGNC:28950]
KCNN1	ENSG00000105642	470.882	-1.20947	0.290786	3.94927e-06	0.0001295	potassium calcium-activated channel subfamily N member 1 [Source:HGNC Symbol;Acc:HGNC:6290]
LIPH	ENSG00000163898	69.5026	2.78983	0.7424	4.01083e-06	0.000131159	lipase H [Source:HGNC Symbol;Acc:HGNC:18483]
CYP24A1	ENSG00000019186	330.026	2.86982	0.767517	4.0426e-06	0.000131958	cytochrome P450 family 24 subfamily A member 1 [Source:HGNC Symbol;Acc:HGNC:2602]
AC008514.1	ENSG00000253348	11.0017	3.80711	0.964495	4.04938e-06	0.000132059	novel transcript
WDR97	ENSG00000179698	156.636	-1.0841	0.259336	4.08653e-06	0.00013287	WD repeat domain 97 [Source:HGNC Symbol;Acc:HGNC:26959]
KRT80	ENSG00000167767	64.3562	2.40491	0.632858	4.18882e-06	0.000135744	keratin 80 [Source:HGNC Symbol;Acc:HGNC:27056]
AC000093.1	ENSG00000284874	49.1756	-1.20132	0.28999	4.25063e-06	0.000136908	novel transcript
CYTOR	ENSG00000222041	201.359	1.64076	0.419041	4.26482e-06	0.000136982	cytoskeleton regulator RNA [Source:HGNC Symbol;Acc:HGNC:28717]
LINC01036	ENSG00000230426	15.9673	1.61171	0.403332	4.26606e-06	0.000136982	long intergenic non-protein coding RNA 1036 [Source:HGNC Symbol;Acc:HGNC:49024]
AC116552.1	ENSG00000261744	49.5267	-1.03842	0.248162	4.26759e-06	0.000136982	ZFPM1 antisense RNA 1 [Source:HGNC Symbol;Acc:HGNC:55351]
AC090907.1	ENSG00000259376	16.1421	-1.11421	0.268642	4.28481e-06	0.000137366	novel transcript, antisense to LRRK1
PODXL	ENSG00000128567	9457.12	1.99732	0.514255	4.29048e-06	0.000137425	podocalyxin like [Source:HGNC Symbol;Acc:HGNC:9171]
BX324167.2	ENSG00000279954	71.639	-1.0053	0.240087	4.31417e-06	0.000137815	novel transcript
SEPTIN5	ENSG00000184702	91.8657	-1.27456	0.309098	4.39243e-06	0.000140066	septin 5 [Source:HGNC Symbol;Acc:HGNC:9164]
AC105749.1	ENSG00000281100	100.674	1.27758	0.31853	4.44774e-06	0.000141579	TEC
SLC47A1	ENSG00000142494	173.417	1.14663	0.28321	4.46758e-06	0.000141958	solute carrier family 47 member 1 [Source:HGNC Symbol;Acc:HGNC:25588]
AC074386.1	ENSG00000284644	11.4127	2.37276	0.605558	4.48763e-06	0.000142469	novel transcript, antisense to OR2A1 and ARHGEF5
RERG	ENSG00000134533	289.94	1.97611	0.514749	4.52676e-06	0.000143585	RAS like estrogen regulated growth inhibitor [Source:HGNC Symbol;Acc:HGNC:15980]
MR1	ENSG00000153029	82.5068	1.83074	0.472708	4.5308e-06	0.000143586	major histocompatibility complex, class I-related [Source:HGNC Symbol;Acc:HGNC:4975]
CLEC1B	ENSG00000165682	14.1693	4.12174	1.07504	4.64537e-06	0.000146828	C-type lectin domain family 1 member B [Source:HGNC Symbol;Acc:HGNC:24356]
PPIC	ENSG00000168938	313.98	1.44906	0.367593	4.66278e-06	0.000147119	peptidylprolyl isomerase C [Source:HGNC Symbol;Acc:HGNC:9256]
CYSLTR2	ENSG00000152207	367.543	2.28088	0.603317	4.69375e-06	0.000147763	cysteinyl leukotriene receptor 2 [Source:HGNC Symbol;Acc:HGNC:18274]
Z98257.1	ENSG00000227066	22.6442	3.64328	0.990515	4.72956e-06	0.000148704	novel transcript
AC130888.1	ENSG00000288111	16.6575	1.49073	0.373333	4.7535e-06	0.000149325	novel transcript
SSTR5	ENSG00000162009	13.9139	-2.08776	0.520718	4.8234e-06	0.000151125	somatostatin receptor 5 [Source:HGNC Symbol;Acc:HGNC:11334]
P3H2	ENSG00000090530	776.495	1.03156	0.253141	4.849e-06	0.000151794	prolyl 3-hydroxylase 2 [Source:HGNC Symbol;Acc:HGNC:19317]
AC112487.1	ENSG00000239482	67.6746	1.30201	0.32646	4.87549e-06	0.000152491	novel transcript
RIPOR3	ENSG00000042062	747.434	1.85933	0.4852	4.9048e-06	0.000153152	RIPOR family member 3 [Source:HGNC Symbol;Acc:HGNC:16168]
SHLD2P1	ENSG00000165874	43.8128	1.13937	0.280877	4.90833e-06	0.000153152	shieldin complex subunit 2 pseudogene 1 [Source:HGNC Symbol;Acc:HGNC:31425]
ADAMTS9	ENSG00000163638	3915.43	1.2203	0.305147	4.90943e-06	0.000153152	ADAM metallopeptidase with thrombospondin type 1 motif 9 [Source:HGNC Symbol;Acc:HGNC:13202]
SLC30A3	ENSG00000115194	75.5059	-2.16796	0.539216	4.92155e-06	0.000153397	solute carrier family 30 member 3 [Source:HGNC Symbol;Acc:HGNC:11014]
LINC00540	ENSG00000276476	30.7606	1.99467	0.518044	4.93674e-06	0.00015372	long intergenic non-protein coding RNA 540 [Source:NCBI gene (formerly Entrezgene);Acc:100506622]
NKAIN4	ENSG00000101198	1443.77	-1.05236	0.253824	4.94048e-06	0.00015372	sodium/potassium transporting ATPase interacting 4 [Source:HGNC Symbol;Acc:HGNC:16191]
USP18	ENSG00000184979	138.097	1.989	0.522322	4.95401e-06	0.000153955	ubiquitin specific peptidase 18 [Source:HGNC Symbol;Acc:HGNC:12616]
LINC02086	ENSG00000244649	23.0305	2.42979	0.640012	4.97143e-06	0.000153955	long intergenic non-protein coding RNA 2086 [Source:HGNC Symbol;Acc:HGNC:52936]
DBI	ENSG00000155368	270.434	1.08881	0.269158	4.97259e-06	0.000153955	diazepam binding inhibitor, acyl-CoA binding protein [Source:HGNC Symbol;Acc:HGNC:2690]
SNORD3B-1	ENSG00000265185	142.695	1.22832	0.307056	4.97374e-06	0.000153955	small nucleolar RNA, C/D box 3B-1 [Source:HGNC Symbol;Acc:HGNC:10168]
TBC1D4	ENSG00000136111	2720.76	1.16096	0.289273	5.05315e-06	0.000155608	TBC1 domain family member 4 [Source:HGNC Symbol;Acc:HGNC:19165]
ADGRG6	ENSG00000112414	1699.47	1.84336	0.481641	5.08763e-06	0.000156535	adhesion G protein-coupled receptor G6 [Source:HGNC Symbol;Acc:HGNC:13841]
SLC66A3	ENSG00000162976	276.809	1.13565	0.28143	5.11714e-06	0.000157308	solute carrier family 66 member 3 [Source:HGNC Symbol;Acc:HGNC:28503]
S100A9	ENSG00000163220	204.787	3.98727	1.12807	5.1676e-06	0.000158452	S100 calcium binding protein A9 [Source:HGNC Symbol;Acc:HGNC:10499]
BTN3A2	ENSG00000186470	624.119	1.23602	0.310642	5.17709e-06	0.000158608	butyrophilin subfamily 3 member A2 [Source:HGNC Symbol;Acc:HGNC:1139]
AL512662.1	ENSG00000283913	61.9806	1.22668	0.307271	5.23345e-06	0.000159925	novel transcript
VNN1	ENSG00000112299	12.1318	-3.20412	0.802374	5.34065e-06	0.00016251	vanin 1 [Source:HGNC Symbol;Acc:HGNC:12705]
OGFRP1	ENSG00000182057	46.9687	1.04411	0.257331	5.3602e-06	0.000162967	opioid growth factor receptor pseudogene 1 [Source:HGNC Symbol;Acc:HGNC:50511]
CREB3L2	ENSG00000182158	5249.36	1.00842	0.248301	5.37452e-06	0.000163264	cAMP responsive element binding protein 3 like 2 [Source:HGNC Symbol;Acc:HGNC:23720]
VPS37D	ENSG00000176428	699.365	-1.09032	0.264733	5.41747e-06	0.000164045	VPS37D subunit of ESCRT-I [Source:HGNC Symbol;Acc:HGNC:18287]
KCNJ15	ENSG00000157551	17.9619	2.58602	0.685858	5.41852e-06	0.000164045	potassium inwardly rectifying channel subfamily J member 15 [Source:HGNC Symbol;Acc:HGNC:6261]
SOX6	ENSG00000110693	2627.7	1.06228	0.263404	5.45474e-06	0.000164864	SRY-box transcription factor 6 [Source:HGNC Symbol;Acc:HGNC:16421]
DLL4	ENSG00000128917	157.569	-1.29461	0.318297	5.48806e-06	0.000165633	delta like canonical Notch ligand 4 [Source:HGNC Symbol;Acc:HGNC:2910]
PLA2R1	ENSG00000153246	506.916	1.5223	0.392457	5.49351e-06	0.000165633	phospholipase A2 receptor 1 [Source:HGNC Symbol;Acc:HGNC:9042]
ARHGAP33	ENSG00000004777	652.234	-1.04456	0.253106	5.49405e-06	0.000165633	Rho GTPase activating protein 33 [Source:HGNC Symbol;Acc:HGNC:23085]
COL17A1	ENSG00000065618	160.338	2.07015	0.548732	5.50784e-06	0.000165745	collagen type XVII alpha 1 chain [Source:HGNC Symbol;Acc:HGNC:2194]
EIF4BP3	ENSG00000224546	352.023	1.15386	0.288832	5.53626e-06	0.000166347	eukaryotic translation initiation factor 4B pseudogene 3 [Source:HGNC Symbol;Acc:HGNC:37936]
HOXB6	ENSG00000108511	2352.14	-1.00054	0.241752	5.55263e-06	0.00016656	homeobox B6 [Source:HGNC Symbol;Acc:HGNC:5117]
ADAMTS9-AS1	ENSG00000241158	117.237	1.33485	0.338778	5.58707e-06	0.00016719	ADAMTS9 antisense RNA 1 [Source:HGNC Symbol;Acc:HGNC:40625]
IQGAP2	ENSG00000145703	1614.42	1.15098	0.288072	5.59044e-06	0.00016719	IQ motif containing GTPase activating protein 2 [Source:HGNC Symbol;Acc:HGNC:6111]
ISG15	ENSG00000187608	1107.15	2.03772	0.541083	5.59226e-06	0.00016719	ISG15 ubiquitin like modifier [Source:HGNC Symbol;Acc:HGNC:4053]
IRX4	ENSG00000113430	69.113	-1.78533	0.44576	5.61732e-06	0.00016766	iroquois homeobox 4 [Source:HGNC Symbol;Acc:HGNC:6129]
AC005524.1	ENSG00000283269	95.3991	4.55669	1.31603	5.64884e-06	0.000168461	SHC SH2-domain binding protein 1 (SHCBP1) pseudogene
C4B	ENSG00000224389	73.719	2.94184	0.816323	5.77456e-06	0.000171782	complement C4B (Chido blood group) [Source:HGNC Symbol;Acc:HGNC:1324]
AC012531.1	ENSG00000260597	83.3706	1.58663	0.41249	5.81994e-06	0.000172989	novel transcript
LINC02624	ENSG00000229775	101.48	4.00746	1.14238	5.9017e-06	0.000175129	long intergenic non-protein coding RNA 2624 [Source:HGNC Symbol;Acc:HGNC:54103]
NEDD4	ENSG00000069869	1387.25	1.14283	0.286111	5.94336e-06	0.000176074	NEDD4 E3 ubiquitin protein ligase [Source:HGNC Symbol;Acc:HGNC:7727]
REM2	ENSG00000139890	361.911	-1.17031	0.287163	5.95987e-06	0.000176418	RRAD and GEM like GTPase 2 [Source:HGNC Symbol;Acc:HGNC:20248]
NIPAL1	ENSG00000163293	573.42	1.46377	0.377808	5.96722e-06	0.00017649	NIPA like domain containing 1 [Source:HGNC Symbol;Acc:HGNC:27194]
SERBP1P5	ENSG00000249565	20.8288	1.795	0.469228	5.97798e-06	0.000176663	SERPINE1 mRNA binding protein 1 pseudogene 5 [Source:HGNC Symbol;Acc:HGNC:44632]
AL589863.1	ENSG00000268659	15.6838	1.63535	0.418782	5.98363e-06	0.000176684	novel transcript, sense intronic to C10orf11
RRS1-AS1	ENSG00000246145	39.6739	1.30257	0.330864	6.01059e-06	0.000177335	RRS1 divergent transcript [Source:HGNC Symbol;Acc:HGNC:50465]
CARD6	ENSG00000132357	94.5124	1.94888	0.517133	6.09213e-06	0.000179298	caspase recruitment domain family member 6 [Source:HGNC Symbol;Acc:HGNC:16394]
ADM5	ENSG00000224420	36.5877	-1.09904	0.269567	6.14528e-06	0.000180419	adrenomedullin 5 (putative) [Source:HGNC Symbol;Acc:HGNC:27293]
SFT2D2	ENSG00000213064	5124.77	1.03186	0.256568	6.17971e-06	0.000181086	SFT2 domain containing 2 [Source:HGNC Symbol;Acc:HGNC:25140]
PAX8-AS1	ENSG00000189223	414.687	3.18124	0.891133	6.2186e-06	0.000181976	PAX8 antisense RNA 1 [Source:HGNC Symbol;Acc:HGNC:49271]
FGF7	ENSG00000140285	265.181	2.29746	0.620717	6.22594e-06	0.000182043	fibroblast growth factor 7 [Source:HGNC Symbol;Acc:HGNC:3685]
IQGAP1	ENSG00000140575	5828.01	1.1312	0.284499	6.23267e-06	0.00018209	IQ motif containing GTPase activating protein 1 [Source:HGNC Symbol;Acc:HGNC:6110]
HSH2D	ENSG00000196684	26.6285	2.18825	0.5857	6.23769e-06	0.00018209	hematopoietic SH2 domain containing [Source:HGNC Symbol;Acc:HGNC:24920]
AL138963.3	ENSG00000273149	264.908	1.34049	0.34273	6.27267e-06	0.000182962	novel transcript, antisense to TPT1
AC008906.1	ENSG00000248734	51.3979	1.20888	0.305432	6.28086e-06	0.000183052	novel transcript
CDX1	ENSG00000113722	149.15	2.78282	0.768033	6.41788e-06	0.000186412	caudal type homeobox 1 [Source:HGNC Symbol;Acc:HGNC:1805]
AL162741.1	ENSG00000260179	26.3915	-1.00984	0.247077	6.42208e-06	0.000186412	novel transcript
OSMR-AS1	ENSG00000249740	10.7807	2.48407	0.652659	6.45209e-06	0.000186868	OSMR divergent transcript [Source:HGNC Symbol;Acc:HGNC:50296]
LINC02331	ENSG00000235269	15.3054	2.33752	0.615708	6.45326e-06	0.000186868	long intergenic non-protein coding RNA 2331 [Source:HGNC Symbol;Acc:HGNC:53251]
AP001360.1	ENSG00000255216	21.1082	3.08135	0.833824	6.45341e-06	0.000186868	novel transcript
MYL4	ENSG00000198336	24.0513	2.75419	0.750021	6.47584e-06	0.000187366	myosin light chain 4 [Source:HGNC Symbol;Acc:HGNC:7585]
ATP10B	ENSG00000118322	136.451	1.73831	0.459263	6.51947e-06	0.000187872	ATPase phospholipid transporting 10B (putative) [Source:HGNC Symbol;Acc:HGNC:13543]
BRSK1	ENSG00000160469	1679	-1.04938	0.256913	6.56495e-06	0.000188879	BR serine/threonine kinase 1 [Source:HGNC Symbol;Acc:HGNC:18994]
FAP	ENSG00000078098	985.267	1.48021	0.382814	6.59499e-06	0.000189591	fibroblast activation protein alpha [Source:HGNC Symbol;Acc:HGNC:3590]
CHSY3	ENSG00000198108	581.967	1.85251	0.493376	6.66559e-06	0.000191009	chondroitin sulfate synthase 3 [Source:HGNC Symbol;Acc:HGNC:24293]
BST1	ENSG00000109743	52.637	1.33683	0.343072	6.77493e-06	0.000193833	bone marrow stromal cell antigen 1 [Source:HGNC Symbol;Acc:HGNC:1118]
MFNG	ENSG00000100060	401.681	-1.18854	0.294548	6.94042e-06	0.000198252	MFNG O-fucosylpeptide 3-beta-N-acetylglucosaminyltransferase [Source:HGNC Symbol;Acc:HGNC:7038]
COLEC11	ENSG00000118004	74.6612	1.32694	0.341519	7.01061e-06	0.00019978	collectin subfamily member 11 [Source:HGNC Symbol;Acc:HGNC:17213]
TRIM38	ENSG00000112343	1102.58	1.93918	0.520884	7.05718e-06	0.000200812	tripartite motif containing 38 [Source:HGNC Symbol;Acc:HGNC:10059]
SUSD5	ENSG00000173705	74.386	1.40468	0.363855	7.05801e-06	0.000200812	sushi domain containing 5 [Source:HGNC Symbol;Acc:HGNC:29061]
HOXA9	ENSG00000078399	115.483	1.83299	0.488933	7.10646e-06	0.000201854	homeobox A9 [Source:HGNC Symbol;Acc:HGNC:5109]
OSTN	ENSG00000188729	29.7261	1.19621	0.301798	7.12303e-06	0.000202022	osteocrin [Source:HGNC Symbol;Acc:HGNC:29961]
BMPER	ENSG00000164619	229.772	1.40667	0.365698	7.13799e-06	0.000202286	BMP binding endothelial regulator [Source:HGNC Symbol;Acc:HGNC:24154]
INHBA	ENSG00000122641	292.093	1.52126	0.399259	7.16897e-06	0.000202952	inhibin subunit beta A [Source:HGNC Symbol;Acc:HGNC:6066]
CCDC141	ENSG00000163492	145.292	1.45179	0.378501	7.19488e-06	0.000203298	coiled-coil domain containing 141 [Source:HGNC Symbol;Acc:HGNC:26821]
COL1A2	ENSG00000164692	20474.9	2.16291	0.576504	7.19633e-06	0.000203298	collagen type I alpha 2 chain [Source:HGNC Symbol;Acc:HGNC:2198]
NAPSA	ENSG00000131400	35.0583	-2.0525	0.52187	7.21676e-06	0.000203638	napsin A aspartic peptidase [Source:HGNC Symbol;Acc:HGNC:13395]
PLGLB2	ENSG00000125551	39.7032	-1.61457	0.408257	7.21972e-06	0.000203638	plasminogen like B2 [Source:HGNC Symbol;Acc:HGNC:9073]
AC069277.1	ENSG00000189229	175.358	3.36013	0.957025	7.23127e-06	0.000203804	novel transcript
ITGB1P1	ENSG00000269378	144.188	1.59283	0.419347	7.24428e-06	0.00020401	integrin subunit beta 1 pseudogene 1 [Source:HGNC Symbol;Acc:HGNC:3781]
AC005394.2	ENSG00000283403	18.7724	3.44862	0.955776	7.28271e-06	0.000204932	novel transcript
CD248	ENSG00000174807	539.558	1.60961	0.425621	7.36657e-06	0.000207067	CD248 molecule [Source:HGNC Symbol;Acc:HGNC:18219]
NRARP	ENSG00000198435	2394.36	-1.23481	0.30932	7.77502e-06	0.000216747	NOTCH regulated ankyrin repeat protein [Source:HGNC Symbol;Acc:HGNC:33843]
UBE2Q2P6	ENSG00000275695	21.5632	-1.29621	0.327801	7.93273e-06	0.000220629	ubiquitin conjugating enzyme E2 Q2 pseudogene 6 [Source:HGNC Symbol;Acc:HGNC:49412]
RADIL	ENSG00000157927	687.874	-1.00025	0.246894	8.04522e-06	0.000223067	Rap associating with DIL domain [Source:HGNC Symbol;Acc:HGNC:22226]
AC023158.2	ENSG00000273853	32.153	1.75668	0.468371	8.07703e-06	0.000223603	novel transcript, sense intronic to SYT10
UGT2B17	ENSG00000197888	38.0655	4.55806	1.3215	8.08665e-06	0.000223698	UDP glucuronosyltransferase family 2 member B17 [Source:HGNC Symbol;Acc:HGNC:12547]
AC005912.1	ENSG00000227081	122.089	1.81701	0.489679	8.21627e-06	0.000226933	ribosomal protein S27 (RPS27) pseudogene
TATDN2P3	ENSG00000235205	21.8199	1.68992	0.447546	8.22775e-06	0.000227076	TatD DNase domain containing 2 pseudogene 3 [Source:HGNC Symbol;Acc:HGNC:39256]
SLC6A13	ENSG00000010379	247.469	2.34096	0.647567	8.3592e-06	0.00023035	solute carrier family 6 member 13 [Source:HGNC Symbol;Acc:HGNC:11046]
AC245041.2	ENSG00000276850	220.035	3.33348	0.960455	8.44098e-06	0.000232085	novel transcript
KRT13	ENSG00000171401	186.921	5.94085	1.8789	8.44804e-06	0.000232085	keratin 13 [Source:HGNC Symbol;Acc:HGNC:6415]
RASEF	ENSG00000165105	328.853	1.26667	0.327687	8.44805e-06	0.000232085	RAS and EF-hand domain containing [Source:HGNC Symbol;Acc:HGNC:26464]
AARD	ENSG00000205002	16.4376	2.02948	0.545027	8.54119e-06	0.000234107	alanine and arginine rich domain containing protein [Source:HGNC Symbol;Acc:HGNC:33842]
COL6A3	ENSG00000163359	8307	2.07056	0.560217	8.56517e-06	0.000234585	collagen type VI alpha 3 chain [Source:HGNC Symbol;Acc:HGNC:2213]
PTPRN2	ENSG00000155093	1169.92	-2.02742	0.52162	8.69052e-06	0.000237655	protein tyrosine phosphatase receptor type N2 [Source:HGNC Symbol;Acc:HGNC:9677]
HCG22	ENSG00000228789	13.2699	1.42405	0.367123	8.71356e-06	0.000238104	HLA complex group 22 (gene/pseudogene) [Source:HGNC Symbol;Acc:HGNC:27780]
MYT1	ENSG00000196132	1419.81	-1.18076	0.296524	8.72707e-06	0.000238292	myelin transcription factor 1 [Source:HGNC Symbol;Acc:HGNC:7622]
RN7SKP71	ENSG00000201428	47.2466	2.23691	0.614625	8.76055e-06	0.000239025	RN7SK pseudogene 71 [Source:HGNC Symbol;Acc:HGNC:45795]
AC109361.2	ENSG00000250740	48.4435	2.82136	0.79328	8.76799e-06	0.000239046	novel transcript
AL589765.6	ENSG00000269489	14.9533	-1.48773	0.380533	8.82905e-06	0.000240506	novel transcript
P2RY6	ENSG00000171631	54.8896	2.91807	0.826621	8.83495e-06	0.000240506	pyrimidinergic receptor P2Y6 [Source:HGNC Symbol;Acc:HGNC:8543]
AC010997.6	ENSG00000279814	28.1553	1.46652	0.387996	8.85726e-06	0.000240749	TEC
CEACAM1	ENSG00000079385	149.962	2.1989	0.609322	8.99063e-06	0.00024382	CEA cell adhesion molecule 1 [Source:HGNC Symbol;Acc:HGNC:1814]
CEMIP	ENSG00000103888	587.922	2.60816	0.735036	9.05082e-06	0.000245082	cell migration inducing hyaluronidase 1 [Source:HGNC Symbol;Acc:HGNC:29213]
DNM3OS	ENSG00000230630	519.125	1.77137	0.478436	9.07328e-06	0.000245505	DNM3 opposite strand/antisense RNA [Source:HGNC Symbol;Acc:HGNC:41228]
AL445670.1	ENSG00000277103	57.7347	1.45911	0.386906	9.16898e-06	0.000247908	sorting nexin 18 (SNX18) pseudogene
PLCH2	ENSG00000149527	415.975	-1.17961	0.297146	9.18781e-06	0.000248043	phospholipase C eta 2 [Source:HGNC Symbol;Acc:HGNC:29037]
MT2A	ENSG00000125148	274.51	1.79008	0.485926	9.19715e-06	0.000248109	metallothionein 2A [Source:HGNC Symbol;Acc:HGNC:7406]
IFI27	ENSG00000165949	330.524	2.05796	0.566708	9.21147e-06	0.000248178	interferon alpha inducible protein 27 [Source:HGNC Symbol;Acc:HGNC:5397]
SLC7A7	ENSG00000155465	1732.78	2.96253	0.843715	9.30075e-06	0.000249965	solute carrier family 7 member 7 [Source:HGNC Symbol;Acc:HGNC:11065]
AC006460.2	ENSG00000284052	80.1788	1.00016	0.25439	9.33167e-06	0.000250608	novel transcript
ATP7B	ENSG00000123191	7978.1	1.74735	0.461117	9.44754e-06	0.000253093	ATPase copper transporting beta [Source:HGNC Symbol;Acc:HGNC:870]
Z97652.1	ENSG00000226890	13.1063	-1.10655	0.279456	9.4524e-06	0.000253093	novel transcript, antisense to CRAMP1L
NPFFR2	ENSG00000056291	36.093	2.07897	0.567703	9.47048e-06	0.000253388	neuropeptide FF receptor 2 [Source:HGNC Symbol;Acc:HGNC:4525]
ANXA3	ENSG00000138772	1123.44	1.83899	0.498623	9.53255e-06	0.000254859	annexin A3 [Source:HGNC Symbol;Acc:HGNC:541]
C15orf48	ENSG00000166920	10.7507	1.96505	0.524219	9.5455e-06	0.000255015	chromosome 15 open reading frame 48 [Source:HGNC Symbol;Acc:HGNC:29898]
TFF3	ENSG00000160180	93.7174	2.87726	0.821281	9.67067e-06	0.000257512	trefoil factor 3 [Source:HGNC Symbol;Acc:HGNC:11757]
PLAU	ENSG00000122861	150.594	1.2321	0.321198	9.68134e-06	0.000257512	plasminogen activator, urokinase [Source:HGNC Symbol;Acc:HGNC:9052]
AP000915.2	ENSG00000265477	28.7368	1.2557	0.3278	9.71334e-06	0.000258155	novel transcript
CPLX1	ENSG00000168993	149.546	-1.55257	0.399021	9.73215e-06	0.000258464	complexin 1 [Source:HGNC Symbol;Acc:HGNC:2309]
CEACAM6	ENSG00000086548	213.888	3.37385	0.987806	9.88258e-06	0.000261299	CEA cell adhesion molecule 6 [Source:HGNC Symbol;Acc:HGNC:1818]
IGFBP2	ENSG00000115457	14098.9	-1.25588	0.319242	9.90783e-06	0.000261498	insulin like growth factor binding protein 2 [Source:HGNC Symbol;Acc:HGNC:5471]
PARP10	ENSG00000178685	535.535	1.46843	0.392292	9.91195e-06	0.000261498	poly(ADP-ribose) polymerase family member 10 [Source:HGNC Symbol;Acc:HGNC:25895]
ALG1L6P	ENSG00000238278	10.8428	-1.29559	0.332908	9.92967e-06	0.000261773	ALG1 like 6, pseudogene [Source:HGNC Symbol;Acc:HGNC:44375]
PRSS53	ENSG00000151006	163.549	-1.05002	0.26288	9.96717e-06	0.000262289	serine protease 53 [Source:HGNC Symbol;Acc:HGNC:34407]
LBX1	ENSG00000138136	347.827	-2.54071	0.660442	1.00463e-05	0.000264071	ladybird homeobox 1 [Source:HGNC Symbol;Acc:HGNC:16960]
MAST1	ENSG00000105613	576.183	-1.09483	0.275964	1.01298e-05	0.000265877	microtubule associated serine/threonine kinase 1 [Source:HGNC Symbol;Acc:HGNC:19034]
NKAIN1	ENSG00000084628	1613	-1.18642	0.301022	1.02506e-05	0.000268637	sodium/potassium transporting ATPase interacting 1 [Source:HGNC Symbol;Acc:HGNC:25743]
EMILIN1	ENSG00000138080	1086.34	1.51824	0.408213	1.03296e-05	0.000269937	elastin microfibril interfacer 1 [Source:HGNC Symbol;Acc:HGNC:19880]
MEDAG	ENSG00000102802	117.451	2.82272	0.809418	1.03594e-05	0.000270324	mesenteric estrogen dependent adipogenesis [Source:HGNC Symbol;Acc:HGNC:25926]
NPNT	ENSG00000168743	8611.03	2.5758	0.733097	1.05083e-05	0.000273613	nephronectin [Source:HGNC Symbol;Acc:HGNC:27405]
AC011365.1	ENSG00000254192	31.8215	1.76451	0.478219	1.05216e-05	0.00027376	novel transcript
FABP1	ENSG00000163586	34.7735	3.88493	1.14989	1.0717e-05	0.000278039	fatty acid binding protein 1 [Source:HGNC Symbol;Acc:HGNC:3555]
PTPN3	ENSG00000070159	478.611	1.10089	0.286045	1.08709e-05	0.000281016	protein tyrosine phosphatase non-receptor type 3 [Source:HGNC Symbol;Acc:HGNC:9655]
RASGRP3	ENSG00000152689	193.472	1.0686	0.276616	1.08939e-05	0.000281408	RAS guanyl releasing protein 3 [Source:HGNC Symbol;Acc:HGNC:14545]
LINC01896	ENSG00000263146	219.576	-1.32397	0.339753	1.09656e-05	0.000282853	long intergenic non-protein coding RNA 1896 [Source:HGNC Symbol;Acc:HGNC:52715]
AC020978.5	ENSG00000262160	203.934	1.33844	0.355902	1.0984e-05	0.000283124	novel transcript, antisense to NFATC3
SDR16C5	ENSG00000170786	19.6256	3.41674	0.980444	1.11649e-05	0.000286963	short chain dehydrogenase/reductase family 16C member 5 [Source:HGNC Symbol;Acc:HGNC:30311]
JCAD	ENSG00000165757	906.189	1.15785	0.303608	1.12365e-05	0.000288391	junctional cadherin 5 associated [Source:HGNC Symbol;Acc:HGNC:29283]
KRT16P2	ENSG00000227300	16.0844	4.92117	1.38821	1.12935e-05	0.000289174	keratin 16 pseudogene 2 [Source:HGNC Symbol;Acc:HGNC:37807]
TRIM36-IT1	ENSG00000250472	23.2447	-1.47743	0.38509	1.16177e-05	0.000296689	TRIM36 intronic transcript 1 [Source:HGNC Symbol;Acc:HGNC:41422]
ART4	ENSG00000111339	43.0242	2.74988	0.78955	1.16506e-05	0.000297318	ADP-ribosyltransferase 4 (inactive) (Dombrock blood group) [Source:HGNC Symbol;Acc:HGNC:726]
COL21A1	ENSG00000124749	1244.37	2.92581	0.852572	1.17159e-05	0.000298559	collagen type XXI alpha 1 chain [Source:HGNC Symbol;Acc:HGNC:17025]
MPZL3	ENSG00000160588	262.075	1.48293	0.401565	1.17475e-05	0.000298942	myelin protein zero like 3 [Source:HGNC Symbol;Acc:HGNC:27279]
AL162586.1	ENSG00000225032	108.165	-1.02023	0.258341	1.18678e-05	0.000301574	novel transcript
EEF1A2	ENSG00000101210	1286.79	-1.10505	0.281593	1.19622e-05	0.000303544	eukaryotic translation elongation factor 1 alpha 2 [Source:HGNC Symbol;Acc:HGNC:3192]
INSM1	ENSG00000173404	1218.76	-1.37635	0.356133	1.1997e-05	0.000304212	INSM transcriptional repressor 1 [Source:HGNC Symbol;Acc:HGNC:6090]
MYOM2	ENSG00000036448	386.41	-1.88703	0.494586	1.20277e-05	0.000304561	myomesin 2 [Source:HGNC Symbol;Acc:HGNC:7614]
TAP1	ENSG00000168394	685.929	1.88723	0.526676	1.22875e-05	0.000309827	transporter 1, ATP binding cassette subfamily B member [Source:HGNC Symbol;Acc:HGNC:43]
AC009055.1	ENSG00000260364	37.458	5.09485	1.55016	1.25513e-05	0.00031554	novel transcript
S100A10	ENSG00000197747	1293.03	1.99675	0.561739	1.25863e-05	0.000315908	S100 calcium binding protein A10 [Source:HGNC Symbol;Acc:HGNC:10487]
BACH1-IT3	ENSG00000234293	44.1689	1.6146	0.443091	1.25902e-05	0.000315908	BACH1 intronic transcript 3 [Source:HGNC Symbol;Acc:HGNC:16455]
GAD1	ENSG00000128683	1244.04	-1.60109	0.419111	1.26922e-05	0.000318022	glutamate decarboxylase 1 [Source:HGNC Symbol;Acc:HGNC:4092]
SCRT1	ENSG00000261678	503.285	-1.57762	0.412778	1.27749e-05	0.000319871	scratch family transcriptional repressor 1 [Source:HGNC Symbol;Acc:HGNC:15950]
POLRMTP1	ENSG00000266066	35.0801	-1.27731	0.330972	1.27852e-05	0.000319905	RNA polymerase mitochondrial pseudogene 1 [Source:HGNC Symbol;Acc:HGNC:28865]
PTF1A	ENSG00000168267	101.808	-2.26632	0.599179	1.29153e-05	0.000322937	pancreas associated transcription factor 1a [Source:HGNC Symbol;Acc:HGNC:23734]
VDR	ENSG00000111424	27.9427	2.39757	0.683311	1.30734e-05	0.000326661	vitamin D receptor [Source:HGNC Symbol;Acc:HGNC:12679]
CSMD1	ENSG00000183117	334.248	-1.87503	0.494616	1.32729e-05	0.000330726	CUB and Sushi multiple domains 1 [Source:HGNC Symbol;Acc:HGNC:14026]
AL357522.1	ENSG00000287616	26.6078	1.40227	0.377204	1.33034e-05	0.000331027	novel transcript
AC138305.1	ENSG00000260658	26.3022	1.39741	0.375978	1.34871e-05	0.000334671	novel transcript
LINC01529	ENSG00000225872	13.1522	-1.69578	0.449041	1.3559e-05	0.000335758	long intergenic non-protein coding RNA 1529 [Source:HGNC Symbol;Acc:HGNC:51268]
SH2D3C	ENSG00000095370	326.654	-1.18896	0.307224	1.3623e-05	0.000336879	SH2 domain containing 3C [Source:HGNC Symbol;Acc:HGNC:16884]
IRF1	ENSG00000125347	876.633	1.52608	0.419381	1.37924e-05	0.000340598	interferon regulatory factor 1 [Source:HGNC Symbol;Acc:HGNC:6116]
AL645608.2	ENSG00000230699	149.495	-1.13799	0.293469	1.38506e-05	0.000341096	novel transcript
RASA4CP	ENSG00000228903	80.0103	-1.17989	0.30528	1.38877e-05	0.000341776	RAS p21 protein activator 4C, pseudogene [Source:HGNC Symbol;Acc:HGNC:44185]
FREM1	ENSG00000164946	5818	1.307	0.352831	1.39168e-05	0.000342258	FRAS1 related extracellular matrix 1 [Source:HGNC Symbol;Acc:HGNC:23399]
AL078599.2	ENSG00000232031	49.9899	1.06912	0.280673	1.3976e-05	0.000343441	novel transcript
GALNT10	ENSG00000164574	2403.34	1.36849	0.37085	1.40027e-05	0.000343665	polypeptide N-acetylgalactosaminyltransferase 10 [Source:HGNC Symbol;Acc:HGNC:19873]
EHD2	ENSG00000024422	326.226	1.94829	0.550253	1.42208e-05	0.000348303	EH domain containing 2 [Source:HGNC Symbol;Acc:HGNC:3243]
CD109	ENSG00000156535	370.721	1.45445	0.397297	1.43072e-05	0.000350008	CD109 molecule [Source:HGNC Symbol;Acc:HGNC:21685]
ADRB3	ENSG00000188778	129.476	2.6074	0.761852	1.43099e-05	0.000350008	adrenoceptor beta 3 [Source:HGNC Symbol;Acc:HGNC:288]
ARHGEF35	ENSG00000213214	41.3267	1.895	0.533037	1.44237e-05	0.000352551	Rho guanine nucleotide exchange factor 35 [Source:HGNC Symbol;Acc:HGNC:33846]
TCF21	ENSG00000118526	210.208	2.04157	0.58126	1.44501e-05	0.000352957	transcription factor 21 [Source:HGNC Symbol;Acc:HGNC:11632]
PLCE1-AS1	ENSG00000268894	14.2949	2.44776	0.689733	1.45174e-05	0.000354359	PLCE1 antisense RNA 1 [Source:HGNC Symbol;Acc:HGNC:45193]
SPAG4	ENSG00000061656	342.507	-1.08963	0.281017	1.47418e-05	0.000359592	sperm associated antigen 4 [Source:HGNC Symbol;Acc:HGNC:11214]
SBSPON	ENSG00000164764	362.525	2.66868	0.783298	1.48812e-05	0.000362255	somatomedin B and thrombospondin type 1 domain containing [Source:HGNC Symbol;Acc:HGNC:30362]
AC092745.2	ENSG00000256552	77.9013	1.8528	0.521654	1.48996e-05	0.000362457	ribosomal protein S24 (RPS24) pseudogene
NID2	ENSG00000087303	1599.59	1.34892	0.367383	1.50839e-05	0.000366691	nidogen 2 [Source:HGNC Symbol;Acc:HGNC:13389]
CMPK2	ENSG00000134326	422.73	1.58451	0.440338	1.51349e-05	0.000367433	cytidine/uridine monophosphate kinase 2 [Source:HGNC Symbol;Acc:HGNC:27015]
AC027335.2	ENSG00000279698	31.7229	1.32003	0.356513	1.5209e-05	0.000368502	TEC
STAT6	ENSG00000166888	1478.64	1.07275	0.283991	1.522e-05	0.000368502	signal transducer and activator of transcription 6 [Source:HGNC Symbol;Acc:HGNC:11368]
LUM	ENSG00000139329	31178.1	3.11755	0.935151	1.53227e-05	0.000370452	lumican [Source:HGNC Symbol;Acc:HGNC:6724]
AC096576.1	ENSG00000242768	24.7595	1.33411	0.36033	1.53365e-05	0.000370452	ribosomal protein L31 (RPL31) pseudogene
COL4A4	ENSG00000081052	49.4412	1.46846	0.402813	1.53578e-05	0.000370452	collagen type IV alpha 4 chain [Source:HGNC Symbol;Acc:HGNC:2206]
AC103740.1	ENSG00000259370	24.5317	1.15684	0.305596	1.53624e-05	0.000370452	novel transcript, antisense to TLN2
SERINC5	ENSG00000164300	4834.83	1.38528	0.373765	1.53745e-05	0.000370494	serine incorporator 5 [Source:HGNC Symbol;Acc:HGNC:18825]
TTC39A	ENSG00000085831	95.7182	1.00199	0.263173	1.55367e-05	0.000373402	tetratricopeptide repeat domain 39A [Source:HGNC Symbol;Acc:HGNC:18657]
BICDL2	ENSG00000162069	56.7605	1.72381	0.483085	1.55699e-05	0.000373948	BICD family like cargo adaptor 2 [Source:HGNC Symbol;Acc:HGNC:33584]
AC092666.1	ENSG00000241449	16.798	-1.39592	0.370593	1.57658e-05	0.000377894	novel transcript
PPFIA3	ENSG00000177380	740.287	-1.07604	0.278531	1.5852e-05	0.000379708	PTPRF interacting protein alpha 3 [Source:HGNC Symbol;Acc:HGNC:9247]
KCNE4	ENSG00000152049	779.244	2.54543	0.749094	1.60666e-05	0.000383975	potassium voltage-gated channel subfamily E regulatory subunit 4 [Source:HGNC Symbol;Acc:HGNC:6244]
ADAM28	ENSG00000042980	366.763	1.13238	0.30326	1.60797e-05	0.000383975	ADAM metallopeptidase domain 28 [Source:HGNC Symbol;Acc:HGNC:206]
GAL3ST4	ENSG00000197093	290.613	-1.01443	0.261708	1.61347e-05	0.000384939	galactose-3-O-sulfotransferase 4 [Source:HGNC Symbol;Acc:HGNC:24145]
FCGR2A	ENSG00000143226	16.7314	2.5365	0.724785	1.6285e-05	0.000388008	Fc fragment of IgG receptor IIa [Source:HGNC Symbol;Acc:HGNC:3616]
TMEM117	ENSG00000139173	563.859	1.24942	0.339615	1.65802e-05	0.000394258	transmembrane protein 117 [Source:HGNC Symbol;Acc:HGNC:25308]
KRT15	ENSG00000171346	54.2796	2.39366	0.700562	1.66855e-05	0.000395993	keratin 15 [Source:HGNC Symbol;Acc:HGNC:6421]
HSD17B1P1	ENSG00000108785	55.1155	-1.04672	0.27141	1.66863e-05	0.000395993	hydroxysteroid 17-beta dehydrogenase 1 pseudogene 1 [Source:HGNC Symbol;Acc:HGNC:5216]
LUCAT1	ENSG00000248323	47.6427	1.58338	0.440288	1.67301e-05	0.00039677	lung cancer associated transcript 1 [Source:HGNC Symbol;Acc:HGNC:48498]
ATP2C2	ENSG00000064270	160.603	1.51943	0.423197	1.67443e-05	0.000396845	ATPase secretory pathway Ca2+ transporting 2 [Source:HGNC Symbol;Acc:HGNC:29103]
CSRP1	ENSG00000159176	2741.13	1.46538	0.406291	1.67716e-05	0.000397231	cysteine and glycine rich protein 1 [Source:HGNC Symbol;Acc:HGNC:2469]
LAMB4	ENSG00000091128	80.3316	2.05113	0.591407	1.6916e-05	0.000400122	laminin subunit beta 4 [Source:HGNC Symbol;Acc:HGNC:6491]
DMBT1	ENSG00000187908	244.039	4.53917	1.46981	1.69762e-05	0.000400852	deleted in malignant brain tumors 1 [Source:HGNC Symbol;Acc:HGNC:2926]
AKAP5	ENSG00000179841	250.396	1.16584	0.314532	1.70018e-05	0.000400852	A-kinase anchoring protein 5 [Source:HGNC Symbol;Acc:HGNC:375]
FABP5P7	ENSG00000234964	30.1974	1.20662	0.323275	1.70026e-05	0.000400852	fatty acid binding protein 5 pseudogene 7 [Source:HGNC Symbol;Acc:HGNC:31070]
H3C12	ENSG00000197153	1095.63	1.55469	0.43526	1.72178e-05	0.000405392	H3 clustered histone 12 [Source:HGNC Symbol;Acc:HGNC:4774]
FAM83B	ENSG00000168143	739.805	1.96346	0.561975	1.72577e-05	0.000406064	family with sequence similarity 83 member B [Source:HGNC Symbol;Acc:HGNC:21357]
COL16A1	ENSG00000084636	1809.28	2.00281	0.57565	1.74547e-05	0.000410432	collagen type XVI alpha 1 chain [Source:HGNC Symbol;Acc:HGNC:2193]
ABCB1	ENSG00000085563	591.476	2.20193	0.642596	1.75577e-05	0.000412583	ATP binding cassette subfamily B member 1 [Source:HGNC Symbol;Acc:HGNC:40]
PDIA2	ENSG00000185615	169.239	-1.62128	0.43425	1.78423e-05	0.000417631	protein disulfide isomerase family A member 2 [Source:HGNC Symbol;Acc:HGNC:14180]
AC120498.10	ENSG00000277010	14.8746	-1.30406	0.348699	1.79613e-05	0.000419596	novel transcript, antisense to TPSG1
CDKN2A	ENSG00000147889	51.573	2.10052	0.608402	1.80243e-05	0.000420392	cyclin dependent kinase inhibitor 2A [Source:HGNC Symbol;Acc:HGNC:1787]
CAPG	ENSG00000042493	397.501	1.49403	0.417773	1.80291e-05	0.000420392	capping actin protein, gelsolin like [Source:HGNC Symbol;Acc:HGNC:1474]
MITF	ENSG00000187098	506.798	1.21159	0.330102	1.8063e-05	0.000420392	melanocyte inducing transcription factor [Source:HGNC Symbol;Acc:HGNC:7105]
ZNF534	ENSG00000198633	32.5917	-1.33557	0.355081	1.8116e-05	0.00042129	zinc finger protein 534 [Source:HGNC Symbol;Acc:HGNC:26337]
AC021231.1	ENSG00000259336	74.155	1.17564	0.31902	1.84279e-05	0.000426935	novel transcript
FBXL16	ENSG00000127585	375.081	-1.1831	0.311665	1.84419e-05	0.000426935	F-box and leucine rich repeat protein 16 [Source:HGNC Symbol;Acc:HGNC:14150]
SLC52A3	ENSG00000101276	29.2399	2.26732	0.660678	1.84747e-05	0.000427417	solute carrier family 52 member 3 [Source:HGNC Symbol;Acc:HGNC:16187]
ZNRD2-AS1	ENSG00000260233	79.4521	-1.03597	0.270096	1.85091e-05	0.000427938	ZNRD2 divergent transcript [Source:HGNC Symbol;Acc:HGNC:27384]
LAMC1	ENSG00000135862	12510	1.19528	0.324936	1.85741e-05	0.000428979	laminin subunit gamma 1 [Source:HGNC Symbol;Acc:HGNC:6492]
AF111168.1	ENSG00000212371	20.0277	-1.08413	0.28512	1.8578e-05	0.000428979
AC008147.2	ENSG00000257298	113.322	1.40656	0.391134	1.8647e-05	0.000430018	novel transcript, sense intronic to LIMA1
OSBPL10	ENSG00000144645	869.058	1.48191	0.415173	1.87188e-05	0.000431122	oxysterol binding protein like 10 [Source:HGNC Symbol;Acc:HGNC:16395]
AC093827.4	ENSG00000284968	24.3607	1.39708	0.383243	1.87597e-05	0.000431508	Novel transcript, antisense to AFF1
LTBP2	ENSG00000119681	291.727	1.6323	0.463022	1.87998e-05	0.000431879	latent transforming growth factor beta binding protein 2 [Source:HGNC Symbol;Acc:HGNC:6715]
AL078600.1	ENSG00000287100	34.0366	1.33037	0.366045	1.89449e-05	0.000434377	novel transcript
IL32	ENSG00000008517	225.188	1.67204	0.475384	1.91433e-05	0.000438087	interleukin 32 [Source:HGNC Symbol;Acc:HGNC:16830]
RTN4RL1	ENSG00000185924	195.141	-1.21397	0.321494	1.92966e-05	0.000441315	reticulon 4 receptor like 1 [Source:HGNC Symbol;Acc:HGNC:21329]
LGALS3BP	ENSG00000108679	5048.41	1.24352	0.341748	1.99002e-05	0.000452989	galectin 3 binding protein [Source:HGNC Symbol;Acc:HGNC:6564]
ARL11	ENSG00000152213	13.9022	2.50452	0.722111	1.99137e-05	0.000452989	ADP ribosylation factor like GTPase 11 [Source:HGNC Symbol;Acc:HGNC:24046]
Z97989.1	ENSG00000255389	307.437	-1.04732	0.274582	1.99195e-05	0.000452989	chromosome 6 open reading frame 3
AC025539.1	ENSG00000251152	30.322	1.4496	0.403603	1.99206e-05	0.000452989	novel transcript
LYN	ENSG00000254087	481.624	1.16348	0.317675	2.01004e-05	0.000455922	LYN proto-oncogene, Src family tyrosine kinase [Source:HGNC Symbol;Acc:HGNC:6735]
PCDHAC2	ENSG00000243232	484.739	1.35418	0.37761	2.03932e-05	0.000461399	protocadherin alpha subfamily C, 2 [Source:HGNC Symbol;Acc:HGNC:8677]
AC093840.1	ENSG00000225356	21.2355	1.90446	0.547781	2.04455e-05	0.00046229	epithelial cell adhesion molecule (EPCAM) pseudo
AL096828.1	ENSG00000231977	47.5637	-1.84003	0.50151	2.07345e-05	0.000468236	novel transcript
MS4A15	ENSG00000166961	75.3433	3.66833	1.15715	2.08386e-05	0.000469993	membrane spanning 4-domains A15 [Source:HGNC Symbol;Acc:HGNC:28573]
FAR2	ENSG00000064763	369.129	1.03108	0.277971	2.12427e-05	0.000477906	fatty acyl-CoA reductase 2 [Source:HGNC Symbol;Acc:HGNC:25531]
PRICKLE1	ENSG00000139174	2073.29	1.35913	0.381025	2.17291e-05	0.000487237	prickle planar cell polarity protein 1 [Source:HGNC Symbol;Acc:HGNC:17019]
APBB1IP	ENSG00000077420	24.5445	2.7047	0.805737	2.17521e-05	0.000487237	amyloid beta precursor protein binding family B member 1 interacting protein [Source:HGNC Symbol;Acc:HGNC:17379]
CNTN6	ENSG00000134115	626.895	1.7661	0.512052	2.19292e-05	0.000489974	contactin 6 [Source:HGNC Symbol;Acc:HGNC:2176]
OR51K1P	ENSG00000248424	20.4944	1.65052	0.470202	2.20057e-05	0.000490464	olfactory receptor family 51 subfamily K member 1 pseudogene [Source:HGNC Symbol;Acc:HGNC:15202]
SNHG31	ENSG00000229267	44.9321	1.4038	0.394429	2.21513e-05	0.000492611	small nucleolar RNA host gene 31 [Source:HGNC Symbol;Acc:HGNC:54196]
SLC12A8	ENSG00000221955	264.113	1.07591	0.290869	2.21719e-05	0.000492611	solute carrier family 12 member 8 [Source:HGNC Symbol;Acc:HGNC:15595]
DDR2	ENSG00000162733	4913.92	1.27083	0.353641	2.21839e-05	0.000492611	discoidin domain receptor tyrosine kinase 2 [Source:HGNC Symbol;Acc:HGNC:2731]
PRR9	ENSG00000203783	10.7207	4.31841	1.26268	2.21844e-05	0.000492611	proline rich 9 [Source:HGNC Symbol;Acc:HGNC:32057]
ADAMTS15	ENSG00000166106	638.469	1.60782	0.461383	2.22658e-05	0.000493809	ADAM metallopeptidase with thrombospondin type 1 motif 15 [Source:HGNC Symbol;Acc:HGNC:16305]
SH2D5	ENSG00000189410	183.551	-1.07349	0.284282	2.23108e-05	0.000494501	SH2 domain containing 5 [Source:HGNC Symbol;Acc:HGNC:28819]
MATN2	ENSG00000132561	2657.46	2.04462	0.603311	2.23436e-05	0.000494923	matrilin 2 [Source:HGNC Symbol;Acc:HGNC:6908]
PHKA1P1	ENSG00000232882	65.6013	1.35006	0.377284	2.24135e-05	0.000496165	phosphorylase kinase regulatory subunit alpha 1 pseudogene [Source:HGNC Symbol;Acc:HGNC:33919]
CTAGE3P	ENSG00000232872	135.456	1.40097	0.395203	2.24275e-05	0.000496169	CTAGE family member 3, pseudogene [Source:HGNC Symbol;Acc:HGNC:24348]
COPZ1	ENSG00000111481	1608.96	1.04168	0.282343	2.24575e-05	0.000496527	COPI coat complex subunit zeta 1 [Source:HGNC Symbol;Acc:HGNC:2243]
HSD17B7P2	ENSG00000099251	64.6269	2.29432	0.686837	2.26801e-05	0.000500831	hydroxysteroid 17-beta dehydrogenase 7 pseudogene 2 [Source:HGNC Symbol;Acc:HGNC:28120]
AL359198.1	ENSG00000272817	15.6771	-1.93298	0.533685	2.32293e-05	0.000512013	novel transcript, antisense to FGFBP3
AKR1D1	ENSG00000122787	24.3214	2.3569	0.702227	2.34128e-05	0.000515741	aldo-keto reductase family 1 member D1 [Source:HGNC Symbol;Acc:HGNC:388]
AGMO	ENSG00000187546	41.0377	1.94562	0.570945	2.36325e-05	0.000519944	alkylglycerol monooxygenase [Source:HGNC Symbol;Acc:HGNC:33784]
CLEC18A	ENSG00000157322	121.927	-1.84421	0.506609	2.3873e-05	0.000523951	C-type lectin domain family 18 member A [Source:HGNC Symbol;Acc:HGNC:30388]
S100A8	ENSG00000143546	50.7768	5.40846	1.82747	2.39699e-05	0.000525756	S100 calcium binding protein A8 [Source:HGNC Symbol;Acc:HGNC:10498]
RHBDF2	ENSG00000129667	157.124	1.17944	0.325797	2.4107e-05	0.000527609	rhomboid 5 homolog 2 [Source:HGNC Symbol;Acc:HGNC:20788]
EZR-AS1	ENSG00000233893	73.4666	1.58139	0.453886	2.42226e-05	0.000529682	EZR antisense RNA 1 [Source:HGNC Symbol;Acc:HGNC:40609]
GUCY1A1	ENSG00000164116	1296.62	1.44617	0.412301	2.43627e-05	0.000531773	guanylate cyclase 1 soluble subunit alpha 1 [Source:HGNC Symbol;Acc:HGNC:4685]
COL5A2	ENSG00000204262	16856.6	1.46411	0.411505	2.44097e-05	0.00053183	collagen type V alpha 2 chain [Source:HGNC Symbol;Acc:HGNC:2210]
PPARA	ENSG00000186951	815.77	1.02846	0.28015	2.44736e-05	0.000532898	peroxisome proliferator activated receptor alpha [Source:HGNC Symbol;Acc:HGNC:9232]
AL133351.4	ENSG00000288612	70.6439	-1.12875	0.302336	2.45138e-05	0.00053345	novel transcript
RGS16	ENSG00000143333	1944.97	-1.17844	0.316537	2.46348e-05	0.000535758	regulator of G protein signaling 16 [Source:HGNC Symbol;Acc:HGNC:9997]
ICA1	ENSG00000003147	160.591	1.1918	0.331452	2.47026e-05	0.000536907	islet cell autoantigen 1 [Source:HGNC Symbol;Acc:HGNC:5343]
OR10D5P	ENSG00000213182	15.7637	2.18778	0.641737	2.48565e-05	0.000539926	olfactory receptor family 10 subfamily D member 5 pseudogene [Source:HGNC Symbol;Acc:HGNC:14838]
LBX1-AS1	ENSG00000227128	233.655	-2.27051	0.628991	2.52353e-05	0.000545843	LBX1 antisense RNA 1 [Source:HGNC Symbol;Acc:HGNC:48678]
AC093908.1	ENSG00000280219	551.24	1.37794	0.391576	2.53289e-05	0.000547209	TEC
AC051619.5	ENSG00000259539	49.9731	-1.0628	0.28455	2.53627e-05	0.000547582	novel transcript
KIF19	ENSG00000196169	110.647	-1.10947	0.297808	2.53767e-05	0.000547582	kinesin family member 19 [Source:HGNC Symbol;Acc:HGNC:26735]
SLC35F4	ENSG00000151812	66.9608	-1.43175	0.391412	2.55007e-05	0.000549864	solute carrier family 35 member F4 [Source:HGNC Symbol;Acc:HGNC:19845]
ADAMTSL5	ENSG00000185761	61.544	1.93237	0.572397	2.55524e-05	0.000549864	ADAMTS like 5 [Source:HGNC Symbol;Acc:HGNC:27912]
OR2X1P	ENSG00000224830	28.2095	-1.92554	0.534141	2.5559e-05	0.000549864	olfactory receptor family 2 subfamily X member 1 pseudogene [Source:HGNC Symbol;Acc:HGNC:31258]
NIPAL2	ENSG00000104361	266.091	1.62183	0.471589	2.59245e-05	0.000556726	NIPA like domain containing 2 [Source:HGNC Symbol;Acc:HGNC:25854]
RNF144B	ENSG00000137393	161.719	1.23064	0.344605	2.60004e-05	0.000557689	ring finger protein 144B [Source:HGNC Symbol;Acc:HGNC:21578]
TMEM121B	ENSG00000183307	507.543	-1.15095	0.309737	2.60344e-05	0.000558084	transmembrane protein 121B [Source:HGNC Symbol;Acc:HGNC:1844]
PRLR	ENSG00000113494	504.845	1.70182	0.496234	2.63031e-05	0.000563507	prolactin receptor [Source:HGNC Symbol;Acc:HGNC:9446]
HPSE2	ENSG00000172987	290.254	2.20306	0.666978	2.63801e-05	0.000564821	heparanase 2 (inactive) [Source:HGNC Symbol;Acc:HGNC:18374]
F2RL1	ENSG00000164251	922.475	1.87127	0.552564	2.65727e-05	0.000567589	F2R like trypsin receptor 1 [Source:HGNC Symbol;Acc:HGNC:3538]
HOXC8	ENSG00000037965	265.148	2.16089	0.651984	2.67108e-05	0.000569185	homeobox C8 [Source:HGNC Symbol;Acc:HGNC:5129]
IL15RA	ENSG00000134470	13.7057	2.14707	0.629596	2.69559e-05	0.00057271	interleukin 15 receptor subunit alpha [Source:HGNC Symbol;Acc:HGNC:5978]
CD38	ENSG00000004468	42.148	2.06178	0.615287	2.70105e-05	0.000573531	CD38 molecule [Source:HGNC Symbol;Acc:HGNC:1667]
KRT7-AS	ENSG00000257671	22.9891	2.6724	0.815635	2.70633e-05	0.000573955	KRT7 antisense RNA 1 [Source:HGNC Symbol;Acc:HGNC:52643]
MIR550A3	ENSG00000212024	19.1231	1.52505	0.43387	2.71907e-05	0.000575316	microRNA 550a-3 [Source:HGNC Symbol;Acc:HGNC:41870]
NABP1	ENSG00000173559	1048.86	1.05841	0.291995	2.75891e-05	0.000581689	nucleic acid binding protein 1 [Source:HGNC Symbol;Acc:HGNC:26232]
AC064836.3	ENSG00000286223	13.5376	1.516	0.429893	2.76096e-05	0.000581778	novel transcript, antisense to NOP58
CXCL16	ENSG00000161921	158.156	1.81025	0.535286	2.7635e-05	0.00058189	C-X-C motif chemokine ligand 16 [Source:HGNC Symbol;Acc:HGNC:16642]
RPL39P5	ENSG00000214289	20.8971	-1.10854	0.300921	2.78285e-05	0.000585017	ribosomal protein L39 pseudogene 5 [Source:HGNC Symbol;Acc:HGNC:26015]
ARL5AP2	ENSG00000236818	23.3729	2.14085	0.635138	2.79984e-05	0.00058759	ARL5A pseudogene 2 [Source:HGNC Symbol;Acc:HGNC:43937]
SPRR3	ENSG00000163209	16.9496	6.44055	2.20457	2.80103e-05	0.00058759	small proline rich protein 3 [Source:HGNC Symbol;Acc:HGNC:11268]
AC022336.3	ENSG00000280042	53.0718	1.43961	0.415024	2.80163e-05	0.00058759	TEC
ESPNP	ENSG00000268869	65.2014	-1.13622	0.307636	2.82461e-05	0.000591645	espin pseudogene [Source:HGNC Symbol;Acc:HGNC:23285]
EXPH5	ENSG00000110723	1216.05	1.10857	0.308385	2.82513e-05	0.000591645	exophilin 5 [Source:HGNC Symbol;Acc:HGNC:30578]
KRT24	ENSG00000167916	21.46	4.61027	1.47869	2.84118e-05	0.000594496	keratin 24 [Source:HGNC Symbol;Acc:HGNC:18527]
LINC01806	ENSG00000227403	77.6241	1.68852	0.495863	2.88022e-05	0.000600913	long intergenic non-protein coding RNA 1806 [Source:HGNC Symbol;Acc:HGNC:52599]
LINC02126	ENSG00000259847	10.078	4.04075	1.18899	2.89958e-05	0.000604251	long intergenic non-protein coding RNA 2126 [Source:HGNC Symbol;Acc:HGNC:52983]
ARHGAP24	ENSG00000138639	656.16	1.32721	0.379911	2.95172e-05	0.000613337	Rho GTPase activating protein 24 [Source:HGNC Symbol;Acc:HGNC:25361]
CXCL2	ENSG00000081041	42.0818	1.25956	0.355753	2.96205e-05	0.000615126	C-X-C motif chemokine ligand 2 [Source:HGNC Symbol;Acc:HGNC:4603]
AC018529.3	ENSG00000279433	23.4498	1.79728	0.532555	2.99378e-05	0.000621355	TEC
ITGA3	ENSG00000005884	1257.6	1.34523	0.38661	3.0594e-05	0.00063351	integrin subunit alpha 3 [Source:HGNC Symbol;Acc:HGNC:6139]
HAND2-AS1	ENSG00000237125	766.046	1.91464	0.576264	3.06265e-05	0.000633819	HAND2 antisense RNA 1 [Source:HGNC Symbol;Acc:HGNC:48872]
MT1E	ENSG00000169715	229.927	1.93226	0.582234	3.08084e-05	0.000636849	metallothionein 1E [Source:HGNC Symbol;Acc:HGNC:7397]
AP002954.2	ENSG00000287238	17.4733	3.40544	1.05775	3.08492e-05	0.000637325	novel transcript
RHBDL1	ENSG00000103269	119.827	-1.20058	0.328214	3.09247e-05	0.000637785	rhomboid like 1 [Source:HGNC Symbol;Acc:HGNC:10007]
C3AR1	ENSG00000171860	18.0325	4.02177	1.26235	3.09481e-05	0.000637899	complement C3a receptor 1 [Source:HGNC Symbol;Acc:HGNC:1319]
SLC12A5	ENSG00000124140	302.315	-1.24776	0.342237	3.10016e-05	0.000638455	solute carrier family 12 member 5 [Source:HGNC Symbol;Acc:HGNC:13818]
SCIN	ENSG00000006747	64.6512	1.99136	0.601195	3.10106e-05	0.000638455	scinderin [Source:HGNC Symbol;Acc:HGNC:21695]
SLC9A2	ENSG00000115616	20.5564	1.71884	0.504095	3.10628e-05	0.000639164	solute carrier family 9 member A2 [Source:HGNC Symbol;Acc:HGNC:11072]
FLT1	ENSG00000102755	555.73	2.01175	0.609403	3.11305e-05	0.000640191	fms related receptor tyrosine kinase 1 [Source:HGNC Symbol;Acc:HGNC:3763]
ADGRF1	ENSG00000153292	137.455	2.59191	0.813398	3.11749e-05	0.000640618	adhesion G protein-coupled receptor F1 [Source:HGNC Symbol;Acc:HGNC:18990]
PKP2	ENSG00000057294	4200.91	1.35333	0.386968	3.1187e-05	0.000640618	plakophilin 2 [Source:HGNC Symbol;Acc:HGNC:9024]
MUC19	ENSG00000205592	131.213	1.57436	0.4631	3.15182e-05	0.000645576	mucin 19, oligomeric [Source:HGNC Symbol;Acc:HGNC:14362]
LINC01310	ENSG00000205632	31.9537	-1.82112	0.513067	3.17677e-05	0.000649774	long intergenic non-protein coding RNA 1310 [Source:HGNC Symbol;Acc:HGNC:50501]
TRIM56	ENSG00000169871	920.373	1.08178	0.302579	3.18102e-05	0.000650072	tripartite motif containing 56 [Source:HGNC Symbol;Acc:HGNC:19028]
CDH1	ENSG00000039068	4394.88	1.80566	0.534693	3.1876e-05	0.000650738	cadherin 1 [Source:HGNC Symbol;Acc:HGNC:1748]
CHI3L1	ENSG00000133048	96.6328	2.34697	0.727903	3.18956e-05	0.000650738	chitinase 3 like 1 [Source:HGNC Symbol;Acc:HGNC:1932]
WNT10A	ENSG00000135925	119.257	2.06379	0.62948	3.21162e-05	0.000654288	Wnt family member 10A [Source:HGNC Symbol;Acc:HGNC:13829]
CACNG7	ENSG00000105605	472.247	-1.22306	0.33582	3.21258e-05	0.000654288	calcium voltage-gated channel auxiliary subunit gamma 7 [Source:HGNC Symbol;Acc:HGNC:13626]
LINC00457	ENSG00000225179	16.7952	2.33286	0.704834	3.21829e-05	0.000655079	long intergenic non-protein coding RNA 457 [Source:HGNC Symbol;Acc:HGNC:42805]
F13A1	ENSG00000124491	32.4617	2.13664	0.648888	3.25063e-05	0.000661287	coagulation factor XIII A chain [Source:HGNC Symbol;Acc:HGNC:3531]
FAM83H	ENSG00000180921	965.019	1.10319	0.309403	3.33793e-05	0.000677511	family with sequence similarity 83 member H [Source:HGNC Symbol;Acc:HGNC:24797]
IL6ST	ENSG00000134352	27773.7	1.43709	0.418687	3.34256e-05	0.000678067	interleukin 6 cytokine family signal transducer [Source:HGNC Symbol;Acc:HGNC:6021]
LINC02627	ENSG00000229466	21.2074	2.31311	0.71112	3.34654e-05	0.000678492	long intergenic non-protein coding RNA 2627 [Source:HGNC Symbol;Acc:HGNC:54106]
CCDC192	ENSG00000230561	14.3226	-1.07493	0.295316	3.39019e-05	0.000683547	coiled-coil domain containing 192 [Source:HGNC Symbol;Acc:HGNC:49566]
MBP	ENSG00000197971	410.771	1.58667	0.470929	3.39101e-05	0.000683547	myelin basic protein [Source:HGNC Symbol;Acc:HGNC:6925]
PTGES	ENSG00000148344	408.853	2.0068	0.614541	3.39222e-05	0.000683547	prostaglandin E synthase [Source:HGNC Symbol;Acc:HGNC:9599]
GUCY2C	ENSG00000070019	232.228	2.95219	0.952991	3.39841e-05	0.000683605	guanylate cyclase 2C [Source:HGNC Symbol;Acc:HGNC:4688]
BTC	ENSG00000174808	51.7801	1.79373	0.538135	3.41693e-05	0.000686199	betacellulin [Source:HGNC Symbol;Acc:HGNC:1121]
FEZF1	ENSG00000128610	509.165	-2.92123	0.830136	3.42408e-05	0.000687227	FEZ family zinc finger 1 [Source:HGNC Symbol;Acc:HGNC:22788]
PTER	ENSG00000165983	404.406	1.15829	0.328959	3.45088e-05	0.000690676	phosphotriesterase related [Source:HGNC Symbol;Acc:HGNC:9590]
GCNT1	ENSG00000187210	1206.63	1.43903	0.421725	3.4529e-05	0.000690695	glucosaminyl (N-acetyl) transferase 1 [Source:HGNC Symbol;Acc:HGNC:4203]
PDGFRL	ENSG00000104213	77.2169	1.52661	0.449457	3.46384e-05	0.000692113	platelet derived growth factor receptor like [Source:HGNC Symbol;Acc:HGNC:8805]
DLL1	ENSG00000198719	1809.24	-1.24753	0.345103	3.47766e-05	0.000694489	delta like canonical Notch ligand 1 [Source:HGNC Symbol;Acc:HGNC:2908]
AL157931.2	ENSG00000283075	21.6913	1.72987	0.512195	3.5237e-05	0.0007029	novel transcript
TOX	ENSG00000198846	1276.94	-1.00728	0.27411	3.60211e-05	0.000716948	thymocyte selection associated high mobility group box [Source:HGNC Symbol;Acc:HGNC:18988]
LMO1	ENSG00000166407	61.4471	-1.35755	0.379264	3.60857e-05	0.000717835	LIM domain only 1 [Source:HGNC Symbol;Acc:HGNC:6641]
AC026471.3	ENSG00000260740	13.3558	-1.0518	0.289265	3.62746e-05	0.000720841	novel transcript, antisense to SLC5A2
CIBAR1P1	ENSG00000157021	28.9872	1.02949	0.286416	3.62769e-05	0.000720841	CIBAR1 pseudogene 1 [Source:HGNC Symbol;Acc:HGNC:32278]
LINC02777	ENSG00000232453	13.8019	1.69983	0.497276	3.63141e-05	0.00072118	long intergenic non-protein coding RNA 2777 [Source:HGNC Symbol;Acc:HGNC:54297]
ASCL1	ENSG00000139352	1028.14	-1.31602	0.366679	3.63863e-05	0.000722141	achaete-scute family bHLH transcription factor 1 [Source:HGNC Symbol;Acc:HGNC:738]
AC034102.1	ENSG00000237493	72.0493	1.22565	0.351712	3.64027e-05	0.000722141	RAB13 member RAS oncogene family pseudogene
HSPD1P11	ENSG00000251348	105.179	1.4468	0.42641	3.64869e-05	0.000723058	heat shock protein family D (Hsp60) member 1 pseudogene 11 [Source:HGNC Symbol;Acc:HGNC:35142]
CPED1	ENSG00000106034	1677.87	1.74163	0.526769	3.64892e-05	0.000723058	cadherin like and PC-esterase domain containing 1 [Source:HGNC Symbol;Acc:HGNC:26159]
AC124067.2	ENSG00000253414	12.5453	1.93364	0.573619	3.67508e-05	0.00072744	long intergenic non-protein coding RNA 1605 [Source:NCBI gene (formerly Entrezgene);Acc:100507420]
RN7SL767P	ENSG00000241529	34.786	1.45409	0.42544	3.69388e-05	0.000730355	RNA, 7SL, cytoplasmic 767, pseudogene [Source:HGNC Symbol;Acc:HGNC:46783]
BTN3A3	ENSG00000111801	402.508	1.01676	0.285006	3.69819e-05	0.00073058	butyrophilin subfamily 3 member A3 [Source:HGNC Symbol;Acc:HGNC:1140]
BX322639.1	ENSG00000215146	176.307	-3.86832	1.20015	3.71452e-05	0.000733224	zinc finger protein pseudogene
PMS2P10	ENSG00000276840	13.6295	-1.34471	0.37851	3.73185e-05	0.000735837	PMS1 homolog 2, mismatch repair system component pseudogene 13 [Source:HGNC Symbol;Acc:HGNC:55748]
TSPAN8	ENSG00000127324	763.154	3.22898	1.07043	3.7382e-05	0.000736685	tetraspanin 8 [Source:HGNC Symbol;Acc:HGNC:11855]
NDUFS5	ENSG00000168653	322.346	1.1382	0.324892	3.77011e-05	0.000742157	NADH:ubiquinone oxidoreductase subunit S5 [Source:HGNC Symbol;Acc:HGNC:7712]
SPRY4-AS1	ENSG00000231185	34.7149	1.08763	0.307209	3.77559e-05	0.000742729	SPRY4 antisense RNA 1 [Source:HGNC Symbol;Acc:HGNC:53465]
FAM189A2	ENSG00000135063	74.2137	1.06202	0.299457	3.77715e-05	0.000742729	family with sequence similarity 189 member A2 [Source:HGNC Symbol;Acc:HGNC:24820]
AC011816.1	ENSG00000234073	10.1608	2.13817	0.644152	3.78708e-05	0.000744275	chromobox homolog 3 (CBX3) pseudogene
AL161658.1	ENSG00000280229	22.8417	-1.32874	0.373444	3.83169e-05	0.000750985	TEC
QPCT	ENSG00000115828	204.39	1.3892	0.408501	3.84432e-05	0.000752641	glutaminyl-peptide cyclotransferase [Source:HGNC Symbol;Acc:HGNC:9753]
AC242426.2	ENSG00000237188	11.5298	1.54614	0.449547	3.84874e-05	0.000753095	novel transcript, antisense to FMO5
LINC00305	ENSG00000179676	69.4676	3.62602	1.21941	3.88183e-05	0.000757094	long intergenic non-protein coding RNA 305 [Source:HGNC Symbol;Acc:HGNC:28597]
SLC5A9	ENSG00000117834	65.5436	2.15517	0.674102	3.92085e-05	0.000763459	solute carrier family 5 member 9 [Source:HGNC Symbol;Acc:HGNC:22146]
HNMT	ENSG00000150540	174.547	1.96107	0.606847	3.94195e-05	0.000767153	histamine N-methyltransferase [Source:HGNC Symbol;Acc:HGNC:5028]
TAL1	ENSG00000162367	37.3481	-1.56514	0.445098	3.98988e-05	0.0007748	TAL bHLH transcription factor 1, erythroid differentiation factor [Source:HGNC Symbol;Acc:HGNC:11556]
OR2AK2	ENSG00000187080	21.5996	-1.96845	0.566445	4.02481e-05	0.000780391	olfactory receptor family 2 subfamily AK member 2 [Source:HGNC Symbol;Acc:HGNC:19569]
SEC24D	ENSG00000150961	3194.8	1.10274	0.314452	4.04677e-05	0.000784151	SEC24 homolog D, COPII coat complex component [Source:HGNC Symbol;Acc:HGNC:10706]
FIBCD1	ENSG00000130720	218.593	-1.62354	0.461993	4.06163e-05	0.000785559	fibrinogen C domain containing 1 [Source:HGNC Symbol;Acc:HGNC:25922]
CFTR	ENSG00000001626	726.063	1.70174	0.518419	4.07624e-05	0.00078689	CF transmembrane conductance regulator [Source:HGNC Symbol;Acc:HGNC:1884]
AC011448.1	ENSG00000258674	12.8476	-1.02171	0.283949	4.16082e-05	0.000801924	novel protein
DOCK9	ENSG00000088387	3297.23	1.28135	0.374823	4.17337e-05	0.000803481	dedicator of cytokinesis 9 [Source:HGNC Symbol;Acc:HGNC:14132]
SH2D4A	ENSG00000104611	147.351	1.52521	0.457716	4.1904e-05	0.000806326	SH2 domain containing 4A [Source:HGNC Symbol;Acc:HGNC:26102]
CCDC154	ENSG00000197599	45.6204	-1.06406	0.29488	4.21062e-05	0.000809343	coiled-coil domain containing 154 [Source:HGNC Symbol;Acc:HGNC:34454]
CARMN	ENSG00000249669	288.834	1.68449	0.513702	4.21284e-05	0.000809343	cardiac mesoderm enhancer-associated non-coding RNA [Source:HGNC Symbol;Acc:HGNC:42872]
HCP5	ENSG00000206337	222.573	1.75799	0.539398	4.24792e-05	0.000814775	HLA complex P5 [Source:HGNC Symbol;Acc:HGNC:21659]
AC103853.2	ENSG00000254141	138.406	1.22847	0.358636	4.33522e-05	0.000829745	novel transcript
TAPBPL	ENSG00000139192	132.378	2.06327	0.648584	4.37113e-05	0.000835729	TAP binding protein like [Source:HGNC Symbol;Acc:HGNC:30683]
AL118505.1	ENSG00000278192	16.7248	1.74481	0.526186	4.3876e-05	0.000838263	novel transcript
LRRC4B	ENSG00000131409	1313.84	-1.99974	0.577129	4.38906e-05	0.000838263	leucine rich repeat containing 4B [Source:HGNC Symbol;Acc:HGNC:25042]
ABCA8	ENSG00000141338	134.033	1.35555	0.401198	4.40129e-05	0.000839706	ATP binding cassette subfamily A member 8 [Source:HGNC Symbol;Acc:HGNC:38]
BAIAP3	ENSG00000007516	1253.24	-1.44678	0.411798	4.40618e-05	0.000840193	BAI1 associated protein 3 [Source:HGNC Symbol;Acc:HGNC:948]
JPH2	ENSG00000149596	104.617	1.77368	0.54554	4.41038e-05	0.000840546	junctophilin 2 [Source:HGNC Symbol;Acc:HGNC:14202]
TP63	ENSG00000073282	272.444	2.36096	0.758664	4.41955e-05	0.000841703	tumor protein p63 [Source:HGNC Symbol;Acc:HGNC:15979]
AC245884.9	ENSG00000268496	50.1031	-1.34226	0.381102	4.42132e-05	0.000841703	novel transcript, sense intronic to TTYH1
PMP22	ENSG00000109099	257.021	1.42538	0.426238	4.42348e-05	0.000841703	peripheral myelin protein 22 [Source:HGNC Symbol;Acc:HGNC:9118]
C10orf88B	ENSG00000255624	20.7744	1.92455	0.5937	4.43244e-05	0.000842515	C10orf88B (pseudogene) [Source:HGNC Symbol;Acc:HGNC:44080]
AC008914.1	ENSG00000262211	87.8503	1.75637	0.539756	4.45165e-05	0.000845719	novel transcript, antisense to IL6ST
TJP2	ENSG00000119139	314.21	1.02958	0.293324	4.46373e-05	0.000847117	tight junction protein 2 [Source:HGNC Symbol;Acc:HGNC:11828]
CDH23	ENSG00000107736	727.843	-1.34265	0.380735	4.48095e-05	0.000849484	cadherin related 23 [Source:HGNC Symbol;Acc:HGNC:13733]
SNHG18	ENSG00000250786	281.743	1.08529	0.311661	4.49426e-05	0.000850216	small nucleolar RNA host gene 18 [Source:HGNC Symbol;Acc:HGNC:49007]
MIR205HG	ENSG00000230937	604.792	2.23176	0.713135	4.51535e-05	0.000853306	MIR205 host gene [Source:HGNC Symbol;Acc:HGNC:43562]
ERBB3	ENSG00000065361	1079.92	1.55883	0.473405	4.52594e-05	0.000854857	erb-b2 receptor tyrosine kinase 3 [Source:HGNC Symbol;Acc:HGNC:3431]
HEG1	ENSG00000173706	4852.5	1.04953	0.300607	4.6496e-05	0.000875452	heart development protein with EGF like domains 1 [Source:HGNC Symbol;Acc:HGNC:29227]
HAAO	ENSG00000162882	95.9341	1.11002	0.320021	4.67704e-05	0.000880155	3-hydroxyanthranilate 3,4-dioxygenase [Source:HGNC Symbol;Acc:HGNC:4796]
OR52K1	ENSG00000196778	12.7134	1.67557	0.505368	4.6868e-05	0.00088153	olfactory receptor family 52 subfamily K member 1 [Source:HGNC Symbol;Acc:HGNC:15222]
CR381653.2	ENSG00000279208	16.6321	5.32651	2.00424	4.71887e-05	0.000885983	ankyrin repeat domain 18A (ANKRD18A) pseudogene
ABO	ENSG00000175164	176.44	1.2611	0.372534	4.75371e-05	0.000890849	ABO, alpha 1-3-N-acetylgalactosaminyltransferase and alpha 1-3-galactosyltransferase [Source:HGNC Symbol;Acc:HGNC:79]
CYB5R2	ENSG00000166394	685.91	1.23566	0.364002	4.75672e-05	0.000890949	cytochrome b5 reductase 2 [Source:HGNC Symbol;Acc:HGNC:24376]
LINC01605	ENSG00000253161	45.0301	1.72006	0.528181	4.80469e-05	0.000898996	long intergenic non-protein coding RNA 1605 [Source:HGNC Symbol;Acc:HGNC:51654]
AC091305.1	ENSG00000278971	15.1655	1.57988	0.472988	4.83972e-05	0.000904787	TEC
HLA-A	ENSG00000206503	6561.14	1.38304	0.414172	4.87373e-05	0.000910017	major histocompatibility complex, class I, A [Source:HGNC Symbol;Acc:HGNC:4931]
CYP2B6	ENSG00000197408	22.4311	2.84974	0.931116	4.89041e-05	0.000912657	cytochrome P450 family 2 subfamily B member 6 [Source:HGNC Symbol;Acc:HGNC:2615]
KLHL35	ENSG00000149243	556.403	-1.26532	0.359592	4.90677e-05	0.000914283	kelch like family member 35 [Source:HGNC Symbol;Acc:HGNC:26597]
SLIT3-AS2	ENSG00000254042	31.6952	1.61352	0.491824	4.91972e-05	0.000916219	SLIT3 antisense RNA 2 [Source:HGNC Symbol;Acc:HGNC:40551]
SKINT1L	ENSG00000242267	38.1208	1.21244	0.356059	4.99819e-05	0.000928908	Skint1 like (pseudogene) [Source:HGNC Symbol;Acc:HGNC:33993]
RAB19	ENSG00000146955	38.311	1.41517	0.424889	5.02116e-05	0.000931567	RAB19, member RAS oncogene family [Source:HGNC Symbol;Acc:HGNC:19982]
MSR1	ENSG00000038945	18.3335	1.68538	0.514963	5.02981e-05	0.000931777	macrophage scavenger receptor 1 [Source:HGNC Symbol;Acc:HGNC:7376]
DAPP1	ENSG00000070190	131.897	2.23668	0.722961	5.07449e-05	0.000937059	dual adaptor of phosphotyrosine and 3-phosphoinositides 1 [Source:HGNC Symbol;Acc:HGNC:16500]
SERPINE3	ENSG00000253309	850.844	3.18057	1.08883	5.07858e-05	0.000937059	serpin family E member 3 [Source:HGNC Symbol;Acc:HGNC:24774]
AL157838.1	ENSG00000197670	27.122	1.10547	0.31865	5.08611e-05	0.000937485	novel transcript, antisense to ZNF217
TEX15	ENSG00000133863	662.313	1.58831	0.488832	5.1032e-05	0.00093967	testis expressed 15, meiosis and synapsis associated [Source:HGNC Symbol;Acc:HGNC:11738]
TRANK1	ENSG00000168016	3903.72	1.15756	0.334206	5.12763e-05	0.000942718	tetratricopeptide repeat and ankyrin repeat containing 1 [Source:HGNC Symbol;Acc:HGNC:29011]
AC010680.5	ENSG00000271401	18.8773	1.6102	0.490712	5.19211e-05	0.000951526	novel transcript
ECM2	ENSG00000106823	27.5714	1.72212	0.5313	5.22245e-05	0.000956234	extracellular matrix protein 2 [Source:HGNC Symbol;Acc:HGNC:3154]
GSN	ENSG00000148180	4986.88	1.2271	0.36232	5.27293e-05	0.000964	gelsolin [Source:HGNC Symbol;Acc:HGNC:4620]
SH3RF2	ENSG00000156463	407.949	1.46603	0.447176	5.28376e-05	0.000965273	SH3 domain containing ring finger 2 [Source:HGNC Symbol;Acc:HGNC:26299]
MALRD1	ENSG00000204740	488.891	1.92455	0.611787	5.28526e-05	0.000965273	MAM and LDL receptor class A domain containing 1 [Source:HGNC Symbol;Acc:HGNC:24331]
DCBLD1	ENSG00000164465	618.068	1.10564	0.322773	5.30617e-05	0.000968106	discoidin, CUB and LCCL domain containing 1 [Source:HGNC Symbol;Acc:HGNC:21479]
MTND2P28	ENSG00000225630	189.069	2.4912	0.82307	5.31875e-05	0.000969909	MT-ND2 pseudogene 28 [Source:HGNC Symbol;Acc:HGNC:42129]
LRRK1	ENSG00000154237	163.286	1.46297	0.446576	5.3603e-05	0.000976989	leucine rich repeat kinase 1 [Source:HGNC Symbol;Acc:HGNC:18608]
ASIC4	ENSG00000072182	605.197	-1.41881	0.410124	5.44467e-05	0.000990355	acid sensing ion channel subunit family member 4 [Source:HGNC Symbol;Acc:HGNC:21263]
MIR135A1	ENSG00000207926	18.4215	-1.13209	0.322759	5.48015e-05	0.000995297	microRNA 135a-1 [Source:HGNC Symbol;Acc:HGNC:31520]
PRSS35	ENSG00000146250	458.197	1.25076	0.372732	5.50133e-05	0.00099763	serine protease 35 [Source:HGNC Symbol;Acc:HGNC:21387]
SYK	ENSG00000165025	221.635	1.95915	0.62578	5.53138e-05	0.00100106	spleen associated tyrosine kinase [Source:HGNC Symbol;Acc:HGNC:11491]
NR5A1	ENSG00000136931	23.8289	-1.49466	0.435679	5.56586e-05	0.00100578	nuclear receptor subfamily 5 group A member 1 [Source:HGNC Symbol;Acc:HGNC:7983]
SLC40A1	ENSG00000138449	7597.93	2.19276	0.698439	5.62251e-05	0.00101448	solute carrier family 40 member 1 [Source:HGNC Symbol;Acc:HGNC:10909]
RIN3	ENSG00000100599	163.16	1.36073	0.411299	5.62771e-05	0.00101491	Ras and Rab interactor 3 [Source:HGNC Symbol;Acc:HGNC:18751]
ZNF860	ENSG00000197385	21.3479	1.33297	0.397066	5.64072e-05	0.00101675	zinc finger protein 860 [Source:HGNC Symbol;Acc:HGNC:34513]
CD200R1	ENSG00000163606	51.6422	1.71635	0.537933	5.65733e-05	0.00101872	CD200 receptor 1 [Source:HGNC Symbol;Acc:HGNC:24235]
METTL7A	ENSG00000185432	1798.33	1.73785	0.543639	5.71382e-05	0.0010258	methyltransferase like 7A [Source:HGNC Symbol;Acc:HGNC:24550]
SEPTIN7P6	ENSG00000241007	18.5975	1.19688	0.351856	5.73432e-05	0.00102797	septin 7 pseudogene 6 [Source:HGNC Symbol;Acc:HGNC:38042]
FMO4	ENSG00000076258	181.249	1.1775	0.349219	5.73447e-05	0.00102797	flavin containing dimethylaniline monoxygenase 4 [Source:HGNC Symbol;Acc:HGNC:3772]
ADGRG7	ENSG00000144820	204.579	2.27254	0.746382	5.74014e-05	0.00102847	adhesion G protein-coupled receptor G7 [Source:HGNC Symbol;Acc:HGNC:19241]
DMRTA1	ENSG00000176399	1026.69	-1.50156	0.437706	5.77405e-05	0.00103351	DMRT like family A1 [Source:HGNC Symbol;Acc:HGNC:13826]
AC091044.1	ENSG00000267196	11.3776	1.55795	0.46751	5.78524e-05	0.001035	novel transcript, sense intronic to MYO5B
OR2L8	ENSG00000279263	13.5569	-1.85264	0.549673	5.80017e-05	0.00103716	olfactory receptor family 2 subfamily L member 8 [Source:HGNC Symbol;Acc:HGNC:15014]
THBD	ENSG00000178726	399.258	1.78831	0.567492	5.82438e-05	0.00103983	thrombomodulin [Source:HGNC Symbol;Acc:HGNC:11784]
AC103810.2	ENSG00000265218	57.2078	-1.42091	0.413495	5.84971e-05	0.00104342	novel transcript, antisense to LRRC37A3
FRK	ENSG00000111816	1273.56	1.64856	0.516816	5.85453e-05	0.00104376	fyn related Src family tyrosine kinase [Source:HGNC Symbol;Acc:HGNC:3955]
IRAG2	ENSG00000118308	32.0695	2.46672	0.815087	5.86267e-05	0.00104469	inositol 1,4,5-triphosphate receptor associated 2 [Source:HGNC Symbol;Acc:HGNC:6690]
FGL2	ENSG00000127951	47.1139	2.05093	0.661287	5.88491e-05	0.00104813	fibrinogen like 2 [Source:HGNC Symbol;Acc:HGNC:3696]
SCARNA21	ENSG00000252835	104.596	1.44995	0.445001	5.88824e-05	0.00104821	small Cajal body-specific RNA 21 [Source:HGNC Symbol;Acc:HGNC:32579]
DMKN	ENSG00000161249	284.038	1.15013	0.340557	5.98449e-05	0.0010627	dermokine [Source:HGNC Symbol;Acc:HGNC:25063]
AL109659.2	ENSG00000272491	21.6553	1.56385	0.484379	6.00406e-05	0.00106565	novel transcript, antisense to SLC5A9
FERMT1	ENSG00000101311	382.916	1.60983	0.504386	6.01241e-05	0.00106621	FERM domain containing kindlin 1 [Source:HGNC Symbol;Acc:HGNC:15889]
BRSK2	ENSG00000174672	1463.04	-1.04738	0.297053	6.01316e-05	0.00106621	BR serine/threonine kinase 2 [Source:HGNC Symbol;Acc:HGNC:11405]
FLNB-AS1	ENSG00000244161	61.949	1.2864	0.388012	6.06362e-05	0.00107395	FLNB antisense RNA 1 [Source:HGNC Symbol;Acc:HGNC:40239]
LINC02718	ENSG00000255418	51.048	1.69055	0.532108	6.0692e-05	0.00107403	long intergenic non-protein coding RNA 2718 [Source:HGNC Symbol;Acc:HGNC:54235]
RAB7B	ENSG00000276600	136.326	3.10356	1.08098	6.09099e-05	0.00107629	RAB7B, member RAS oncogene family [Source:HGNC Symbol;Acc:HGNC:30513]
VSIR	ENSG00000107738	553.691	1.98384	0.640226	6.14356e-05	0.00108398	V-set immunoregulatory receptor [Source:HGNC Symbol;Acc:HGNC:30085]
AC119396.1	ENSG00000263264	14.1472	2.61992	0.852382	6.18275e-05	0.00108967
MMP17	ENSG00000198598	459.253	-1.434	0.419163	6.18491e-05	0.00108967	matrix metallopeptidase 17 [Source:HGNC Symbol;Acc:HGNC:7163]
CCDC68	ENSG00000166510	224.458	1.92937	0.622393	6.21302e-05	0.00109355	coiled-coil domain containing 68 [Source:HGNC Symbol;Acc:HGNC:24350]
MET	ENSG00000105976	1693.52	1.16088	0.34614	6.23592e-05	0.00109597	MET proto-oncogene, receptor tyrosine kinase [Source:HGNC Symbol;Acc:HGNC:7029]
AC103975.1	ENSG00000288561	11.1955	-1.13932	0.330124	6.25711e-05	0.00109862	relaxin family peptide/INSL5 receptor 4 (RXFP4 ) pseudogene
FMO1	ENSG00000010932	292.846	2.937	1.01363	6.26356e-05	0.00109922	flavin containing dimethylaniline monoxygenase 1 [Source:HGNC Symbol;Acc:HGNC:3769]
AC022784.6	ENSG00000279949	10.6339	1.52936	0.458666	6.33326e-05	0.00110739	novel transcript
CAPN8	ENSG00000203697	17.7359	1.99649	0.634538	6.48669e-05	0.00112681	calpain 8 [Source:HGNC Symbol;Acc:HGNC:1485]
KRT8P4	ENSG00000248231	69.4773	1.29947	0.396222	6.50014e-05	0.0011286	keratin 8 pseudogene 4 [Source:HGNC Symbol;Acc:HGNC:31057]
ANXA8	ENSG00000265190	357.228	3.30526	1.17901	6.51485e-05	0.00113006	annexin A8 [Source:HGNC Symbol;Acc:HGNC:546]
SLC22A3	ENSG00000146477	139.693	1.35504	0.41576	6.5414e-05	0.00113412	solute carrier family 22 member 3 [Source:HGNC Symbol;Acc:HGNC:10967]
AL117339.4	ENSG00000283930	52.6575	1.99431	0.648845	6.60682e-05	0.0011413	PLD5 pseudogene 1 [Source:HGNC Symbol;Acc:HGNC:55072]
RAB17	ENSG00000124839	134.084	1.83811	0.59306	6.66632e-05	0.00115022	RAB17, member RAS oncogene family [Source:HGNC Symbol;Acc:HGNC:16523]
BX537318.2	ENSG00000280424	22.9397	-1.5515	0.460813	6.70353e-05	0.00115553	TEC
EFEMP1	ENSG00000115380	857.652	1.01437	0.298083	6.73382e-05	0.0011602	EGF containing fibulin extracellular matrix protein 1 [Source:HGNC Symbol;Acc:HGNC:3218]
AL365295.1	ENSG00000237356	125.457	1.19158	0.358063	6.76757e-05	0.00116378	novel transcript
KLRK1-AS1	ENSG00000245648	106.616	1.46669	0.457304	6.79527e-05	0.00116686	KLRK1 antisense RNA 1 [Source:HGNC Symbol;Acc:HGNC:54868]
NT5E	ENSG00000135318	117.136	1.33458	0.410551	6.867e-05	0.00117637	5'-nucleotidase ecto [Source:HGNC Symbol;Acc:HGNC:8021]
COL5A1	ENSG00000130635	12244.2	1.74025	0.541846	6.90013e-05	0.00118098	collagen type V alpha 1 chain [Source:HGNC Symbol;Acc:HGNC:2209]
AC104964.3	ENSG00000272505	105.997	1.21783	0.368581	6.93116e-05	0.0011851	novel transcript
CTAGE4	ENSG00000225932	10.5212	2.07272	0.652415	6.95085e-05	0.0011879
GNG11	ENSG00000127920	202.444	1.18983	0.359682	6.96618e-05	0.00118888	G protein subunit gamma 11 [Source:HGNC Symbol;Acc:HGNC:4403]
AC211476.6	ENSG00000285886	29.2354	-1.05872	0.304595	6.96656e-05	0.00118888	novel transcript
AC015849.5	ENSG00000270977	58.3997	1.34774	0.415819	7.0522e-05	0.00119975	leucine rich repeat containing 37 member A3 (LRRC37A3) pseudogene
EMP1	ENSG00000134531	444.448	1.79175	0.580364	7.10366e-05	0.00120598	epithelial membrane protein 1 [Source:HGNC Symbol;Acc:HGNC:3333]
B3GNT3	ENSG00000179913	43.8875	2.34201	0.787185	7.15316e-05	0.00121209	UDP-GlcNAc:betaGal beta-1,3-N-acetylglucosaminyltransferase 3 [Source:HGNC Symbol;Acc:HGNC:13528]
ARHGAP10	ENSG00000071205	1577.17	1.01784	0.300828	7.15896e-05	0.0012125	Rho GTPase activating protein 10 [Source:HGNC Symbol;Acc:HGNC:26099]
WAKMAR2	ENSG00000237499	65.7373	1.17241	0.35387	7.19152e-05	0.00121687	wound and keratinocyte migration associated lncRNA 2 [Source:HGNC Symbol;Acc:HGNC:53754]
NDUFA5P11	ENSG00000259918	12.34	1.51559	0.465566	7.20447e-05	0.00121798	NADH:ubiquinone oxidoreductase subunit A5 pseudogene 11 [Source:HGNC Symbol;Acc:HGNC:48853]
RARRES1	ENSG00000118849	724.796	2.1188	0.705961	7.20828e-05	0.00121798	retinoic acid receptor responder 1 [Source:HGNC Symbol;Acc:HGNC:9867]
PKP3	ENSG00000184363	524.633	1.92612	0.630782	7.29339e-05	0.00122889	plakophilin 3 [Source:HGNC Symbol;Acc:HGNC:9025]
MT-ND4L	ENSG00000212907	1801.95	2.12463	0.708896	7.31845e-05	0.00123196	mitochondrially encoded NADH:ubiquinone oxidoreductase core subunit 4L [Source:HGNC Symbol;Acc:HGNC:7460]
SOX10	ENSG00000100146	53.3047	-1.71231	0.513411	7.35585e-05	0.00123767	SRY-box transcription factor 10 [Source:HGNC Symbol;Acc:HGNC:11190]
AL358944.1	ENSG00000254532	16.9034	1.48192	0.460396	7.45569e-05	0.00125045	ARL14EP divergent transcript [Source:HGNC Symbol;Acc:HGNC:55517]
GSX2	ENSG00000180613	172.416	-1.55622	0.464964	7.54979e-05	0.00126114	GS homeobox 2 [Source:HGNC Symbol;Acc:HGNC:24959]
AC116351.1	ENSG00000215246	34.794	2.23698	0.745492	7.59273e-05	0.00126576	novel transcript
COL12A1	ENSG00000111799	1093.77	1.41412	0.4444	7.68633e-05	0.00127813	collagen type XII alpha 1 chain [Source:HGNC Symbol;Acc:HGNC:2188]
AC145141.2	ENSG00000253985	19.1847	2.08101	0.685264	7.68885e-05	0.00127813	novel transcript
LINC01139	ENSG00000215808	59.4912	1.52405	0.483186	7.75496e-05	0.00128674	long intergenic non-protein coding RNA 1139 [Source:HGNC Symbol;Acc:HGNC:27924]
OR2L6P	ENSG00000232215	14.5909	-2.00717	0.611784	7.82532e-05	0.00129721	olfactory receptor family 2 subfamily L member 6 pseudogene [Source:HGNC Symbol;Acc:HGNC:15012]
SLIT3	ENSG00000184347	3105.29	1.263	0.389655	7.84479e-05	0.00129975	slit guidance ligand 3 [Source:HGNC Symbol;Acc:HGNC:11087]
AC010719.1	ENSG00000270933	39.6842	1.16403	0.35139	7.84789e-05	0.00129975	novel transcript
AP006248.3	ENSG00000279932	12.2769	2.04771	0.669588	7.88323e-05	0.0013044	novel transcript, sense intronic SLC7A2
GLIPR1	ENSG00000139278	542.699	2.27004	0.773411	7.91687e-05	0.00130756	GLI pathogenesis related 1 [Source:HGNC Symbol;Acc:HGNC:17001]
TCAP	ENSG00000173991	48.6734	-1.43247	0.42769	7.93688e-05	0.00131026	titin-cap [Source:HGNC Symbol;Acc:HGNC:11610]
FER1L4	ENSG00000088340	1738.25	-1.07676	0.313286	8.00492e-05	0.00131846	fer-1 like family member 4 (pseudogene) [Source:HGNC Symbol;Acc:HGNC:15801]
AC051619.10	ENSG00000285597	15.7607	-1.16001	0.341616	8.01353e-05	0.00131927	novel transcript
GNA15	ENSG00000060558	13.8603	3.25097	1.11836	8.02902e-05	0.00132122	G protein subunit alpha 15 [Source:HGNC Symbol;Acc:HGNC:4383]
AC127502.1	ENSG00000215302	61.1753	1.11002	0.334054	8.03752e-05	0.00132199	WHAMM pseudogene 4 [Source:HGNC Symbol;Acc:HGNC:55700]
NPY2R	ENSG00000185149	212.797	-2.23759	0.681181	8.04812e-05	0.00132199	neuropeptide Y receptor Y2 [Source:HGNC Symbol;Acc:HGNC:7957]
CATSPERB	ENSG00000133962	24.2549	1.5547	0.492446	8.04843e-05	0.00132199	cation channel sperm associated auxiliary subunit beta [Source:HGNC Symbol;Acc:HGNC:20500]
LINGO1	ENSG00000169783	944.575	-1.0072	0.291363	8.08992e-05	0.00132657	leucine rich repeat and Ig domain containing 1 [Source:HGNC Symbol;Acc:HGNC:21205]
COL6A5	ENSG00000172752	24.2906	2.68388	0.92706	8.10012e-05	0.00132744	collagen type VI alpha 5 chain [Source:HGNC Symbol;Acc:HGNC:26674]
ESPN	ENSG00000187017	400.112	-1.05495	0.306629	8.12889e-05	0.00133034	espin [Source:HGNC Symbol;Acc:HGNC:13281]
AC008125.1	ENSG00000257958	53.0914	1.54466	0.493474	8.15088e-05	0.00133333	novel transcript
PHF21B	ENSG00000056487	1903.68	-1.06004	0.308746	8.27705e-05	0.0013515	PHD finger protein 21B [Source:HGNC Symbol;Acc:HGNC:25161]
DSP	ENSG00000096696	11796.4	1.58653	0.500753	8.31505e-05	0.00135709	desmoplakin [Source:HGNC Symbol;Acc:HGNC:3052]
PCSK5	ENSG00000099139	1958.52	1.10391	0.334742	8.33849e-05	0.00135968	proprotein convertase subtilisin/kexin type 5 [Source:HGNC Symbol;Acc:HGNC:8747]
FAM83A	ENSG00000147689	27.3553	2.67773	0.927537	8.3434e-05	0.00135986	family with sequence similarity 83 member A [Source:HGNC Symbol;Acc:HGNC:28210]
C1R	ENSG00000159403	1101.53	1.73505	0.568727	8.39208e-05	0.00136656	complement C1r [Source:HGNC Symbol;Acc:HGNC:1246]
AC079174.1	ENSG00000258355	19.9559	-1.06678	0.312467	8.42716e-05	0.0013706	novel transcript, sense intronic to CKAP4
CFI	ENSG00000205403	802.08	1.39034	0.439893	8.51005e-05	0.00138069	complement factor I [Source:HGNC Symbol;Acc:HGNC:5394]
LINC00391	ENSG00000238230	21.6913	-1.45239	0.438342	8.56848e-05	0.00138836	long intergenic non-protein coding RNA 391 [Source:HGNC Symbol;Acc:HGNC:42719]
SLC39A2	ENSG00000165794	79.8555	2.0505	0.691157	8.63847e-05	0.0013978	solute carrier family 39 member 2 [Source:HGNC Symbol;Acc:HGNC:17127]
MT-ND1	ENSG00000198888	3441.12	2.51	0.879357	8.82843e-05	0.00142277	mitochondrially encoded NADH:ubiquinone oxidoreductase core subunit 1 [Source:HGNC Symbol;Acc:HGNC:7455]
LPO	ENSG00000167419	58.8769	2.39869	0.830815	8.84731e-05	0.00142517	lactoperoxidase [Source:HGNC Symbol;Acc:HGNC:6678]
VTN	ENSG00000109072	614.757	2.21537	0.761785	8.85762e-05	0.00142547	vitronectin [Source:HGNC Symbol;Acc:HGNC:12724]
SLC5A7	ENSG00000115665	495.778	1.52733	0.492422	8.85811e-05	0.00142547	solute carrier family 5 member 7 [Source:HGNC Symbol;Acc:HGNC:14025]
IRF6	ENSG00000117595	697.863	1.64155	0.536652	8.86108e-05	0.00142547	interferon regulatory factor 6 [Source:HGNC Symbol;Acc:HGNC:6121]
FBXO32	ENSG00000156804	557.591	1.78806	0.59344	8.92249e-05	0.00143151	F-box protein 32 [Source:HGNC Symbol;Acc:HGNC:16731]
FSIP2-AS2	ENSG00000226747	25.2512	1.02622	0.308151	8.97994e-05	0.00143953	FSIP2 antisense RNA 2 [Source:HGNC Symbol;Acc:HGNC:54061]
AC123912.4	ENSG00000268555	70.4905	1.23086	0.381119	8.98659e-05	0.00143986	novel transcript
CEBPD	ENSG00000221869	918.962	2.1035	0.718501	9.09767e-05	0.00145312	CCAAT enhancer binding protein delta [Source:HGNC Symbol;Acc:HGNC:1835]
COL15A1	ENSG00000204291	3135.55	2.93158	1.05579	9.11506e-05	0.00145525	collagen type XV alpha 1 chain [Source:HGNC Symbol;Acc:HGNC:2192]
HECW2-AS1	ENSG00000229056	25.097	1.69164	0.549917	9.2355e-05	0.00146925	HECW2 antisense RNA 1 [Source:HGNC Symbol;Acc:HGNC:54062]
PITX2	ENSG00000164093	845.735	1.58812	0.519436	9.39769e-05	0.00149109	paired like homeodomain 2 [Source:HGNC Symbol;Acc:HGNC:9005]
PRSS3	ENSG00000010438	15.1698	2.77191	0.956498	9.4129e-05	0.00149153	serine protease 3 [Source:HGNC Symbol;Acc:HGNC:9486]
CILP	ENSG00000138615	135.449	1.79851	0.600402	9.44682e-05	0.00149624	cartilage intermediate layer protein [Source:HGNC Symbol;Acc:HGNC:1980]
MIR186	ENSG00000207721	62.5009	-1.08497	0.321193	9.58765e-05	0.00151254	microRNA 186 [Source:HGNC Symbol;Acc:HGNC:31557]
POU3F3	ENSG00000198914	1950.69	-1.2478	0.374207	9.61789e-05	0.00151651	POU class 3 homeobox 3 [Source:HGNC Symbol;Acc:HGNC:9216]
SETP21	ENSG00000214244	30.1476	1.92539	0.64744	9.62126e-05	0.00151651	SET pseudogene 21 [Source:HGNC Symbol;Acc:HGNC:42940]
STARD13-IT1	ENSG00000230300	17.2552	1.699	0.553702	9.6261e-05	0.00151661	STARD13 intronic transcript 1 [Source:HGNC Symbol;Acc:HGNC:41453]
LINC01697	ENSG00000232079	36.9667	1.62492	0.530592	9.67271e-05	0.00152128	long intergenic non-protein coding RNA 1697 [Source:HGNC Symbol;Acc:HGNC:52485]
TGFB3	ENSG00000119699	950.011	1.42288	0.457755	9.68739e-05	0.00152225	transforming growth factor beta 3 [Source:HGNC Symbol;Acc:HGNC:11769]
C1orf116	ENSG00000182795	223.847	1.69891	0.564544	9.77674e-05	0.00153304	chromosome 1 open reading frame 116 [Source:HGNC Symbol;Acc:HGNC:28667]
WNT6	ENSG00000115596	208.702	1.90548	0.643926	9.77735e-05	0.00153304	Wnt family member 6 [Source:HGNC Symbol;Acc:HGNC:12785]
HSPB6	ENSG00000004776	54.6644	1.82232	0.609319	9.79443e-05	0.00153505	heat shock protein family B (small) member 6 [Source:HGNC Symbol;Acc:HGNC:26511]
GBP4	ENSG00000162654	862.511	1.92665	0.654579	9.87211e-05	0.00154452	guanylate binding protein 4 [Source:HGNC Symbol;Acc:HGNC:20480]
ALDOA	ENSG00000149925	295.023	-1.02065	0.300377	9.87719e-05	0.00154464	aldolase, fructose-bisphosphate A [Source:HGNC Symbol;Acc:HGNC:414]
AL157834.1	ENSG00000231829	32.3816	1.18679	0.367941	9.90621e-05	0.00154716	novel transcript
B4GALT1	ENSG00000086062	3768.49	1.08324	0.331909	9.92063e-05	0.00154874	beta-1,4-galactosyltransferase 1 [Source:HGNC Symbol;Acc:HGNC:924]
BTBD17	ENSG00000204347	493.13	-1.28681	0.388262	9.98426e-05	0.00155664	BTB domain containing 17 [Source:HGNC Symbol;Acc:HGNC:33758]
DUSP8	ENSG00000184545	950.711	-1.09103	0.324209	0.000100134	0.00155916	dual specificity phosphatase 8 [Source:HGNC Symbol;Acc:HGNC:3074]
IRX2	ENSG00000170561	1479.85	-1.55237	0.479034	0.000100907	0.00156914	iroquois homeobox 2 [Source:HGNC Symbol;Acc:HGNC:14359]
ELAVL3	ENSG00000196361	1040.27	-1.33015	0.40338	0.000102195	0.00158437	ELAV like RNA binding protein 3 [Source:HGNC Symbol;Acc:HGNC:3314]
AC027277.2	ENSG00000260310	14.8427	1.53449	0.492909	0.000102511	0.00158653	novel transcript, sense intronic to EMP2
LINC02649	ENSG00000215244	657.404	-1.08747	0.323741	0.000102693	0.00158867	long intergenic non-protein coding RNA 2649 [Source:HGNC Symbol;Acc:HGNC:54134]
EGFR	ENSG00000146648	1872.34	1.07087	0.326533	0.000103065	0.00159237	epidermal growth factor receptor [Source:HGNC Symbol;Acc:HGNC:3236]
AC104850.2	ENSG00000287780	15.212	-1.00201	0.297183	0.000103765	0.00159906	novel transcript, antisense to SLC25A38and CCR8
AC092745.1	ENSG00000256101	17.3421	1.61873	0.529287	0.000104922	0.00161411	novel transcript
CCNP	ENSG00000105219	15.1396	-1.14897	0.346413	0.000106286	0.0016309	cyclin P [Source:HGNC Symbol;Acc:HGNC:25805]
SEMA3G	ENSG00000010319	43.5857	-1.07087	0.319579	0.00010647	0.00163232	semaphorin 3G [Source:HGNC Symbol;Acc:HGNC:30400]
LYPD6B	ENSG00000150556	283.883	1.47401	0.482062	0.000106844	0.00163667	LY6/PLAUR domain containing 6B [Source:HGNC Symbol;Acc:HGNC:27018]
KRT5	ENSG00000186081	14.4079	4.37114	1.62012	0.000107506	0.00164469	keratin 5 [Source:HGNC Symbol;Acc:HGNC:6442]
MIR579	ENSG00000207956	15.8265	-1.17901	0.357434	0.000108839	0.00166155	microRNA 579 [Source:HGNC Symbol;Acc:HGNC:32835]
AC040174.1	ENSG00000261502	16.4348	1.29258	0.406845	0.00010949	0.00166903	novel transcript
AC025280.3	ENSG00000285848	31.7351	2.29378	0.802186	0.000109514	0.00166903	novel transcript, antisense to CRISPLD2
CHST5	ENSG00000135702	22.6412	-1.25597	0.383182	0.000109792	0.00167254	carbohydrate sulfotransferase 5 [Source:HGNC Symbol;Acc:HGNC:1973]
KRT16	ENSG00000186832	14.6523	2.37629	0.819357	0.000110383	0.00167799	keratin 16 [Source:HGNC Symbol;Acc:HGNC:6423]
SAP30-DT	ENSG00000272870	281.294	-1.02587	0.304956	0.000110628	0.001681	SAP30 divergent transcript [Source:HGNC Symbol;Acc:HGNC:54424]
MARVELD3	ENSG00000140832	143.22	1.6322	0.544907	0.000110735	0.00168192	MARVEL domain containing 3 [Source:HGNC Symbol;Acc:HGNC:30525]
AC245884.1	ENSG00000227407	77.4336	-1.07196	0.321288	0.000111398	0.00169128	novel transcript
HCAR1	ENSG00000196917	31.8068	1.9309	0.658286	0.000111514	0.0016916	hydroxycarboxylic acid receptor 1 [Source:HGNC Symbol;Acc:HGNC:4532]
SLC6A12	ENSG00000111181	36.0682	1.30993	0.419142	0.000112208	0.0017007	solute carrier family 6 member 12 [Source:HGNC Symbol;Acc:HGNC:11045]
LINC00645	ENSG00000258548	215.636	-1.37494	0.422696	0.000115116	0.00173889	long intergenic non-protein coding RNA 645 [Source:HGNC Symbol;Acc:HGNC:44299]
DNAJC5G	ENSG00000163793	11.0752	-2.30629	0.734184	0.000115234	0.00173922	DnaJ heat shock protein family (Hsp40) member C5 gamma [Source:HGNC Symbol;Acc:HGNC:24844]
NRXN2	ENSG00000110076	1829.11	-1.10284	0.331907	0.000115343	0.00174012	neurexin 2 [Source:HGNC Symbol;Acc:HGNC:8009]
ERP27	ENSG00000139055	175.436	2.08168	0.731195	0.000116313	0.00175109	endoplasmic reticulum protein 27 [Source:HGNC Symbol;Acc:HGNC:26495]
RGMA	ENSG00000182175	2210.1	-1.1114	0.336319	0.000116592	0.00175455	repulsive guidance molecule BMP co-receptor a [Source:HGNC Symbol;Acc:HGNC:30308]
DMRT3	ENSG00000064218	396.142	-1.87032	0.58639	0.00011679	0.00175629	doublesex and mab-3 related transcription factor 3 [Source:HGNC Symbol;Acc:HGNC:13909]
HES5	ENSG00000197921	1943.63	-1.6507	0.515136	0.000117931	0.00177125	hes family bHLH transcription factor 5 [Source:HGNC Symbol;Acc:HGNC:19764]
TRIM22	ENSG00000132274	954.516	1.37115	0.447263	0.000118195	0.00177199	tripartite motif containing 22 [Source:HGNC Symbol;Acc:HGNC:16379]
HTATIP2	ENSG00000109854	254.708	1.15611	0.365449	0.000118471	0.00177465	HIV-1 Tat interactive protein 2 [Source:HGNC Symbol;Acc:HGNC:16637]
FGG	ENSG00000171557	2684.32	2.74597	1.02121	0.000118591	0.0017757	fibrinogen gamma chain [Source:HGNC Symbol;Acc:HGNC:3694]
MTFR2P1	ENSG00000233716	23.7594	1.33859	0.431545	0.000118655	0.00177592	MTFR2 pseudogene 1 [Source:HGNC Symbol;Acc:HGNC:54773]
AL606500.1	ENSG00000287064	21.9491	-1.71412	0.538485	0.00011909	0.00178061	novel transcript
MT-ND5	ENSG00000198786	4165.95	2.11065	0.744417	0.000119117	0.00178061	mitochondrially encoded NADH:ubiquinone oxidoreductase core subunit 5 [Source:HGNC Symbol;Acc:HGNC:7461]
AC104123.1	ENSG00000251314	18.4518	1.14885	0.35767	0.00011923	0.00178156	novel transcript, antisense to PCSK1
BIK	ENSG00000100290	89.2587	1.42666	0.467779	0.000119323	0.00178221	BCL2 interacting killer [Source:HGNC Symbol;Acc:HGNC:1051]
BNC1	ENSG00000169594	2036.44	1.56294	0.519919	0.000119492	0.00178363	basonuclin 1 [Source:HGNC Symbol;Acc:HGNC:1081]
PPFIBP2	ENSG00000166387	1047.38	1.18274	0.375886	0.000119518	0.00178363	PPFIA binding protein 2 [Source:HGNC Symbol;Acc:HGNC:9250]
LINC01266	ENSG00000224957	451.272	1.37917	0.451431	0.000120581	0.00179515	long intergenic non-protein coding RNA 1266 [Source:HGNC Symbol;Acc:HGNC:50309]
ADH1C	ENSG00000248144	86.1583	1.39069	0.455497	0.00012059	0.00179515	alcohol dehydrogenase 1C (class I), gamma polypeptide [Source:HGNC Symbol;Acc:HGNC:251]
AC145124.1	ENSG00000255495	30.3803	1.03065	0.316925	0.000121931	0.00181286	novel transcript
KCNQ5	ENSG00000185760	154.047	1.36471	0.446092	0.000122205	0.0018161	potassium voltage-gated channel subfamily Q member 5 [Source:HGNC Symbol;Acc:HGNC:6299]
STARD13	ENSG00000133121	658.551	1.1906	0.380316	0.000123457	0.00183176	StAR related lipid transfer domain containing 13 [Source:HGNC Symbol;Acc:HGNC:19164]
TRIM6	ENSG00000121236	302.471	1.16292	0.36989	0.00012444	0.00184481	tripartite motif containing 6 [Source:HGNC Symbol;Acc:HGNC:16277]
HAND1	ENSG00000113196	453.88	2.11552	0.748708	0.000124589	0.00184627	heart and neural crest derivatives expressed 1 [Source:HGNC Symbol;Acc:HGNC:4807]
TCN1	ENSG00000134827	20.1197	1.92456	0.664863	0.000124716	0.00184738	transcobalamin 1 [Source:HGNC Symbol;Acc:HGNC:11652]
AC009292.2	ENSG00000259410	12.6771	-1.73163	0.549339	0.000125182	0.00185276	novel transcript
IGFL2	ENSG00000204866	198.162	1.94446	0.680145	0.000125667	0.00185447	IGF like family member 2 [Source:HGNC Symbol;Acc:HGNC:32929]
PRSS16	ENSG00000112812	105.621	1.52584	0.510023	0.000126297	0.00185911	serine protease 16 [Source:HGNC Symbol;Acc:HGNC:9480]
AL671277.1	ENSG00000227766	211.848	1.39989	0.4618	0.000126413	0.00185911	HLA complex group 4 pseudogene 5
RN7SL683P	ENSG00000242330	31.0959	1.11874	0.352827	0.000126491	0.00185911	RNA, 7SL, cytoplasmic 683, pseudogene [Source:HGNC Symbol;Acc:HGNC:46699]
SP9	ENSG00000217236	108.61	-1.48039	0.462011	0.000126854	0.00186291	Sp9 transcription factor [Source:HGNC Symbol;Acc:HGNC:30690]
AC011330.2	ENSG00000275601	17.4081	1.1532	0.363746	0.000127919	0.00187448	novel transcript, sense intronic to CATSPER2
PDE6A	ENSG00000132915	12.1879	2.99597	1.08736	0.000128875	0.00188719	phosphodiesterase 6A [Source:HGNC Symbol;Acc:HGNC:8785]
PXK	ENSG00000168297	1282.84	1.07607	0.338718	0.000129077	0.00188937	PX domain containing serine/threonine kinase like [Source:HGNC Symbol;Acc:HGNC:23326]
LINC00857	ENSG00000237523	111.959	1.84636	0.639707	0.000129505	0.00189356	long intergenic non-protein coding RNA 857 [Source:HGNC Symbol;Acc:HGNC:45114]
TNFSF12	ENSG00000239697	12.0204	1.56554	0.513931	0.000129521	0.00189356	TNF superfamily member 12 [Source:HGNC Symbol;Acc:HGNC:11927]
HMGB1P5	ENSG00000132967	249.87	1.01401	0.315648	0.000130035	0.00190007	high mobility group box 1 pseudogene 5 [Source:HGNC Symbol;Acc:HGNC:4997]
LINC02041	ENSG00000228952	15.6329	1.54915	0.508076	0.000130082	0.00190007	long intergenic non-protein coding RNA 2041 [Source:HGNC Symbol;Acc:HGNC:52881]
TRIM31	ENSG00000204616	39.6653	2.49711	0.915636	0.000131023	0.00191096	tripartite motif containing 31 [Source:HGNC Symbol;Acc:HGNC:16289]
TMEM154	ENSG00000170006	176.136	1.07723	0.339502	0.000132186	0.0019227	transmembrane protein 154 [Source:HGNC Symbol;Acc:HGNC:26489]
CREB3L1	ENSG00000157613	292.514	1.72281	0.591541	0.000132304	0.0019227	cAMP responsive element binding protein 3 like 1 [Source:HGNC Symbol;Acc:HGNC:18856]
CPS1-IT1	ENSG00000280837	20.7738	1.29044	0.417227	0.000132307	0.0019227	CPS1 intronic transcript 1 [Source:HGNC Symbol;Acc:HGNC:30102]
ASB4	ENSG00000005981	64.7834	2.33356	0.846813	0.000132371	0.0019227	ankyrin repeat and SOCS box containing 4 [Source:HGNC Symbol;Acc:HGNC:16009]
COL14A1	ENSG00000187955	2280.54	1.37692	0.454769	0.000132558	0.00192386	collagen type XIV alpha 1 chain [Source:HGNC Symbol;Acc:HGNC:2191]
METRN	ENSG00000103260	6654.4	-1.11116	0.338918	0.000133542	0.00193346	meteorin, glial cell differentiation regulator [Source:HGNC Symbol;Acc:HGNC:14151]
TGFBI	ENSG00000120708	7210.79	1.93116	0.663328	0.000133661	0.00193361	transforming growth factor beta induced [Source:HGNC Symbol;Acc:HGNC:11771]
AC103988.1	ENSG00000261635	24.623	1.34324	0.437917	0.00013419	0.00193971	tropomyosin 3 (TPM3) pseudogene
TRIM36	ENSG00000152503	1191.68	-1.01731	0.307156	0.000134296	0.00194045	tripartite motif containing 36 [Source:HGNC Symbol;Acc:HGNC:16280]
AC009065.1	ENSG00000259780	32.3137	-1.13442	0.347736	0.000134466	0.00194135	novel transcript
SLIT1	ENSG00000187122	6184.64	-1.03771	0.314168	0.000134605	0.00194258	slit guidance ligand 1 [Source:HGNC Symbol;Acc:HGNC:11085]
TMEM51	ENSG00000171729	497.32	1.11487	0.354828	0.000135708	0.001953	transmembrane protein 51 [Source:HGNC Symbol;Acc:HGNC:25488]
AC006033.2	ENSG00000272908	15.4654	2.02276	0.701727	0.000137021	0.00196873	novel transcript
AC027117.1	ENSG00000253671	96.2431	1.69446	0.585248	0.000138022	0.00198074	novel transcript
AC079601.1	ENSG00000257225	53.7627	1.28592	0.419896	0.000138222	0.00198256	novel transcript, antisense to PRICKLE1
AC080023.2	ENSG00000254719	15.0792	1.22174	0.388323	0.000138374	0.00198307	guanine nucleotide binding protein (G protein) pseudogene
AC079160.1	ENSG00000250546	99.0277	3.41248	1.37714	0.000139354	0.00199349	novel transcript
SLC34A2	ENSG00000157765	3819.92	2.66797	0.993701	0.000139461	0.00199422	solute carrier family 34 member 2 [Source:HGNC Symbol;Acc:HGNC:11020]
MGAM2	ENSG00000257743	294.934	1.83164	0.64211	0.000139763	0.00199774	maltase-glucoamylase 2 (putative) [Source:HGNC Symbol;Acc:HGNC:28101]
ITPRID1	ENSG00000180347	10.6751	1.62343	0.538226	0.000140523	0.00200483	ITPR interacting domain containing 1 [Source:HGNC Symbol;Acc:HGNC:27363]
PKD1P4	ENSG00000205746	297.594	-1.04327	0.317278	0.000140523	0.00200483	polycystin 1, transient receptor potential channel interacting pseudogene 4 [Source:HGNC Symbol;Acc:HGNC:30068]
DSG2-AS1	ENSG00000264859	17.9736	1.44555	0.475014	0.000141153	0.00201281	DSG2 antisense RNA 1 [Source:HGNC Symbol;Acc:HGNC:51311]
CASC11	ENSG00000249375	12.4631	1.35925	0.437887	0.00014121	0.00201282	cancer susceptibility 11 [Source:HGNC Symbol;Acc:HGNC:48939]
AC063926.3	ENSG00000279905	10.6697	-1.22424	0.382776	0.00014208	0.00202361	novel transcript
AOX1	ENSG00000138356	405.819	1.35261	0.449049	0.000142583	0.00202837	aldehyde oxidase 1 [Source:HGNC Symbol;Acc:HGNC:553]
TG	ENSG00000042832	60.1397	1.24397	0.405321	0.000142841	0.00202937	thyroglobulin [Source:HGNC Symbol;Acc:HGNC:11764]
ZNF300P1	ENSG00000197083	104.759	2.71196	1.03385	0.00014288	0.00202937	zinc finger protein 300 pseudogene 1 [Source:HGNC Symbol;Acc:HGNC:27032]
OR2L3	ENSG00000198128	26.9702	-1.86295	0.597852	0.000143126	0.00203159	olfactory receptor family 2 subfamily L member 3 [Source:HGNC Symbol;Acc:HGNC:15009]
AC009878.1	ENSG00000278840	34.0381	-1.31581	0.413056	0.0001438	0.00204002	novel transcript, sense intronic to GABRB3
CU633906.1	ENSG00000275496	85.7838	1.06537	0.337829	0.000144479	0.00204803	novel transcript
AC022784.1	ENSG00000248538	117.693	1.31068	0.432977	0.000147555	0.00208095	novel transcript
MMP9	ENSG00000100985	40.3537	1.88999	0.664551	0.000147818	0.00208378	matrix metallopeptidase 9 [Source:HGNC Symbol;Acc:HGNC:7176]
BDKRB1	ENSG00000100739	371.941	2.86893	1.11661	0.000147872	0.00208378	bradykinin receptor B1 [Source:HGNC Symbol;Acc:HGNC:1029]
FRZB	ENSG00000162998	9751.08	1.98543	0.690856	0.000148084	0.00208432	frizzled related protein [Source:HGNC Symbol;Acc:HGNC:3959]
HAND2	ENSG00000164107	754.053	1.82906	0.642338	0.000148214	0.00208494	heart and neural crest derivatives expressed 2 [Source:HGNC Symbol;Acc:HGNC:4808]
SP6	ENSG00000189120	505.017	1.65541	0.573983	0.000148244	0.00208494	Sp6 transcription factor [Source:HGNC Symbol;Acc:HGNC:14530]
CRYBG1	ENSG00000112297	247.034	1.55512	0.533009	0.00014833	0.00208518	crystallin beta-gamma domain containing 1 [Source:HGNC Symbol;Acc:HGNC:356]
ARHGAP8	ENSG00000241484	251.13	1.04585	0.331705	0.000148629	0.00208791	Rho GTPase activating protein 8 [Source:HGNC Symbol;Acc:HGNC:677]
AC068135.2	ENSG00000260142	45.235	1.09744	0.350465	0.000148856	0.00208863	novel transcript
ACOX2	ENSG00000168306	187.125	1.44995	0.490029	0.00014921	0.00209034	acyl-CoA oxidase 2 [Source:HGNC Symbol;Acc:HGNC:120]
FNDC11	ENSG00000125531	155.302	-1.02902	0.314093	0.00014937	0.00209169	fibronectin type III domain containing 11 [Source:HGNC Symbol;Acc:HGNC:28764]
BCL2A1	ENSG00000140379	15.6495	2.19225	0.774775	0.000149505	0.00209202	BCL2 related protein A1 [Source:HGNC Symbol;Acc:HGNC:991]
PFDN2	ENSG00000143256	88.9716	1.41252	0.474507	0.000149815	0.00209472	prefoldin subunit 2 [Source:HGNC Symbol;Acc:HGNC:8867]
TUBB2BP1	ENSG00000216819	102.038	-1.34786	0.424028	0.0001501	0.0020979	tubulin beta 2B class IIb pseudogene 1 [Source:HGNC Symbol;Acc:HGNC:42332]
AIMP1P1	ENSG00000234187	32.6683	1.08494	0.34552	0.000150718	0.00210396	aminoacyl tRNA synthetase complex interacting multifunctional protein 1 pseudogene 1 [Source:HGNC Symbol;Acc:HGNC:16543]
ITIH3	ENSG00000162267	19.2267	1.95869	0.687501	0.000150768	0.00210396	inter-alpha-trypsin inhibitor heavy chain 3 [Source:HGNC Symbol;Acc:HGNC:6168]
PNOC	ENSG00000168081	28.8185	-1.45187	0.460694	0.000151078	0.00210746	prepronociceptin [Source:HGNC Symbol;Acc:HGNC:9163]
AC024084.1	ENSG00000230649	10.3043	2.19773	0.769502	0.000152296	0.00211869	novel transcript
AC103796.1	ENSG00000255496	17.9366	1.41798	0.473985	0.000152671	0.00212226	novel transcript, sense overlapping BDNF
AC109486.1	ENSG00000213896	15.9454	2.18717	0.784323	0.000152873	0.00212425	ribosomal protein L31 (RPL31) pseudogene
BDH2P1	ENSG00000232699	11.0968	1.94202	0.664168	0.000153006	0.00212527	3-hydroxybutyrate dehydrogenase 2, pseudogene 1 [Source:HGNC Symbol;Acc:HGNC:21476]
FAM181A	ENSG00000140067	363.684	-1.38618	0.437907	0.000153135	0.00212625	family with sequence similarity 181 member A [Source:HGNC Symbol;Acc:HGNC:20491]
AC004522.5	ENSG00000286923	13.6236	-1.04676	0.323424	0.000153255	0.00212709	novel transcript
CTSO	ENSG00000256043	500.423	1.32077	0.440711	0.000155642	0.00215605	cathepsin O [Source:HGNC Symbol;Acc:HGNC:2542]
HLA-DPA1	ENSG00000231389	49.3412	1.30859	0.433916	0.000155927	0.0021585	major histocompatibility complex, class II, DP alpha 1 [Source:HGNC Symbol;Acc:HGNC:4938]
ALDH1A3	ENSG00000184254	226.932	1.87019	0.666497	0.000155939	0.0021585	aldehyde dehydrogenase 1 family member A3 [Source:HGNC Symbol;Acc:HGNC:409]
AC008035.1	ENSG00000272369	56.3584	1.1141	0.358222	0.000156263	0.00216048	novel transcript
ZNF37A	ENSG00000075407	873.75	1.19805	0.392871	0.000157959	0.00217681	zinc finger protein 37A [Source:HGNC Symbol;Acc:HGNC:13102]
LMCD1	ENSG00000071282	727.769	1.30175	0.43336	0.000158689	0.00218561	LIM and cysteine rich domains 1 [Source:HGNC Symbol;Acc:HGNC:6633]
LINC00266-1	ENSG00000149656	14.6167	1.1935	0.383833	0.000160296	0.00220268	long intergenic non-protein coding RNA 266-1 [Source:HGNC Symbol;Acc:HGNC:16202]
BX470102.2	ENSG00000285867	17.9266	1.43445	0.479647	0.000161364	0.00221566	Novel transcript
FBP1	ENSG00000165140	20.1043	1.41282	0.472061	0.000162932	0.00223206	fructose-bisphosphatase 1 [Source:HGNC Symbol;Acc:HGNC:3606]
MYRF	ENSG00000124920	7384.32	1.27613	0.423437	0.000164165	0.00224345	myelin regulatory factor [Source:HGNC Symbol;Acc:HGNC:1181]
TMC5	ENSG00000103534	75.2784	1.4741	0.504291	0.000164218	0.00224345	transmembrane channel like 5 [Source:HGNC Symbol;Acc:HGNC:22999]
EPAS1	ENSG00000116016	1836.81	1.74258	0.613671	0.000164923	0.00225074	endothelial PAS domain protein 1 [Source:HGNC Symbol;Acc:HGNC:3374]
AC116562.3	ENSG00000284727	23.3184	1.6773	0.583227	0.000165046	0.00225158	RNA binding protein, fox-1 homolog (C. elegans) 1 (RBFOX1) pseudogene
TGFB1	ENSG00000105329	407.258	1.3114	0.439887	0.000165491	0.00225594	transforming growth factor beta 1 [Source:HGNC Symbol;Acc:HGNC:11766]
FTH1P7	ENSG00000232187	94.4005	1.02921	0.328237	0.000165823	0.0022596	ferritin heavy chain 1 pseudogene 7 [Source:HGNC Symbol;Acc:HGNC:3994]
ESRP2	ENSG00000103067	420.509	1.47271	0.506094	0.000166104	0.00226172	epithelial splicing regulatory protein 2 [Source:HGNC Symbol;Acc:HGNC:26152]
ALB	ENSG00000163631	751.762	2.95064	1.18165	0.000167135	0.00227402	albumin [Source:HGNC Symbol;Acc:HGNC:399]
MIR124-2	ENSG00000207816	51.6745	-1.05711	0.328059	0.000168795	0.00229139	microRNA 124-2 [Source:HGNC Symbol;Acc:HGNC:31503]
PPARG	ENSG00000132170	356.713	1.59008	0.556053	0.000169282	0.0022954	peroxisome proliferator activated receptor gamma [Source:HGNC Symbol;Acc:HGNC:9236]
CNTFR	ENSG00000122756	957.719	-1.05143	0.325871	0.000172023	0.00232994	ciliary neurotrophic factor receptor [Source:HGNC Symbol;Acc:HGNC:2170]
MISP	ENSG00000099812	121.332	1.57923	0.552243	0.000172353	0.00233353	mitotic spindle positioning [Source:HGNC Symbol;Acc:HGNC:27000]
PRRG4	ENSG00000135378	219.422	1.80443	0.646865	0.000173377	0.00234474	proline rich and Gla domain 4 [Source:HGNC Symbol;Acc:HGNC:30799]
DMTN	ENSG00000158856	397.511	-1.02653	0.317707	0.000174735	0.00236044	dematin actin binding protein [Source:HGNC Symbol;Acc:HGNC:3382]
SLAMF1	ENSG00000117090	23.1233	4.81517	2.09955	0.000175113	0.00236199	signaling lymphocytic activation molecule family member 1 [Source:HGNC Symbol;Acc:HGNC:10903]
AC024451.4	ENSG00000269924	34.5334	1.06862	0.344827	0.000175563	0.00236628	novel transcript, sense intronic to KIAA0146
ANXA10	ENSG00000109511	21.9938	3.35545	1.36446	0.000176358	0.00237505	annexin A10 [Source:HGNC Symbol;Acc:HGNC:534]
PLB1	ENSG00000163803	61.3754	1.4203	0.486028	0.000176412	0.00237505	phospholipase B1 [Source:HGNC Symbol;Acc:HGNC:30041]
FST	ENSG00000134363	799.602	1.19708	0.397274	0.000177066	0.00238296	follistatin [Source:HGNC Symbol;Acc:HGNC:3971]
AL355922.4	ENSG00000258918	14.6339	1.90681	0.675767	0.000179447	0.00240508	novel transcript
CMKLR1	ENSG00000174600	18.126	2.13438	0.778176	0.000179557	0.00240567	chemerin chemokine-like receptor 1 [Source:HGNC Symbol;Acc:HGNC:2121]
FGFBP3	ENSG00000174721	496.217	-1.28901	0.410877	0.000180776	0.00242019	fibroblast growth factor binding protein 3 [Source:HGNC Symbol;Acc:HGNC:23428]
FAM198B-AS1	ENSG00000248429	170.89	1.44894	0.501302	0.000182071	0.00243215	GASK1B antisense RNA 1 [Source:HGNC Symbol;Acc:HGNC:53132]
HAPLN2	ENSG00000132702	57.938	-1.25127	0.398538	0.000182076	0.00243215	hyaluronan and proteoglycan link protein 2 [Source:HGNC Symbol;Acc:HGNC:17410]
OGFRL1	ENSG00000119900	7163.73	1.60582	0.567536	0.000183021	0.00244204	opioid growth factor receptor like 1 [Source:HGNC Symbol;Acc:HGNC:21378]
ACTA2	ENSG00000107796	605.623	1.49156	0.519861	0.000184117	0.00245484	actin alpha 2, smooth muscle [Source:HGNC Symbol;Acc:HGNC:130]
AL731568.1	ENSG00000228280	14.2907	1.35442	0.452611	0.000184895	0.00246339	novel transcript, sense intronic to C10orf11
AL049775.1	ENSG00000205562	107.379	1.04842	0.339401	0.00018587	0.00247271	novel transcript
AL122017.1	ENSG00000226089	11.0222	1.40463	0.469279	0.000187952	0.0024967	novel transcript, sense intronic to FAM46A
AL356056.1	ENSG00000229227	19.8512	2.40067	0.910333	0.000188355	0.00249836	novel transcript
TH	ENSG00000180176	308.405	-1.39355	0.449414	0.000188997	0.00250584	tyrosine hydroxylase [Source:HGNC Symbol;Acc:HGNC:11782]
S100A16	ENSG00000188643	414.015	1.36943	0.470539	0.000189284	0.00250709	S100 calcium binding protein A16 [Source:HGNC Symbol;Acc:HGNC:20441]
SLC6A4	ENSG00000108576	60.1196	1.8577	0.677527	0.000189432	0.00250709	solute carrier family 6 member 4 [Source:HGNC Symbol;Acc:HGNC:11050]
MYH15	ENSG00000144821	63.191	1.13733	0.375321	0.000190049	0.00251155	myosin heavy chain 15 [Source:HGNC Symbol;Acc:HGNC:31073]
AC091074.2	ENSG00000285934	10.4577	1.28236	0.421628	0.000190395	0.0025152	novel transcript
SPON2	ENSG00000159674	903.14	2.13461	0.800806	0.000190813	0.00251955	spondin 2 [Source:HGNC Symbol;Acc:HGNC:11253]
TAGLN	ENSG00000149591	1146.82	1.40966	0.48785	0.000191052	0.00252111	transgelin [Source:HGNC Symbol;Acc:HGNC:11553]
NTN1	ENSG00000065320	740.652	-1.03176	0.322274	0.000191934	0.00253069	netrin 1 [Source:HGNC Symbol;Acc:HGNC:8029]
TRIM74	ENSG00000155428	35.9267	-1.04545	0.327864	0.00019226	0.00253332	tripartite motif containing 74 [Source:HGNC Symbol;Acc:HGNC:17453]
ROBO3	ENSG00000154134	2773.34	-1.31048	0.421709	0.000194484	0.00255699	roundabout guidance receptor 3 [Source:HGNC Symbol;Acc:HGNC:13433]
MYOF	ENSG00000138119	2988.22	1.1267	0.372445	0.000195047	0.00256251	myoferlin [Source:HGNC Symbol;Acc:HGNC:3656]
CFH	ENSG00000000971	148.841	1.89638	0.699833	0.000195235	0.00256357	complement factor H [Source:HGNC Symbol;Acc:HGNC:4883]
GDF3	ENSG00000184344	107.861	-1.9523	0.646373	0.000196026	0.00256914	growth differentiation factor 3 [Source:HGNC Symbol;Acc:HGNC:4218]
PRSS51	ENSG00000253649	78.0251	1.86142	0.684698	0.000196999	0.00257967	serine protease 51 [Source:HGNC Symbol;Acc:HGNC:37321]
PTHLH	ENSG00000087494	68.8128	1.8836	0.69471	0.000199605	0.00260619	parathyroid hormone like hormone [Source:HGNC Symbol;Acc:HGNC:9607]
LYZ	ENSG00000090382	138.501	3.84864	0.780657	0.00019968	0.00260622	lysozyme [Source:HGNC Symbol;Acc:HGNC:6740]
TTYH1	ENSG00000167614	4704.84	-1.13005	0.358671	0.000201012	0.00261695	tweety family member 1 [Source:HGNC Symbol;Acc:HGNC:13476]
TNS2	ENSG00000111077	163.716	1.00388	0.324145	0.000201509	0.00262232	tensin 2 [Source:HGNC Symbol;Acc:HGNC:19737]
WNT2	ENSG00000105989	1020.84	2.54901	1.0125	0.000201644	0.00262232	Wnt family member 2 [Source:HGNC Symbol;Acc:HGNC:12780]
SPARC	ENSG00000113140	53287.5	1.72223	0.600568	0.000203123	0.00263886	secreted protein acidic and cysteine rich [Source:HGNC Symbol;Acc:HGNC:11219]
HCAR3	ENSG00000255398	13.534	2.43637	0.926316	0.000205581	0.00266869	hydroxycarboxylic acid receptor 3 [Source:HGNC Symbol;Acc:HGNC:16824]
POU2F2	ENSG00000028277	492.994	-1.28432	0.414558	0.000205743	0.00266983	POU class 2 homeobox 2 [Source:HGNC Symbol;Acc:HGNC:9213]
AC004945.1	ENSG00000222024	10.5431	1.13921	0.369841	0.000205818	0.00266983	pseudogene similar to part of transmembrane protein 198 TMEM198
CD74	ENSG00000019582	230.801	1.291	0.442506	0.000206024	0.00267058	CD74 molecule [Source:HGNC Symbol;Acc:HGNC:1697]
S100P	ENSG00000163993	34.1939	2.04838	0.769996	0.00020691	0.00268109	S100 calcium binding protein P [Source:HGNC Symbol;Acc:HGNC:10504]
KL	ENSG00000133116	121.951	2.44825	0.966042	0.000207322	0.00268482	klotho [Source:HGNC Symbol;Acc:HGNC:6344]
AL161729.3	ENSG00000271384	11.1241	1.42148	0.482022	0.000209196	0.00270291	novel transcript
CD1D	ENSG00000158473	31.6235	1.23631	0.414933	0.000209531	0.00270626	CD1d molecule [Source:HGNC Symbol;Acc:HGNC:1637]
NAALADL2	ENSG00000177694	788.129	1.01521	0.329782	0.000209612	0.00270634	N-acetylated alpha-linked acidic dipeptidase like 2 [Source:HGNC Symbol;Acc:HGNC:23219]
RPL22P1	ENSG00000213178	104.373	1.20838	0.409259	0.000212449	0.00273982	ribosomal protein L22 pseudogene 1 [Source:HGNC Symbol;Acc:HGNC:17998]
LINC01257	ENSG00000204603	23.9528	-1.64333	0.547016	0.00021318	0.00274648	long intergenic non-protein coding RNA 1257 [Source:HGNC Symbol;Acc:HGNC:26972]
AC093151.7	ENSG00000287400	23.4341	1.64759	0.590488	0.000216055	0.00277555	novel transcript, antisense to SCMH1
NPM2	ENSG00000158806	43.3466	-1.12905	0.36182	0.000216404	0.00277706	nucleophosmin/nucleoplasmin 2 [Source:HGNC Symbol;Acc:HGNC:7930]
AC006115.2	ENSG00000286125	30.0823	-1.56577	0.519126	0.000217308	0.00278468	novel transcript (contains ZIM2-AS1 and PEG3-AS1)
MFAP4	ENSG00000166482	2445.65	2.06884	0.778735	0.00021752	0.00278639	microfibril associated protein 4 [Source:HGNC Symbol;Acc:HGNC:7035]
RNF43	ENSG00000108375	153.602	1.33168	0.462476	0.000218266	0.00279396	ring finger protein 43 [Source:HGNC Symbol;Acc:HGNC:18505]
CCDC92B	ENSG00000261963	22.5177	-1.39758	0.459689	0.000219559	0.00280951
AC109322.2	ENSG00000288096	27.4358	-1.03133	0.327358	0.000221338	0.00282925	novel transcript
AL645768.1	ENSG00000286502	55.885	1.65938	0.602346	0.000221512	0.00283047	novel transcript, antisense to COL5A1
AL021807.1	ENSG00000272468	43.206	-1.28906	0.420049	0.000222644	0.00283838	novel transcript
PON3	ENSG00000105852	56.5997	2.07931	0.794711	0.000222657	0.00283838	paraoxonase 3 [Source:HGNC Symbol;Acc:HGNC:9206]
CXCL14	ENSG00000145824	1714.29	1.8464	0.690083	0.000223327	0.00284554	C-X-C motif chemokine ligand 14 [Source:HGNC Symbol;Acc:HGNC:10640]
SPRR2F	ENSG00000244094	265.381	1.59512	0.578783	0.000225697	0.00286863	small proline rich protein 2F [Source:HGNC Symbol;Acc:HGNC:11266]
PARM1	ENSG00000169116	9798.07	1.99698	0.760961	0.000227368	0.00288884	prostate androgen-regulated mucin-like protein 1 [Source:HGNC Symbol;Acc:HGNC:24536]
SLC25A45	ENSG00000162241	38.2433	1.39572	0.487271	0.000228167	0.00289796	solute carrier family 25 member 45 [Source:HGNC Symbol;Acc:HGNC:27442]
LINC01594	ENSG00000225328	35.0732	1.62858	0.591703	0.000229374	0.00290919	long intergenic non-protein coding RNA 1594 [Source:HGNC Symbol;Acc:HGNC:51584]
AL591845.1	ENSG00000286379	16.1521	-1.11568	0.360789	0.000229581	0.00291078	novel transcript
H3P6	ENSG00000235655	1035.43	-1.22399	0.397355	0.000230308	0.00291691	H3 histone pseudogene 6 [Source:HGNC Symbol;Acc:HGNC:42980]
AC015712.2	ENSG00000259583	34.7375	1.53884	0.550919	0.000232048	0.00293067	ALDH1A3 antisense RNA 1 [Source:HGNC Symbol;Acc:HGNC:55416]
PERP	ENSG00000112378	3453.38	1.29805	0.449754	0.000233242	0.00294162	p53 apoptosis effector related to PMP22 [Source:HGNC Symbol;Acc:HGNC:17637]
MYO5B	ENSG00000167306	1149.63	1.02183	0.337938	0.000233728	0.00294568	myosin VB [Source:HGNC Symbol;Acc:HGNC:7603]
AC027020.2	ENSG00000270127	46.3914	1.52143	0.548229	0.000234912	0.00295645	novel transcript
ANXA4	ENSG00000196975	1378.37	1.33521	0.467549	0.000235186	0.00295886	annexin A4 [Source:HGNC Symbol;Acc:HGNC:542]
AC079140.2	ENSG00000250321	53.718	1.04872	0.347196	0.000238228	0.00298458	pseudogene similar to part of ribosomal protein S17 (RPS17)
PEAR1	ENSG00000187800	329.377	1.45074	0.51918	0.000238596	0.00298815	platelet endothelial aggregation receptor 1 [Source:HGNC Symbol;Acc:HGNC:33631]
AJ009632.2	ENSG00000229425	35.0842	1.44512	0.510519	0.000240463	0.00300734	novel transcript
AC104521.1	ENSG00000269425	23.6329	-1.01765	0.325505	0.000240709	0.00300936	novel transcript, antisense to STAP2
OR2L5	ENSG00000197454	20.2098	-1.61839	0.54582	0.000245084	0.00305768	olfactory receptor family 2 subfamily L member 5 [Source:HGNC Symbol;Acc:HGNC:15011]
CELF3	ENSG00000159409	1011.44	-1.1167	0.361081	0.000247011	0.00307637	CUGBP Elav-like family member 3 [Source:HGNC Symbol;Acc:HGNC:11967]
CIART	ENSG00000159208	147.383	-1.0752	0.346254	0.000247855	0.00308394	circadian associated repressor of transcription [Source:HGNC Symbol;Acc:HGNC:25200]
FOXF1	ENSG00000103241	240.682	1.45007	0.521556	0.000247926	0.00308394	forkhead box F1 [Source:HGNC Symbol;Acc:HGNC:3809]
RPL36AL	ENSG00000165502	154.44	1.19664	0.411699	0.000248345	0.00308549	ribosomal protein L36a like [Source:HGNC Symbol;Acc:HGNC:10346]
GRIN3B	ENSG00000116032	163.896	-1.07299	0.345444	0.000249459	0.00309612	glutamate ionotropic receptor NMDA type subunit 3B [Source:HGNC Symbol;Acc:HGNC:16768]
NPAP1	ENSG00000185823	58.2962	1.1439	0.390462	0.000251761	0.00311929	nuclear pore associated protein 1 [Source:HGNC Symbol;Acc:HGNC:1190]
CYP3A5	ENSG00000106258	519.707	1.06667	0.359399	0.000253958	0.003139	cytochrome P450 family 3 subfamily A member 5 [Source:HGNC Symbol;Acc:HGNC:2638]
AKR1C3	ENSG00000196139	92.8703	1.14091	0.389209	0.000254282	0.00314186	aldo-keto reductase family 1 member C3 [Source:HGNC Symbol;Acc:HGNC:386]
GRIK3	ENSG00000163873	745.8	-1.2482	0.410433	0.000254742	0.0031454	glutamate ionotropic receptor kainate type subunit 3 [Source:HGNC Symbol;Acc:HGNC:4581]
FLRT1	ENSG00000126500	288.093	-1.00064	0.319883	0.000254754	0.0031454	fibronectin leucine rich transmembrane protein 1 [Source:HGNC Symbol;Acc:HGNC:3760]
MGP	ENSG00000111341	1863.01	2.50168	1.02964	0.000254919	0.0031454	matrix Gla protein [Source:HGNC Symbol;Acc:HGNC:7060]
LPAR1	ENSG00000198121	924.148	1.07849	0.364534	0.000258452	0.0031759	lysophosphatidic acid receptor 1 [Source:HGNC Symbol;Acc:HGNC:3166]
ASCL2	ENSG00000183734	41.8858	1.97544	0.760846	0.000258813	0.00317925	achaete-scute family bHLH transcription factor 2 [Source:HGNC Symbol;Acc:HGNC:739]
PTGIS	ENSG00000124212	9415.74	1.53367	0.552562	0.000259093	0.0031816	prostaglandin I2 synthase [Source:HGNC Symbol;Acc:HGNC:9603]
MICB-DT	ENSG00000286940	10.0078	-1.73644	0.594203	0.000259402	0.0031843	MICB divergent transcript [Source:NCBI gene (formerly Entrezgene);Acc:102725068]
TUBB3	ENSG00000258947	269.712	-1.06418	0.344036	0.000259641	0.00318505	tubulin beta 3 class III [Source:HGNC Symbol;Acc:HGNC:20772]
SLC30A2	ENSG00000158014	90.9426	1.97711	0.766459	0.000260887	0.0031938	solute carrier family 30 member 2 [Source:HGNC Symbol;Acc:HGNC:11013]
ATP12A	ENSG00000075673	112.194	1.88209	0.723116	0.000262197	0.00320764	ATPase H+/K+ transporting non-gastric alpha2 subunit [Source:HGNC Symbol;Acc:HGNC:13816]
AC110048.2	ENSG00000277152	60.2148	1.15297	0.39629	0.000264006	0.00322648	novel transcript
HOXC6	ENSG00000197757	322.512	1.27459	0.44865	0.000264201	0.00322777	homeobox C6 [Source:HGNC Symbol;Acc:HGNC:5128]
GSDMD	ENSG00000104518	457.384	1.36657	0.489017	0.000264665	0.00323233	gasdermin D [Source:HGNC Symbol;Acc:HGNC:25697]
SELL	ENSG00000188404	20.0849	1.56367	0.563688	0.000265087	0.00323529	selectin L [Source:HGNC Symbol;Acc:HGNC:10720]
CCDC178	ENSG00000166960	56.3691	1.50831	0.550354	0.000267715	0.00326515	coiled-coil domain containing 178 [Source:HGNC Symbol;Acc:HGNC:29588]
C1QTNF12	ENSG00000184163	87.0441	-1.02906	0.332007	0.000268263	0.00327072	C1q and TNF related 12 [Source:HGNC Symbol;Acc:HGNC:32308]
CLDN6	ENSG00000184697	1439.82	1.27495	0.449853	0.000268766	0.00327488	claudin 6 [Source:HGNC Symbol;Acc:HGNC:2048]
MMP10	ENSG00000166670	35.9394	1.7351	0.653281	0.000268787	0.00327488	matrix metallopeptidase 10 [Source:HGNC Symbol;Acc:HGNC:7156]
C1QTNF7	ENSG00000163145	54.0499	1.58815	0.585323	0.000269067	0.00327717	C1q and TNF related 7 [Source:HGNC Symbol;Acc:HGNC:14342]
CLEC12A	ENSG00000172322	11.0432	2.72131	1.0673	0.000269533	0.00328174	C-type lectin domain family 12 member A [Source:HGNC Symbol;Acc:HGNC:31713]
BMP4	ENSG00000125378	1315.36	1.11612	0.381888	0.000270158	0.00328824	bone morphogenetic protein 4 [Source:HGNC Symbol;Acc:HGNC:1071]
AC010198.2	ENSG00000285517	10.5617	1.23586	0.420753	0.000270334	0.00328926	long intergenic non-protein coding RNA 941
HSD52	ENSG00000224609	35.1749	1.0521	0.354227	0.000272464	0.00331069	FGGY divergent transcript [Source:HGNC Symbol;Acc:HGNC:55265]
CRYZL2P-SEC16B	ENSG00000254154	23.4098	1.14008	0.388647	0.000273203	0.00331631	CRYZL2P-SEC16B readthrough [Source:HGNC Symbol;Acc:HGNC:53757]
SHLD2P3	ENSG00000189014	59.3756	1.06418	0.359684	0.000274448	0.00332805	shieldin complex subunit 2 pseudogene 3 [Source:HGNC Symbol;Acc:HGNC:34038]
AF064860.1	ENSG00000225330	32.9013	1.11552	0.381324	0.000274775	0.00333088	novel transcript, sense overlapping B3GALT5
RAMP1	ENSG00000132329	318.017	1.82933	0.704331	0.000275479	0.00333829	receptor activity modifying protein 1 [Source:HGNC Symbol;Acc:HGNC:9843]
HLA-B	ENSG00000234745	2658.62	1.49466	0.548223	0.000276467	0.00334579	major histocompatibility complex, class I, B [Source:HGNC Symbol;Acc:HGNC:4932]
PTK2B	ENSG00000120899	1192.72	1.24439	0.437925	0.000277191	0.00334579	protein tyrosine kinase 2 beta [Source:HGNC Symbol;Acc:HGNC:9612]
S1PR3	ENSG00000213694	1473.43	1.15504	0.39943	0.000277377	0.00334579	sphingosine-1-phosphate receptor 3 [Source:HGNC Symbol;Acc:HGNC:3167]
AC124067.4	ENSG00000254290	24.3825	2.08984	0.817931	0.000277403	0.00334579	novel transcript
GTF2F2P1	ENSG00000251254	42.2856	1.39865	0.503405	0.00027882	0.00335949	general transcription factor IIF subunit 2 pseudogene 1 [Source:HGNC Symbol;Acc:HGNC:4654]
GABRR1	ENSG00000146276	12.2552	-1.36302	0.459234	0.000281187	0.00338462	gamma-aminobutyric acid type A receptor subunit rho1 [Source:HGNC Symbol;Acc:HGNC:4090]
PDXP	ENSG00000241360	536.618	-1.10668	0.362182	0.000281796	0.00338627	pyridoxal phosphatase [Source:HGNC Symbol;Acc:HGNC:30259]
TMEM40	ENSG00000088726	74.6722	1.69007	0.639099	0.00028432	0.00340975	transmembrane protein 40 [Source:HGNC Symbol;Acc:HGNC:25620]
AC244153.1	ENSG00000276170	18.5208	2.02116	0.776774	0.000286451	0.0034316	novel transcript, antisense to ARHGAP23
AC009652.1	ENSG00000255160	10.543	1.87421	0.703201	0.000287197	0.00343736	novel transcript
TUBAP13	ENSG00000242575	11.7118	1.24375	0.426022	0.000287706	0.00344002	tubulin alpha pseudogene 13 [Source:HGNC Symbol;Acc:HGNC:54880]
AL359220.1	ENSG00000247287	17.7681	1.8329	0.693882	0.000288333	0.00344522	PRKCH antisense RNA 1 [Source:HGNC Symbol;Acc:HGNC:55588]
WFDC21P	ENSG00000261040	16.5306	2.1607	0.844389	0.00028892	0.00344879	WAP four-disulfide core domain 21, pseudogene [Source:HGNC Symbol;Acc:HGNC:50357]
OR7A19P	ENSG00000272963	17.3229	1.28279	0.449531	0.000290097	0.00346169	olfactory receptor family 7 subfamily A member 19 pseudogene [Source:HGNC Symbol;Acc:HGNC:15337]
TMEM151B	ENSG00000178233	1177.88	-1.20123	0.39875	0.000291834	0.00347663	transmembrane protein 151B [Source:HGNC Symbol;Acc:HGNC:21315]
ELF3-AS1	ENSG00000234678	157.929	1.09498	0.376837	0.000294134	0.0034994	ELF3 antisense RNA 1 [Source:HGNC Symbol;Acc:HGNC:40211]
PIGR	ENSG00000162896	352.756	2.78433	1.22223	0.000295096	0.00350563	polymeric immunoglobulin receptor [Source:HGNC Symbol;Acc:HGNC:8968]
MMP28	ENSG00000271447	150.917	2.13638	0.862786	0.000295146	0.00350563	matrix metallopeptidase 28 [Source:HGNC Symbol;Acc:HGNC:14366]
ARHGAP27	ENSG00000159314	221.507	1.1122	0.384509	0.000295581	0.00350848	Rho GTPase activating protein 27 [Source:HGNC Symbol;Acc:HGNC:31813]
MIR149	ENSG00000207611	15.8546	-1.09285	0.360686	0.000298901	0.00353901	microRNA 149 [Source:HGNC Symbol;Acc:HGNC:31536]
HSPE1P2	ENSG00000258645	14.5956	1.68615	0.628074	0.000299298	0.00353972	heat shock protein family E (Hsp10) member 1 pseudogene 2 [Source:HGNC Symbol;Acc:HGNC:20052]
PSD4	ENSG00000125637	285.672	1.05495	0.360894	0.000300193	0.00354447	pleckstrin and Sec7 domain containing 4 [Source:HGNC Symbol;Acc:HGNC:19096]
LRRC8E	ENSG00000171017	100.501	1.25799	0.448513	0.000306459	0.00360777	leucine rich repeat containing 8 VRAC subunit E [Source:HGNC Symbol;Acc:HGNC:26272]
C6orf132	ENSG00000188112	116.597	1.30895	0.471065	0.000307516	0.00361785	chromosome 6 open reading frame 132 [Source:HGNC Symbol;Acc:HGNC:21288]
GRHL2	ENSG00000083307	790.093	1.40639	0.517652	0.000313022	0.0036694	grainyhead like transcription factor 2 [Source:HGNC Symbol;Acc:HGNC:2799]
AQP1	ENSG00000240583	6636.41	2.25555	0.900566	0.000318371	0.00372846	aquaporin 1 (Colton blood group) [Source:HGNC Symbol;Acc:HGNC:633]
C8orf37-AS1	ENSG00000253773	62.5427	1.1279	0.393901	0.00032032	0.00374516	CFAP418 antisense RNA 1 [Source:HGNC Symbol;Acc:HGNC:50444]
KLKB1	ENSG00000164344	17.205	1.40816	0.51422	0.000320932	0.0037511	kallikrein B1 [Source:HGNC Symbol;Acc:HGNC:6371]
LRG1	ENSG00000171236	40.4629	1.46425	0.541942	0.000321994	0.00376229	leucine rich alpha-2-glycoprotein 1 [Source:HGNC Symbol;Acc:HGNC:29480]
SH3BP5	ENSG00000131370	769.265	1	0.340625	0.000322122	0.00376257	SH3 domain binding protein 5 [Source:HGNC Symbol;Acc:HGNC:10827]
ST14	ENSG00000149418	920.314	1.52794	0.57481	0.000322468	0.00376538	ST14 transmembrane serine protease matriptase [Source:HGNC Symbol;Acc:HGNC:11344]
AL159166.1	ENSG00000231811	13.4655	1.87933	0.722229	0.000324744	0.00378949	novel transcript
KCNK6	ENSG00000099337	450.899	1.6772	0.648033	0.000324985	0.00379107	potassium two pore domain channel subfamily K member 6 [Source:HGNC Symbol;Acc:HGNC:6281]
GABRP	ENSG00000094755	1922.16	2.37115	0.982214	0.000325749	0.00379505	gamma-aminobutyric acid type A receptor subunit pi [Source:HGNC Symbol;Acc:HGNC:4089]
AL355922.3	ENSG00000258772	10.9792	1.88036	0.70982	0.000328345	0.00382158	novel transcript
OR2L1P	ENSG00000224227	16.925	-1.66045	0.581243	0.000330235	0.00383984	olfactory receptor family 2 subfamily L member 1 pseudogene [Source:HGNC Symbol;Acc:HGNC:8265]
AC244502.1	ENSG00000251002	48.6049	1.10133	0.383461	0.000331856	0.00385244	novel transcript, antisense to IG_gene_cluster
ZNRF2P2	ENSG00000225264	284.436	1.14524	0.404649	0.000335516	0.00388249	zinc and ring finger 2 pseudogene 2 [Source:HGNC Symbol;Acc:HGNC:42793]
COLEC10	ENSG00000184374	98.9239	1.49647	0.564247	0.000335525	0.00388249	collectin subfamily member 10 [Source:HGNC Symbol;Acc:HGNC:2220]
TBC1D2	ENSG00000095383	243.678	1.11095	0.389869	0.000336177	0.00388702	TBC1 domain family member 2 [Source:HGNC Symbol;Acc:HGNC:18026]
PDGFRA	ENSG00000134853	3942.21	1.12547	0.396572	0.000337817	0.0039023	platelet derived growth factor receptor alpha [Source:HGNC Symbol;Acc:HGNC:8803]
BHLHE23	ENSG00000125533	19.9198	-1.53004	0.532958	0.000338002	0.00390235	basic helix-loop-helix family member e23 [Source:HGNC Symbol;Acc:HGNC:16093]
AC087854.1	ENSG00000251034	22.321	1.02482	0.349192	0.000341027	0.0039306	novel transcript
LINC02217	ENSG00000248455	11.7574	-1.39874	0.487223	0.000341325	0.0039306	long intergenic non-protein coding RNA 2217 [Source:HGNC Symbol;Acc:HGNC:53084]
AC022469.1	ENSG00000258419	63.9165	-1.288	0.439693	0.000341488	0.00393122	novel transcript, sense intronic to NRXN3
SDC4	ENSG00000124145	3943.85	1.05155	0.364136	0.000341666	0.00393201	syndecan 4 [Source:HGNC Symbol;Acc:HGNC:10661]
MIR106B	ENSG00000208036	14.8356	-1.12319	0.378021	0.000343424	0.00394844	microRNA 106b [Source:HGNC Symbol;Acc:HGNC:31495]
VTCN1	ENSG00000134258	888.21	1.99543	0.814508	0.000343635	0.0039496	V-set domain containing T cell activation inhibitor 1 [Source:HGNC Symbol;Acc:HGNC:28873]
AC099489.1	ENSG00000188897	142.848	-1.08986	0.363944	0.000346088	0.00397092	novel lipoprotein amino terminal region containing protein
AC025031.5	ENSG00000278896	111.462	1.10776	0.38983	0.000346544	0.00397413	TEC
LINC02033	ENSG00000279727	57.2008	1.02186	0.351973	0.000347808	0.00398609	long intergenic non-protein coding RNA 2033 [Source:HGNC Symbol;Acc:HGNC:52867]
AC010931.1	ENSG00000248540	47.1938	-1.08148	0.361266	0.000347926	0.00398616	novel transcript
FMOD	ENSG00000122176	2060.68	2.50966	1.0979	0.000349216	0.00399839	fibromodulin [Source:HGNC Symbol;Acc:HGNC:3774]
AC108463.1	ENSG00000227992	10.946	1.80867	0.694595	0.00034937	0.00399888	pseudogene similar to part of ubiquitin carboxyl-terminal hydrolase L5 UCHL5
A1CF	ENSG00000148584	196.018	2.33057	0.999808	0.000350645	0.00400836	APOBEC1 complementation factor [Source:HGNC Symbol;Acc:HGNC:24086]
SMOC2	ENSG00000112562	1533.39	1.41678	0.530184	0.000350811	0.00400899	SPARC related modular calcium binding 2 [Source:HGNC Symbol;Acc:HGNC:20323]
TRPV2	ENSG00000187688	112.525	1.77258	0.702662	0.000354368	0.00404063	transient receptor potential cation channel subfamily V member 2 [Source:HGNC Symbol;Acc:HGNC:18082]
ST3GAL1	ENSG00000008513	4008.05	1.22706	0.437124	0.00035795	0.00406984	ST3 beta-galactoside alpha-2,3-sialyltransferase 1 [Source:HGNC Symbol;Acc:HGNC:10862]
HTRA3	ENSG00000170801	411.424	1.5354	0.5895	0.000360905	0.00409566	HtrA serine peptidase 3 [Source:HGNC Symbol;Acc:HGNC:30406]
PEF1-AS1	ENSG00000235790	30.4588	1.33765	0.49058	0.000362333	0.00410631	PEF1 and COL16A1 antisense RNA 1 [Source:HGNC Symbol;Acc:HGNC:40154]
HNRNPA1P53	ENSG00000229534	12.608	1.56852	0.58828	0.000362486	0.00410631	heterogeneous nuclear ribonucleoprotein A1 pseudogene 53 [Source:HGNC Symbol;Acc:HGNC:48783]
AC010980.1	ENSG00000288658	184.089	-1.0327	0.34378	0.00036253	0.00410631	novel protein, ortholog of Gm2102 (M. musculus)
OLFML3	ENSG00000116774	414.767	1.69777	0.669709	0.000363188	0.00411117	olfactomedin like 3 [Source:HGNC Symbol;Acc:HGNC:24956]
APOBEC3C	ENSG00000244509	943.592	1.24295	0.452724	0.000364958	0.0041262	apolipoprotein B mRNA editing enzyme catalytic subunit 3C [Source:HGNC Symbol;Acc:HGNC:17353]
FBLN5	ENSG00000140092	351.295	1.53508	0.590412	0.000366167	0.00413577	fibulin 5 [Source:HGNC Symbol;Acc:HGNC:3602]
LGALS1	ENSG00000100097	879.341	1.98234	0.817072	0.000366766	0.00414123	galectin 1 [Source:HGNC Symbol;Acc:HGNC:6561]
OVCH2	ENSG00000183378	36.3876	1.32357	0.487104	0.000367432	0.00414614	ovochymase 2 [Source:HGNC Symbol;Acc:HGNC:29970]
AL078621.2	ENSG00000287165	10.791	-1.1157	0.379458	0.000370123	0.00416603	novel transcript
ARHGAP29	ENSG00000137962	6009.4	1.32022	0.480139	0.000373615	0.00419876	Rho GTPase activating protein 29 [Source:HGNC Symbol;Acc:HGNC:30207]
AC006299.1	ENSG00000246225	107.309	1.28971	0.474991	0.000376089	0.00422127	novel transcript, antisense to SVIP
AC006978.2	ENSG00000281593	10.153	1.63652	0.617354	0.000376586	0.00422553	novel protein, ZNRF2-LINC01176 readthrough
BX255925.1	ENSG00000260996	15.2415	-1.0738	0.363577	0.000376738	0.00422591	novel transcript, overlapping NRARP
LINC02028	ENSG00000230102	27.5082	1.01513	0.350267	0.000379109	0.00424852	long intergenic non-protein coding RNA 2028 [Source:HGNC Symbol;Acc:HGNC:27718]
TLR2	ENSG00000137462	70.336	1.08893	0.384877	0.000379513	0.00425093	toll like receptor 2 [Source:HGNC Symbol;Acc:HGNC:11848]
LINC01819	ENSG00000231826	15.667	1.44591	0.533283	0.000379884	0.00425093	long intergenic non-protein coding RNA 1819 [Source:HGNC Symbol;Acc:HGNC:52624]
AC092902.4	ENSG00000284624	25.5202	1.1058	0.390077	0.000381203	0.00426135	novel transcript
LINC01996	ENSG00000261863	18.405	1.35587	0.499771	0.00038652	0.00430738	long intergenic non-protein coding RNA 1996 [Source:HGNC Symbol;Acc:HGNC:52830]
COL4A1	ENSG00000187498	6065.69	1.11677	0.398304	0.00038673	0.00430839	collagen type IV alpha 1 chain [Source:HGNC Symbol;Acc:HGNC:2202]
JADE2	ENSG00000043143	735.429	1.11183	0.39727	0.000387541	0.00431474	jade family PHD finger 2 [Source:HGNC Symbol;Acc:HGNC:22984]
RN7SKP115	ENSG00000200047	15.275	1.01443	0.346666	0.000388002	0.00431854	RN7SK pseudogene 115 [Source:HGNC Symbol;Acc:HGNC:45839]
MEIOB	ENSG00000162039	40.1627	-1.3584	0.473421	0.000388501	0.00432275	meiosis specific with OB-fold [Source:HGNC Symbol;Acc:HGNC:28569]
CCNA1	ENSG00000133101	345.012	-1.279	0.442015	0.000391231	0.00435043	cyclin A1 [Source:HGNC Symbol;Acc:HGNC:1577]
RAC2	ENSG00000128340	84.2886	1.81696	0.736982	0.000393459	0.0043725	Rac family small GTPase 2 [Source:HGNC Symbol;Acc:HGNC:9802]
CLEC1A	ENSG00000150048	14.2286	1.41412	0.520529	0.000396609	0.00440102	C-type lectin domain family 1 member A [Source:HGNC Symbol;Acc:HGNC:24355]
LINC02562	ENSG00000260265	20.5258	1.96219	0.80016	0.000396638	0.00440102	long intergenic non-protein coding RNA 2562 [Source:HGNC Symbol;Acc:HGNC:53602]
HFE	ENSG00000010704	202.748	1.02466	0.359347	0.000396911	0.00440268	homeostatic iron regulator [Source:HGNC Symbol;Acc:HGNC:4886]
SLC51A	ENSG00000163959	83.0492	1.83517	0.74814	0.000397744	0.00440834	solute carrier family 51 subunit alpha [Source:HGNC Symbol;Acc:HGNC:29955]
G0S2	ENSG00000123689	20.8209	1.58081	0.60823	0.00039779	0.00440834	G0/G1 switch 2 [Source:HGNC Symbol;Acc:HGNC:30229]
VIPR1	ENSG00000114812	31.8209	1.4455	0.549711	0.000398679	0.00441411	vasoactive intestinal peptide receptor 1 [Source:HGNC Symbol;Acc:HGNC:12694]
AC008264.2	ENSG00000273489	190.451	1.16858	0.424217	0.000400292	0.00442924	novel transcript, antisense to MKLN1
TMEM45B	ENSG00000151715	96.3262	1.39504	0.52993	0.00040202	0.00444425	transmembrane protein 45B [Source:HGNC Symbol;Acc:HGNC:25194]
CTSH	ENSG00000103811	509.323	1.2535	0.464152	0.000403487	0.00445772	cathepsin H [Source:HGNC Symbol;Acc:HGNC:2535]
TTPA	ENSG00000137561	227.409	-1.36167	0.475999	0.00040605	0.0044819	alpha tocopherol transfer protein [Source:HGNC Symbol;Acc:HGNC:12404]
SCRT2	ENSG00000215397	222.869	-1.44566	0.509339	0.000409782	0.00451754	scratch family transcriptional repressor 2 [Source:HGNC Symbol;Acc:HGNC:15952]
CD274	ENSG00000120217	48.2869	1.54099	0.601924	0.000411003	0.00452628	CD274 molecule [Source:HGNC Symbol;Acc:HGNC:17635]
BCAR3-AS1	ENSG00000224093	35.4632	1.05929	0.374484	0.000411778	0.00452703	BCAR3 antisense RNA 1 [Source:HGNC Symbol;Acc:HGNC:40093]
TMEM59L	ENSG00000105696	355.389	-1.09681	0.37348	0.00041284	0.00453732	transmembrane protein 59 like [Source:HGNC Symbol;Acc:HGNC:13237]
AP006248.4	ENSG00000280453	14.3313	1.52339	0.580695	0.000413434	0.00454246	TEC
SLC6A5	ENSG00000165970	1039.22	-1.69881	0.607298	0.000416159	0.00456402	solute carrier family 6 member 5 [Source:HGNC Symbol;Acc:HGNC:11051]
PLA2G4F	ENSG00000168907	16.3184	1.53527	0.587401	0.00041749	0.00457582	phospholipase A2 group IVF [Source:HGNC Symbol;Acc:HGNC:27396]
TMEM145	ENSG00000167619	220.958	-1.06339	0.361186	0.000418711	0.00458361	transmembrane protein 145 [Source:HGNC Symbol;Acc:HGNC:26912]
PART1	ENSG00000152931	183.575	1.81737	0.746048	0.000420869	0.00460583	prostate androgen-regulated transcript 1 [Source:HGNC Symbol;Acc:HGNC:17263]
POSTN	ENSG00000133110	11744.5	1.69143	0.681601	0.000421548	0.00461045	periostin [Source:HGNC Symbol;Acc:HGNC:16953]
SP8	ENSG00000164651	465.827	-1.28201	0.447085	0.000422559	0.0046201	Sp8 transcription factor [Source:HGNC Symbol;Acc:HGNC:19196]
SLC9A3R1	ENSG00000109062	4624.47	1.6016	0.617686	0.000423674	0.00463086	SLC9A3 regulator 1 [Source:HGNC Symbol;Acc:HGNC:11075]
LINC02364	ENSG00000250190	11.259	1.90183	0.756379	0.000425354	0.00464359	long intergenic non-protein coding RNA 2364 [Source:HGNC Symbol;Acc:HGNC:53288]
RBMS3-AS3	ENSG00000235904	17.1563	1.01529	0.352387	0.000431869	0.00469084	RBMS3 antisense RNA 3 [Source:HGNC Symbol;Acc:HGNC:39989]
HOXC10	ENSG00000180818	29.9501	1.96858	0.818118	0.000434086	0.00470885	homeobox C10 [Source:HGNC Symbol;Acc:HGNC:5122]
LCN15	ENSG00000177984	690.223	2.52267	1.16779	0.000437236	0.00473587	lipocalin 15 [Source:HGNC Symbol;Acc:HGNC:33777]
SNAI2	ENSG00000019549	620.271	1.48746	0.583334	0.000438438	0.00474316	snail family transcriptional repressor 2 [Source:HGNC Symbol;Acc:HGNC:11094]
SH3TC1	ENSG00000125089	424.005	1.58506	0.632846	0.000439796	0.00475642	SH3 domain and tetratricopeptide repeats 1 [Source:HGNC Symbol;Acc:HGNC:26009]
SUPT16HP1	ENSG00000256238	14.1514	1.14183	0.407498	0.000444518	0.00479738	SPT16 homolog, facilitates chromatin remodeling subunit pseudogene 1 [Source:HGNC Symbol;Acc:HGNC:31388]
AC124947.1	ENSG00000257252	16.3523	1.06433	0.376016	0.000448028	0.00482574	novel transcript, antisense to NUDT4
TACSTD2	ENSG00000184292	361.768	1.54355	0.612622	0.000448091	0.00482574	tumor associated calcium signal transducer 2 [Source:HGNC Symbol;Acc:HGNC:11530]
HDAC1P1	ENSG00000234724	10.4095	1.55807	0.606409	0.000448359	0.00482577	histone deacetylase 1 pseudogene 1 [Source:HGNC Symbol;Acc:HGNC:45190]
AL391056.2	ENSG00000286078	34.5343	1.2175	0.449616	0.000454007	0.00487779	novel transcript
CERS3	ENSG00000154227	26.5239	1.5296	0.599368	0.000454221	0.00487863	ceramide synthase 3 [Source:HGNC Symbol;Acc:HGNC:23752]
AC005699.1	ENSG00000249631	22.8407	1.31356	0.490842	0.000454358	0.00487864	novel transcript
AC103810.5	ENSG00000266644	18.2957	-1.7221	0.626992	0.000458078	0.00491124	novel transcript, antisense to LRRC37A3
AC110285.1	ENSG00000262223	112.525	-1.08329	0.372765	0.000458596	0.00491533	novel transcript
SEMA3E	ENSG00000170381	626.212	1.16609	0.431579	0.000460404	0.00493029	semaphorin 3E [Source:HGNC Symbol;Acc:HGNC:10727]
SERPINB1	ENSG00000021355	1381.52	1.04824	0.376773	0.000462575	0.00495059	serpin family B member 1 [Source:HGNC Symbol;Acc:HGNC:3311]
AC026369.1	ENSG00000249695	13.872	-1.00971	0.345948	0.000463768	0.00496187	novel transcript, antisense to IQSEC3
RAB25	ENSG00000132698	532.41	1.45803	0.573522	0.000464021	0.0049631	RAB25, member RAS oncogene family [Source:HGNC Symbol;Acc:HGNC:18238]
TGFBR3	ENSG00000069702	3918	1.56616	0.613707	0.0004652	0.00497158	transforming growth factor beta receptor 3 [Source:HGNC Symbol;Acc:HGNC:11774]
NWD2	ENSG00000174145	233.153	1.13437	0.417448	0.000465229	0.00497158	NACHT and WD repeat domain containing 2 [Source:HGNC Symbol;Acc:HGNC:29229]
ACTN3	ENSG00000248746	47.9998	-1.34663	0.478663	0.000467216	0.00498885	actinin alpha 3 [Source:HGNC Symbol;Acc:HGNC:165]
TLR6	ENSG00000174130	64.5458	1.18249	0.437869	0.000469764	0.00501332	toll like receptor 6 [Source:HGNC Symbol;Acc:HGNC:16711]
AC079316.1	ENSG00000258111	23.9959	1.68297	0.682971	0.000472303	0.0050322	ATP synthase, H+ transporting, mitochondrial Fo complex, subunit C1 (subunit 9) (ATP5G1) pseudogene
PCED1B	ENSG00000179715	45.4191	1.27113	0.479471	0.000472606	0.00503393	PC-esterase domain containing 1B [Source:HGNC Symbol;Acc:HGNC:28255]
MALL	ENSG00000144063	24.8286	1.4922	0.583658	0.000474032	0.00504559	mal, T cell differentiation protein like [Source:HGNC Symbol;Acc:HGNC:6818]
TTLL6	ENSG00000170703	123.657	1.0455	0.376819	0.000474122	0.00504559	tubulin tyrosine ligase like 6 [Source:HGNC Symbol;Acc:HGNC:26664]
AC093849.2	ENSG00000286039	126.087	1.31762	0.505	0.000474729	0.00505055	novel transcript
MTDHP3	ENSG00000268433	30.3573	1.69454	0.688601	0.00047489	0.00505077	metadherin pseudogene 3 [Source:HGNC Symbol;Acc:HGNC:52359]
SLC7A8	ENSG00000092068	705.126	1.03612	0.373371	0.000477597	0.00507505	solute carrier family 7 member 8 [Source:HGNC Symbol;Acc:HGNC:11066]
LYVE1	ENSG00000133800	27.2304	1.88741	0.792958	0.000478856	0.00508542	lymphatic vessel endothelial hyaluronan receptor 1 [Source:HGNC Symbol;Acc:HGNC:14687]
VWA2	ENSG00000165816	294.857	1.4341	0.564842	0.000480135	0.00509574	von Willebrand factor A domain containing 2 [Source:HGNC Symbol;Acc:HGNC:24709]
CEACAM5	ENSG00000105388	80.2475	2.43143	1.13109	0.000480253	0.00509574	CEA cell adhesion molecule 5 [Source:HGNC Symbol;Acc:HGNC:1817]
AL353759.1	ENSG00000283064	44.3802	-1.29942	0.461391	0.000482228	0.00511215	novel transcript, antisense to HIST1H2BD
ERVH48-1	ENSG00000233056	776.774	2.27622	1.03737	0.000484051	0.00512241	endogenous retrovirus group 48 member 1 [Source:HGNC Symbol;Acc:HGNC:17216]
GBGT1	ENSG00000148288	339.372	1.09221	0.399656	0.000484447	0.00512358	globoside alpha-1,3-N-acetylgalactosaminyltransferase 1 (FORS blood group) [Source:HGNC Symbol;Acc:HGNC:20460]
AC004925.1	ENSG00000279419	13.2319	1.38702	0.526942	0.00048708	0.00514473	tec
FEM1AP2	ENSG00000265296	13.0754	-1.29518	0.463623	0.000487164	0.00514473	fem-1 homolog A pseudogene 2 [Source:HGNC Symbol;Acc:HGNC:39830]
AL353576.1	ENSG00000287925	19.3731	1.07164	0.385805	0.000490163	0.00516578	novel transcript, antisense to C1QL3
BARX2	ENSG00000043039	247.693	1.53124	0.617647	0.000494447	0.00520329	BARX homeobox 2 [Source:HGNC Symbol;Acc:HGNC:956]
UBA7	ENSG00000182179	1000.45	1.36656	0.533361	0.00049477	0.00520516	ubiquitin like modifier activating enzyme 7 [Source:HGNC Symbol;Acc:HGNC:12471]
AL035458.2	ENSG00000250917	62.7459	-1.174	0.412871	0.000498213	0.00523066	novel transcript, overlapping AHCY
CNGB1	ENSG00000070729	55.3891	-1.38783	0.499301	0.0004985	0.00523214	cyclic nucleotide gated channel subunit beta 1 [Source:HGNC Symbol;Acc:HGNC:2151]
CFB	ENSG00000243649	34.5519	1.51119	0.603111	0.000498868	0.00523294	complement factor B [Source:HGNC Symbol;Acc:HGNC:1037]
ATP8B1	ENSG00000081923	889.474	1.45886	0.580565	0.000500253	0.00524282	ATPase phospholipid transporting 8B1 [Source:HGNC Symbol;Acc:HGNC:3706]
PSMB10	ENSG00000205220	53.3609	1.39713	0.546447	0.000502552	0.0052639	proteasome 20S subunit beta 10 [Source:HGNC Symbol;Acc:HGNC:9538]
LINC02723	ENSG00000231680	23.7087	1.99085	0.847379	0.000503199	0.00526913	long intergenic non-protein coding RNA 2723 [Source:HGNC Symbol;Acc:HGNC:54240]
SH2D3A	ENSG00000125731	129.349	1.30651	0.504323	0.000503613	0.00527039	SH2 domain containing 3A [Source:HGNC Symbol;Acc:HGNC:16885]
RCAN1	ENSG00000159200	1210.02	1.06701	0.389797	0.000505358	0.00528518	regulator of calcineurin 1 [Source:HGNC Symbol;Acc:HGNC:3040]
ZAP70	ENSG00000115085	31.1497	1.45625	0.575952	0.000505705	0.00528518	zeta chain of T cell receptor associated protein kinase 70 [Source:HGNC Symbol;Acc:HGNC:12858]
CALY	ENSG00000130643	159.058	-1.21842	0.431516	0.000508543	0.00530652	calcyon neuron specific vesicular protein [Source:HGNC Symbol;Acc:HGNC:17938]
MTCO1P12	ENSG00000237973	98.9417	1.07417	0.393157	0.00051008	0.0053209	MT-CO1 pseudogene 12 [Source:HGNC Symbol;Acc:HGNC:52014]
TRPV6	ENSG00000165125	145.501	1.2622	0.483613	0.000512105	0.00533439	transient receptor potential cation channel subfamily V member 6 [Source:HGNC Symbol;Acc:HGNC:14006]
SLC6A20	ENSG00000163817	123.44	1.11444	0.412692	0.000513186	0.00533945	solute carrier family 6 member 20 [Source:HGNC Symbol;Acc:HGNC:30927]
GGT5	ENSG00000099998	51.4406	1.62566	0.667302	0.000515579	0.00536124	gamma-glutamyltransferase 5 [Source:HGNC Symbol;Acc:HGNC:4260]
AC131649.2	ENSG00000279662	20.136	1.1756	0.43777	0.000516543	0.00536521	TEC
METTL7B	ENSG00000170439	23.0032	1.87239	0.797644	0.000518147	0.00538016	methyltransferase like 7B [Source:HGNC Symbol;Acc:HGNC:28276]
FAM114A1	ENSG00000197712	1956.77	1.14726	0.429265	0.000521482	0.00540853	family with sequence similarity 114 member A1 [Source:HGNC Symbol;Acc:HGNC:25087]
ST6GALNAC1	ENSG00000070526	37.2678	1.39821	0.548689	0.000524397	0.00543249	ST6 N-acetylgalactosaminide alpha-2,6-sialyltransferase 1 [Source:HGNC Symbol;Acc:HGNC:23614]
PLA2G4A	ENSG00000116711	417.01	1.06502	0.390886	0.000524687	0.00543392	phospholipase A2 group IVA [Source:HGNC Symbol;Acc:HGNC:9035]
SULT1E1	ENSG00000109193	420.281	1.41345	0.562002	0.000525819	0.00544094	sulfotransferase family 1E member 1 [Source:HGNC Symbol;Acc:HGNC:11377]
AL161663.2	ENSG00000288100	12.0848	1.36966	0.525461	0.000526046	0.00544172	novel transcript, antisense to STXBP6
LHX1-DT	ENSG00000277268	276.889	-1.26634	0.452927	0.000528065	0.00545946	LHX1 divergent transcript [Source:HGNC Symbol;Acc:HGNC:53778]
IRS3P	ENSG00000184414	68.8251	-1.24997	0.447384	0.000533864	0.00550043	insulin receptor substrate 3, pseudogene [Source:HGNC Symbol;Acc:HGNC:6127]
B3GAT1-DT	ENSG00000255545	116.124	-1.03416	0.359755	0.000534945	0.00550996	B3GAT1 divergent transcript [Source:HGNC Symbol;Acc:HGNC:27449]
PIEZO1	ENSG00000103335	1498.4	1.03911	0.380271	0.000535179	0.00551079	piezo type mechanosensitive ion channel component 1 [Source:HGNC Symbol;Acc:HGNC:28993]
NPR3	ENSG00000113389	1689.4	1.41893	0.567632	0.000539526	0.00553967	natriuretic peptide receptor 3 [Source:HGNC Symbol;Acc:HGNC:7945]
HSD3B2	ENSG00000203859	20.5889	2.33196	1.06718	0.000540217	0.00554515	hydroxy-delta-5-steroid dehydrogenase, 3 beta- and steroid delta-isomerase 2 [Source:HGNC Symbol;Acc:HGNC:5218]
AC091138.1	ENSG00000263958	12.5222	-1.18289	0.424705	0.000540369	0.00554515	NETO1 divergent transcript [Source:HGNC Symbol;Acc:HGNC:55333]
ZDHHC22	ENSG00000177108	161.079	-1.20413	0.4294	0.000544805	0.00557633	zinc finger DHHC-type palmitoyltransferase 22 [Source:HGNC Symbol;Acc:HGNC:20106]
H2BU2P	ENSG00000181201	49.8297	-1.13569	0.40242	0.000545374	0.00557738	H2B.U histone 2, pseudogene [Source:HGNC Symbol;Acc:HGNC:20515]
MIR31HG	ENSG00000171889	73.1997	1.35278	0.5323	0.000545766	0.0055798	MIR31 host gene [Source:HGNC Symbol;Acc:HGNC:37187]
PRSS56	ENSG00000237412	73.6488	-1.54983	0.569945	0.000547436	0.0055921	serine protease 56 [Source:HGNC Symbol;Acc:HGNC:39433]
AC004381.3	ENSG00000283399	246.819	1.7444	0.745038	0.000548209	0.00559681	novel acyl-CoA synthetase medium-chain family member pseudogene
MTTP	ENSG00000138823	1462.23	1.59296	0.661433	0.000548671	0.00559887	microsomal triglyceride transfer protein [Source:HGNC Symbol;Acc:HGNC:7467]
CPA6	ENSG00000165078	28.7228	1.30772	0.506596	0.000548723	0.00559887	carboxypeptidase A6 [Source:HGNC Symbol;Acc:HGNC:17245]
MAN1A1	ENSG00000111885	7031.42	1.30176	0.509706	0.000555398	0.00565734	mannosidase alpha class 1A member 1 [Source:HGNC Symbol;Acc:HGNC:6821]
ABCG2	ENSG00000118777	1334.83	1.88526	0.827417	0.00055599	0.00566176	ATP binding cassette subfamily G member 2 (Junior blood group) [Source:HGNC Symbol;Acc:HGNC:74]
STMND1	ENSG00000230873	22.4309	1.19406	0.451914	0.000556163	0.00566192	stathmin domain containing 1 [Source:HGNC Symbol;Acc:HGNC:44668]
AC092612.1	ENSG00000248521	21.1622	1.08647	0.399729	0.000557536	0.00567268	nei like 2 (E. coli) (NEIL2) pseudogene
UBQLNL	ENSG00000175518	39.6215	1.17659	0.44551	0.000560045	0.00568853	ubiquilin like [Source:HGNC Symbol;Acc:HGNC:28294]
LINC02672	ENSG00000227121	46.4724	1.39547	0.555118	0.000561435	0.00569621	long intergenic non-protein coding RNA 2672 [Source:HGNC Symbol;Acc:HGNC:54159]
AC005776.1	ENSG00000270802	10.8427	-1.10131	0.392024	0.000561715	0.00569744	ribosomal protein L21 (RPL21) pseudogene
KRT18	ENSG00000111057	6179.88	1.24058	0.473036	0.000566078	0.0057336	keratin 18 [Source:HGNC Symbol;Acc:HGNC:6430]
AOC1	ENSG00000002726	89.1006	1.58289	0.658875	0.000573122	0.00579187	amine oxidase copper containing 1 [Source:HGNC Symbol;Acc:HGNC:80]
RHOD	ENSG00000173156	122.429	1.20252	0.460925	0.000577646	0.00582314	ras homolog family member D [Source:HGNC Symbol;Acc:HGNC:670]
F13B	ENSG00000143278	16.2889	2.46442	1.17824	0.000578386	0.00582866	coagulation factor XIII B chain [Source:HGNC Symbol;Acc:HGNC:3534]
FGF5	ENSG00000138675	87.4724	1.43971	0.58443	0.000579802	0.00583966	fibroblast growth factor 5 [Source:HGNC Symbol;Acc:HGNC:3683]
Y_RNA	ENSG00000201343	66.762	1.08489	0.405998	0.000581811	0.00585824	Y RNA [Source:RFAM;Acc:RF00019]
KRT8	ENSG00000170421	16051.1	1.25493	0.472327	0.000590313	0.00592392	keratin 8 [Source:HGNC Symbol;Acc:HGNC:6446]
ELF5	ENSG00000135374	23.9097	1.42809	0.574023	0.000595044	0.00596139	E74 like ETS transcription factor 5 [Source:HGNC Symbol;Acc:HGNC:3320]
GATA3	ENSG00000107485	215.341	1.39735	0.565653	0.000598115	0.00598381	GATA binding protein 3 [Source:HGNC Symbol;Acc:HGNC:4172]
OR10D1P	ENSG00000196403	10.3752	1.52281	0.606325	0.000602798	0.00601391	olfactory receptor family 10 subfamily D member 1 pseudogene [Source:HGNC Symbol;Acc:HGNC:8166]
AREG	ENSG00000109321	225.734	1.68664	0.724206	0.000614124	0.00610485	amphiregulin [Source:HGNC Symbol;Acc:HGNC:651]
AC005481.1	ENSG00000222012	16.9077	-2.10135	0.808997	0.000617219	0.00613392	novel transcript, antisense to PTPRN2
LRRC19	ENSG00000184434	49.7805	2.01074	0.923087	0.00061934	0.0061516	leucine rich repeat containing 19 [Source:HGNC Symbol;Acc:HGNC:23379]
HTRA1	ENSG00000166033	1329.82	-1.03599	0.366453	0.000621059	0.00616526	HtrA serine peptidase 1 [Source:HGNC Symbol;Acc:HGNC:9476]
ALDH3B2	ENSG00000132746	18.1827	1.6346	0.682946	0.000623859	0.00618109	aldehyde dehydrogenase 3 family member B2 [Source:HGNC Symbol;Acc:HGNC:411]
GSX1	ENSG00000169840	23.3443	-1.96289	0.753368	0.000630853	0.00623575	GS homeobox 1 [Source:HGNC Symbol;Acc:HGNC:20374]
AC006027.1	ENSG00000272638	17.9503	1.06514	0.394701	0.000636782	0.00627451	novel transcript, antisense to NOD1
SULT2A1	ENSG00000105398	38.0439	2.38123	1.1818	0.000651037	0.00639318	sulfotransferase family 2A member 1 [Source:HGNC Symbol;Acc:HGNC:11458]
ZFP62	ENSG00000196670	1207.95	1.01014	0.3763	0.000653782	0.00641035	ZFP62 zinc finger protein [Source:HGNC Symbol;Acc:HGNC:23241]
IL11	ENSG00000095752	104.119	1.4566	0.606036	0.000654937	0.00641992	interleukin 11 [Source:HGNC Symbol;Acc:HGNC:5966]
SNORA5C	ENSG00000201772	207.235	-1.01904	0.361845	0.000656514	0.00643362	small nucleolar RNA, H/ACA box 5C [Source:HGNC Symbol;Acc:HGNC:32590]
AC072039.1	ENSG00000227267	13.1249	1.00351	0.367837	0.000658166	0.00644453	downstream neighbor of SON (DONSON) pseudogene
AC105052.4	ENSG00000279168	22.3183	-1.33011	0.495745	0.00066083	0.00646533	novel transcript, sense overlapping POLR2J2, UPK3BL and RASA4
LINC00605	ENSG00000251533	35.5518	1.41619	0.577289	0.000662495	0.00647632	long intergenic non-protein coding RNA 605 [Source:HGNC Symbol;Acc:HGNC:43928]
HLA-DRA	ENSG00000204287	21.7447	1.59912	0.672918	0.000663131	0.00647725	major histocompatibility complex, class II, DR alpha [Source:HGNC Symbol;Acc:HGNC:4947]
IL1RL1	ENSG00000115602	24.7782	4.44917	1.39009	0.000667533	0.00649572	interleukin 1 receptor like 1 [Source:HGNC Symbol;Acc:HGNC:5998]
AL353807.5	ENSG00000287839	19.5715	1.02088	0.376101	0.000668049	0.00649701	novel transcript
AC010343.3	ENSG00000250697	10.3384	1.64296	0.680986	0.000672645	0.00653242	novel transcript
ITGB6	ENSG00000115221	342.368	1.14504	0.444706	0.000674788	0.00655013	integrin subunit beta 6 [Source:HGNC Symbol;Acc:HGNC:6161]
AC010503.4	ENSG00000275234	32.7356	1.22024	0.479409	0.000676825	0.00656636	novel transcript, antisense to DENND1C
DSG4	ENSG00000175065	55.5273	1.44232	0.598726	0.000677265	0.00656799	desmoglein 4 [Source:HGNC Symbol;Acc:HGNC:21307]
CRIP1	ENSG00000213145	12.1592	-1.03754	0.373358	0.000680166	0.00658453	cysteine rich protein 1 [Source:HGNC Symbol;Acc:HGNC:2360]
EBI3	ENSG00000105246	14.9125	1.6241	0.683701	0.000680665	0.00658759	Epstein-Barr virus induced 3 [Source:HGNC Symbol;Acc:HGNC:3129]
H2AZP7	ENSG00000253156	17.659	2.80063	1.46471	0.000692406	0.0066868	H2A.Z histone pseudogene 7 [Source:HGNC Symbol;Acc:HGNC:54440]
C9orf139	ENSG00000180539	12.4005	-1.08564	0.39471	0.000695576	0.00671482	long intergenic non-protein coding RNA 2908 [Source:HGNC Symbol;Acc:HGNC:31426]
ABCA6	ENSG00000154262	19.8749	1.20667	0.474302	0.000707788	0.00681519	ATP binding cassette subfamily A member 6 [Source:HGNC Symbol;Acc:HGNC:36]
AL161669.3	ENSG00000278071	15.2578	1.83764	0.809202	0.000708914	0.0068242	novel transcript
AC112777.1	ENSG00000256663	105.502	1.10634	0.428092	0.000709392	0.00682697	ubiquitin-like with PHD and ring finger domains 1 (UHRF1) pseudogene
MIR3142HG	ENSG00000253522	46.7303	1.48678	0.631362	0.00072042	0.00691457	MIR3142 host gene [Source:HGNC Symbol;Acc:HGNC:51944]
ANKRD36BP1	ENSG00000214262	15.4243	1.16906	0.452878	0.000720853	0.00691687	ankyrin repeat domain 36B pseudogene 1 [Source:HGNC Symbol;Acc:HGNC:28169]
CARNS1	ENSG00000172508	239.905	1.41276	0.593596	0.000728613	0.00697121	carnosine synthase 1 [Source:HGNC Symbol;Acc:HGNC:29268]
AC069499.1	ENSG00000241634	60.328	1.14078	0.446278	0.000728913	0.00697186	ribosomal protein L13 (RPL13) pseudogene
UGT3A1	ENSG00000145626	81.2015	1.62053	0.710697	0.000729931	0.00697787	UDP glycosyltransferase family 3 member A1 [Source:HGNC Symbol;Acc:HGNC:26625]
ITGB4	ENSG00000132470	328.904	1.32208	0.544499	0.000731258	0.00698323	integrin subunit beta 4 [Source:HGNC Symbol;Acc:HGNC:6158]
U62631.1	ENSG00000269553	45.7945	1.28811	0.522436	0.000732545	0.00699356	novel transcript
MYRFL	ENSG00000166268	30.6731	1.01796	0.384317	0.000741902	0.00706223	myelin regulatory factor like [Source:HGNC Symbol;Acc:HGNC:26316]
SLC26A4	ENSG00000091137	12.8241	1.03438	0.383382	0.000744305	0.00708323	solute carrier family 26 member 4 [Source:HGNC Symbol;Acc:HGNC:8818]
CCDC177	ENSG00000267909	460.308	-1.00162	0.360051	0.000745603	0.00709182	coiled-coil domain containing 177 [Source:HGNC Symbol;Acc:HGNC:23243]
ABI3BP	ENSG00000154175	110.309	1.10257	0.429809	0.000746919	0.00709229	ABI family member 3 binding protein [Source:HGNC Symbol;Acc:HGNC:17265]
LGR6	ENSG00000133067	20.8412	1.61514	0.695946	0.00076122	0.0072022	leucine rich repeat containing G protein-coupled receptor 6 [Source:HGNC Symbol;Acc:HGNC:19719]
CDH3	ENSG00000062038	2040.23	1.10309	0.431076	0.000765405	0.00723418	cadherin 3 [Source:HGNC Symbol;Acc:HGNC:1762]
MCOLN2	ENSG00000153898	49.3826	1.47174	0.630609	0.000767762	0.00724691	mucolipin TRP cation channel 2 [Source:HGNC Symbol;Acc:HGNC:13357]
TARID	ENSG00000227954	102.495	1.3126	0.542554	0.000769637	0.00725239	TCF21 antisense RNA inducing promoter demethylation [Source:HGNC Symbol;Acc:HGNC:50506]
CAVIN2	ENSG00000168497	45.1619	1.57109	0.688078	0.000774044	0.00728706	caveolae associated protein 2 [Source:HGNC Symbol;Acc:HGNC:10690]
LLGL2	ENSG00000073350	612.698	1.15552	0.460247	0.000777161	0.00731448	LLGL scribble cell polarity complex component 2 [Source:HGNC Symbol;Acc:HGNC:6629]
SQOR	ENSG00000137767	78.6413	1.21135	0.488903	0.000785769	0.0073783	sulfide quinone oxidoreductase [Source:HGNC Symbol;Acc:HGNC:20390]
PAX5	ENSG00000196092	295.382	-1.23175	0.462648	0.000789146	0.00740283	paired box 5 [Source:HGNC Symbol;Acc:HGNC:8619]
TNFRSF12A	ENSG00000006327	361.165	1.1112	0.438129	0.000791558	0.00741128	TNF receptor superfamily member 12A [Source:HGNC Symbol;Acc:HGNC:18152]
AL139082.1	ENSG00000273523	34.209	1.45954	0.621711	0.000791574	0.00741128	novel transcript, antisense to NEK3 & NEK5
AC092745.4	ENSG00000286504	24.8451	1.03564	0.395997	0.000796175	0.00744078	novel transcript
SPINT1	ENSG00000166145	1399.99	1.27468	0.526498	0.000806962	0.007522	serine peptidase inhibitor, Kunitz type 1 [Source:HGNC Symbol;Acc:HGNC:11246]
AL691403.1	ENSG00000258740	12.6928	2.51024	1.26805	0.000822019	0.00762869	novel transcript
ILDR1	ENSG00000145103	38.0765	1.36	0.571757	0.000824882	0.00764642	immunoglobulin like domain containing receptor 1 [Source:HGNC Symbol;Acc:HGNC:28741]
AC068733.3	ENSG00000282556	48.8654	1.57451	0.698324	0.000828518	0.00766755	novel transcript, antisense to PRKCDBP
P2RY2	ENSG00000175591	203.559	1.46853	0.64152	0.000833846	0.0077046	purinergic receptor P2Y2 [Source:HGNC Symbol;Acc:HGNC:8541]
OR51B2	ENSG00000279012	19.0517	1.25073	0.508372	0.000837678	0.00773493	olfactory receptor family 51 subfamily B member 2 [Source:HGNC Symbol;Acc:HGNC:14703]
OR52H2P	ENSG00000248553	28.7441	1.21935	0.496358	0.000844914	0.00778283	olfactory receptor family 52 subfamily H member 2 pseudogene [Source:HGNC Symbol;Acc:HGNC:15219]
RPL7L1P12	ENSG00000231981	10.8681	1.6595	0.72584	0.000846652	0.00779284	ribosomal protein L7 like 1 pseudogene 12 [Source:HGNC Symbol;Acc:HGNC:39811]
SLC2A9	ENSG00000109667	25.5057	1.11435	0.439931	0.000847744	0.0078009	solute carrier family 2 member 9 [Source:HGNC Symbol;Acc:HGNC:13446]
MIR155HG	ENSG00000234883	18.9475	1.18841	0.474898	0.000849292	0.00780914	MIR155 host gene [Source:HGNC Symbol;Acc:HGNC:35460]
AC005829.1	ENSG00000261575	12.2686	-1.08113	0.4043	0.000859034	0.00787972	C17orf58 pseudogene
AL133387.1	ENSG00000225208	24.9977	-1.26089	0.483579	0.000867067	0.00793599	novel transcript
OLFM5P	ENSG00000224295	35.4281	1.18299	0.479974	0.000868796	0.00794777	olfactomedin family member 5, pseudogene [Source:HGNC Symbol;Acc:HGNC:51927]
SLC7A2	ENSG00000003989	3240.54	1.20909	0.496702	0.000869741	0.00795439	solute carrier family 7 member 2 [Source:HGNC Symbol;Acc:HGNC:11060]
AC044810.2	ENSG00000254951	24.8555	1.4776	0.641095	0.000870741	0.0079615	novel transcript, sense overlapping OR5P2, OR5P3 and OR5P1P
SNORA70F	ENSG00000206869	18.3486	1.49345	0.64783	0.00088181	0.00804632	small nucleolar RNA, H/ACA box 70F [Source:HGNC Symbol;Acc:HGNC:34358]
CRISP3	ENSG00000096006	26.654	2.37033	1.27187	0.000887707	0.00809601	cysteine rich secretory protein 3 [Source:HGNC Symbol;Acc:HGNC:16904]
AC005307.1	ENSG00000260725	27.9606	1.56336	0.702031	0.00089002	0.00811227	novel transcript
ZNRF3-IT1	ENSG00000235786	42.5617	1.37615	0.593781	0.000893008	0.00812991	ZNRF3 intronic transcript 1 [Source:HGNC Symbol;Acc:HGNC:41440]
CD44	ENSG00000026508	699.666	1.57646	0.719017	0.000896433	0.00814869	CD44 molecule (Indian blood group) [Source:HGNC Symbol;Acc:HGNC:1681]
DCN	ENSG00000011465	23562.7	2.11049	1.08878	0.000899694	0.00817419	decorin [Source:HGNC Symbol;Acc:HGNC:2705]
FOSL2	ENSG00000075426	3148.67	1.25421	0.524745	0.000902409	0.00819057	FOS like 2, AP-1 transcription factor subunit [Source:HGNC Symbol;Acc:HGNC:3798]
LURAP1L	ENSG00000153714	712.827	1.18556	0.487513	0.000903712	0.00819826	leucine rich adaptor protein 1 like [Source:HGNC Symbol;Acc:HGNC:31452]
HHLA2	ENSG00000114455	70.8549	2.48296	1.43084	0.000907578	0.00822294	HERV-H LTR-associating 2 [Source:HGNC Symbol;Acc:HGNC:4905]
LGALS3	ENSG00000131981	495.8	1.50359	0.677171	0.000920643	0.00831939	galectin 3 [Source:HGNC Symbol;Acc:HGNC:6563]
TDRKH-AS1	ENSG00000203288	57.0492	-1.08868	0.408851	0.000920772	0.00831939	TDRKH antisense RNA 1 [Source:HGNC Symbol;Acc:HGNC:40578]
CSF3R	ENSG00000119535	364.206	1.71649	0.816252	0.000921033	0.00831965	colony stimulating factor 3 receptor [Source:HGNC Symbol;Acc:HGNC:2439]
MT-CYB	ENSG00000198727	4037.09	1.60631	0.739026	0.000922091	0.00832461	mitochondrially encoded cytochrome b [Source:HGNC Symbol;Acc:HGNC:7427]
DLK1	ENSG00000185559	11049.2	2.05274	0.985452	0.000922509	0.00832461	delta like non-canonical Notch ligand 1 [Source:HGNC Symbol;Acc:HGNC:2907]
COL1A1	ENSG00000108821	4813.92	1.61287	0.743037	0.000923507	0.00833152	collagen type I alpha 1 chain [Source:HGNC Symbol;Acc:HGNC:2197]
LIPC	ENSG00000166035	112.168	2.08578	1.08739	0.000924273	0.00833634	lipase C, hepatic type [Source:HGNC Symbol;Acc:HGNC:6619]
OLFML1	ENSG00000183801	167.275	1.46887	0.655787	0.000928997	0.00836843	olfactomedin like 1 [Source:HGNC Symbol;Acc:HGNC:24473]
AC104695.3	ENSG00000270640	22.8089	1.09897	0.437731	0.000930069	0.00837388	novel transcript, sense intronic to FOSL2
ISM1	ENSG00000101230	89.5617	1.03653	0.40884	0.000933086	0.00839473	isthmin 1 [Source:HGNC Symbol;Acc:HGNC:16213]
AC091182.2	ENSG00000253746	14.8045	1.38209	0.585157	0.000933676	0.00839794	novel transcript
H4C1	ENSG00000278637	756.523	1.30116	0.556492	0.000938515	0.00843207	H4 clustered histone 1 [Source:HGNC Symbol;Acc:HGNC:4781]
PCARE	ENSG00000179270	12.217	-1.71756	0.694274	0.000938645	0.00843207	photoreceptor cilium actin regulator [Source:HGNC Symbol;Acc:HGNC:34383]
RPL29P19	ENSG00000224594	24.2735	1.48444	0.653381	0.000946062	0.00849233	ribosomal protein L29 pseudogene 19 [Source:HGNC Symbol;Acc:HGNC:35508]
FLT3	ENSG00000122025	20.1912	1.41083	0.609137	0.000950834	0.00851955	fms related receptor tyrosine kinase 3 [Source:HGNC Symbol;Acc:HGNC:3765]
SLC16A4	ENSG00000168679	270.092	1.09069	0.440699	0.000959449	0.00857739	solute carrier family 16 member 4 [Source:HGNC Symbol;Acc:HGNC:10925]
SLFN12	ENSG00000172123	322.21	1.05606	0.422097	0.000960466	0.00858056	schlafen family member 12 [Source:HGNC Symbol;Acc:HGNC:25500]
C5orf38	ENSG00000186493	133.596	-1.19372	0.458061	0.000960671	0.00858056	chromosome 5 open reading frame 38 [Source:HGNC Symbol;Acc:HGNC:24226]
PTGS2	ENSG00000073756	551.854	1.60474	0.749656	0.000963623	0.00860051	prostaglandin-endoperoxide synthase 2 [Source:HGNC Symbol;Acc:HGNC:9605]
FCGRT	ENSG00000104870	1179.27	1.00389	0.394433	0.000964323	0.00860086	Fc fragment of IgG receptor and transporter [Source:HGNC Symbol;Acc:HGNC:3621]
PLSCR4	ENSG00000114698	396.648	1.2226	0.515625	0.000975201	0.00866936	phospholipid scramblase 4 [Source:HGNC Symbol;Acc:HGNC:16497]
ADGRA2	ENSG00000020181	2113.68	1.01938	0.403561	0.00097842	0.00869583	adhesion G protein-coupled receptor A2 [Source:HGNC Symbol;Acc:HGNC:17849]
LNX1	ENSG00000072201	271.458	1.06228	0.427003	0.000980748	0.00871005	ligand of numb-protein X 1 [Source:HGNC Symbol;Acc:HGNC:6657]
AL391422.4	ENSG00000270504	190.012	1.01616	0.402157	0.0009813	0.00871151	novel transcript, antisense to PXDC1
PDLIM1	ENSG00000107438	3059.05	1.05669	0.423109	0.000982178	0.00871606	PDZ and LIM domain 1 [Source:HGNC Symbol;Acc:HGNC:2067]
AC007405.2	ENSG00000235934	58.9496	-1.28008	0.499491	0.000982396	0.00871606	novel transcript
LINC00479	ENSG00000236384	30.8198	1.61444	0.749938	0.000997783	0.00881555	long intergenic non-protein coding RNA 479 [Source:HGNC Symbol;Acc:HGNC:19727]
ANXA9	ENSG00000143412	49.0669	1.26973	0.54065	0.000999935	0.00883022	annexin A9 [Source:HGNC Symbol;Acc:HGNC:547]
AC010207.1	ENSG00000260633	42.719	-1.00966	0.37906	0.00100056	0.00883139	novel transcript
FAM153B	ENSG00000182230	13.6985	2.3296	1.24478	0.00101134	0.00891344	family with sequence similarity 153 member B [Source:HGNC Symbol;Acc:HGNC:27323]
AL391056.1	ENSG00000227619	23.2741	1.50598	0.680901	0.001012	0.008917	novel transcript
AP000238.1	ENSG00000273464	10.695	1.02264	0.397141	0.00101712	0.00895118	novel transcript, antisense to GRIK1
TMCO4	ENSG00000162542	280.197	1.21829	0.517381	0.00102525	0.00900947	transmembrane and coiled-coil domains 4 [Source:HGNC Symbol;Acc:HGNC:27393]
RBP4	ENSG00000138207	180.091	2.18583	1.22253	0.00102944	0.00904189	retinol binding protein 4 [Source:HGNC Symbol;Acc:HGNC:9922]
RNU5F-1	ENSG00000199377	13.4212	1.51827	0.675589	0.00103195	0.00905607	RNA, U5F small nuclear 1 [Source:HGNC Symbol;Acc:HGNC:10216]
APCDD1L	ENSG00000198768	10.8879	1.25755	0.519737	0.00104123	0.00911866	APC down-regulated 1 like [Source:HGNC Symbol;Acc:HGNC:26892]
NAV2-AS1	ENSG00000254894	12.7538	1.04131	0.407931	0.00104421	0.00914027	NAV2 antisense RNA 1 [Source:HGNC Symbol;Acc:HGNC:40744]
CD40	ENSG00000101017	163.926	1.40243	0.630994	0.0010459	0.00914393	CD40 molecule [Source:HGNC Symbol;Acc:HGNC:11919]
AMIGO2	ENSG00000139211	758.71	1.36966	0.611263	0.00104894	0.00916378	adhesion molecule with Ig like domain 2 [Source:HGNC Symbol;Acc:HGNC:24073]
SELENOP	ENSG00000250722	2925.36	1.32916	0.584241	0.00105028	0.00917329	selenoprotein P [Source:HGNC Symbol;Acc:HGNC:10751]
AC130352.1	ENSG00000270154	23.5738	1.19846	0.502995	0.00105844	0.00922879	novel transcript
DSC1	ENSG00000134765	55.8422	1.28274	0.555929	0.00105955	0.00923399	desmocollin 1 [Source:HGNC Symbol;Acc:HGNC:3035]
NAT16	ENSG00000167011	38.7917	-1.08721	0.416799	0.0010617	0.00923928	N-acetyltransferase 16 (putative) [Source:HGNC Symbol;Acc:HGNC:22030]
AL627230.3	ENSG00000286079	13.3638	-1.03908	0.397544	0.00106528	0.00926594
PRSS12	ENSG00000164099	448	1.18331	0.501641	0.00106925	0.00928704	serine protease 12 [Source:HGNC Symbol;Acc:HGNC:9477]
SOCS3	ENSG00000184557	1841.29	1.42943	0.650108	0.00107318	0.0093144	suppressor of cytokine signaling 3 [Source:HGNC Symbol;Acc:HGNC:19391]
HPSE	ENSG00000173083	67.5189	1.20902	0.514851	0.0010837	0.00938756	heparanase [Source:HGNC Symbol;Acc:HGNC:5164]
LINC01116	ENSG00000163364	64.9615	1.00281	0.40005	0.00109329	0.00946135	long intergenic non-protein coding RNA 1116 [Source:HGNC Symbol;Acc:HGNC:49259]
AC090192.2	ENSG00000253227	22.629	1.45011	0.656869	0.00109819	0.00949499	novel transcript
SMAGP	ENSG00000170545	241.913	1.11273	0.463069	0.00109848	0.00949499	small cell adhesion glycoprotein [Source:HGNC Symbol;Acc:HGNC:26918]
ADGRD2	ENSG00000180264	27.9621	-1.15357	0.449686	0.00110287	0.00952238	adhesion G protein-coupled receptor D2 [Source:HGNC Symbol;Acc:HGNC:18651]
CA12	ENSG00000074410	446.997	1.39802	0.635628	0.00110613	0.00954036	carbonic anhydrase 12 [Source:HGNC Symbol;Acc:HGNC:1371]
HMOX1	ENSG00000100292	296.721	1.42198	0.652447	0.00110967	0.00956401	heme oxygenase 1 [Source:HGNC Symbol;Acc:HGNC:5013]
ECEL1P2	ENSG00000244280	39.0459	1.78659	0.898772	0.00111129	0.00957572	endothelin converting enzyme like 1 pseudogene 2 [Source:HGNC Symbol;Acc:HGNC:14019]
RPRML	ENSG00000179673	10.498	-1.38282	0.563073	0.00111999	0.00963451	reprimo like [Source:HGNC Symbol;Acc:HGNC:32422]
TBX20	ENSG00000164532	268.192	1.51435	0.714896	0.00112261	0.00965013	T-box transcription factor 20 [Source:HGNC Symbol;Acc:HGNC:11598]
AC053545.1	ENSG00000287692	11.0618	1.97779	0.985096	0.001124	0.00965513	novel transcript
MAT1A	ENSG00000151224	37.439	1.33409	0.591386	0.00112697	0.00967834	methionine adenosyltransferase 1A [Source:HGNC Symbol;Acc:HGNC:6903]
AC006427.2	ENSG00000286888	19.9423	1.08271	0.444037	0.00112812	0.00968457	novel transcript
DUOXA2	ENSG00000140274	43.9637	1.81024	0.926826	0.00113103	0.00970158	dual oxidase maturation factor 2 [Source:HGNC Symbol;Acc:HGNC:32698]
NR1H4	ENSG00000012504	70.6286	1.70341	0.847279	0.00113737	0.00975128	nuclear receptor subfamily 1 group H member 4 [Source:HGNC Symbol;Acc:HGNC:7967]
EPCAM	ENSG00000119888	1270.14	1.3049	0.58045	0.00114572	0.00980413	epithelial cell adhesion molecule [Source:HGNC Symbol;Acc:HGNC:11529]
TM4SF1	ENSG00000169908	244.768	1.30328	0.581076	0.00115165	0.00984314	transmembrane 4 L six family member 1 [Source:HGNC Symbol;Acc:HGNC:11853]
KYNU	ENSG00000115919	70.7733	1.3513	0.609978	0.00115536	0.00986544	kynureninase [Source:HGNC Symbol;Acc:HGNC:6469]
PYCARD	ENSG00000103490	12.0459	1.63334	0.761291	0.00115814	0.00987516	PYD and CARD domain containing [Source:HGNC Symbol;Acc:HGNC:16608]
NPM1P39	ENSG00000225159	10.2662	1.00746	0.396175	0.00116245	0.00990251	nucleophosmin 1 pseudogene 39 [Source:HGNC Symbol;Acc:HGNC:45218]
TINAGL1	ENSG00000142910	1526.98	1.36682	0.623177	0.0011674	0.00993049	tubulointerstitial nephritis antigen like 1 [Source:HGNC Symbol;Acc:HGNC:19168]
CYP2J2	ENSG00000134716	35.653	1.11998	0.468347	0.00117375	0.00997034	cytochrome P450 family 2 subfamily J member 2 [Source:HGNC Symbol;Acc:HGNC:2634]
RAMP2	ENSG00000131477	35.5211	1.00695	0.405367	0.00117571	0.00997754	receptor activity modifying protein 2 [Source:HGNC Symbol;Acc:HGNC:9844]
SLN	ENSG00000170290	23.1824	1.9206	1.00244	0.0011767	0.00998278	sarcolipin [Source:HGNC Symbol;Acc:HGNC:11089]
MZB1	ENSG00000170476	10.1002	-1.25747	0.505079	0.00117688	0.00998278	marginal zone B and B1 cell specific protein [Source:HGNC Symbol;Acc:HGNC:30125]
SNORD123	ENSG00000239112	16.2194	1.17363	0.491192	0.00117877	0.00999407	small nucleolar RNA, C/D box 123 [Source:HGNC Symbol;Acc:HGNC:33562]
AL590666.2	ENSG00000229953	13.011	1.0629	0.429241	0.00117906	0.00999416	novel transcript
FEZF1-AS1	ENSG00000230316	603.004	-2.25768	0.962813	0.00118081	0.0099996	FEZF1 antisense RNA 1 [Source:HGNC Symbol;Acc:HGNC:41001]
MUC2	ENSG00000198788	17.9862	2.73051	1.8324	0.00119313	0.0100873	mucin 2, oligomeric mucus/gel-forming [Source:HGNC Symbol;Acc:HGNC:7512]
SNX18P7	ENSG00000234373	46.8288	1.21909	0.530844	0.00119369	0.0100896	sorting nexin 18 pseudogene 7 [Source:HGNC Symbol;Acc:HGNC:39615]
KLK13	ENSG00000167759	14.6418	1.91616	0.983412	0.00119589	0.0101034	kallikrein related peptidase 13 [Source:HGNC Symbol;Acc:HGNC:6361]
AC114488.1	ENSG00000229167	15.2836	1.9712	1.03356	0.00119825	0.0101186	novel transcript
MMP7	ENSG00000137673	28.2137	1.30226	0.576354	0.00120105	0.0101295	matrix metallopeptidase 7 [Source:HGNC Symbol;Acc:HGNC:7174]
PKP1	ENSG00000081277	11.2309	1.83041	0.901788	0.00120796	0.0101719	plakophilin 1 [Source:HGNC Symbol;Acc:HGNC:9023]
C1QTNF1	ENSG00000173918	275.854	1.27457	0.569165	0.00121584	0.0102191	C1q and TNF related 1 [Source:HGNC Symbol;Acc:HGNC:14324]
BX324167.1	ENSG00000235091	34.5982	-1.32281	0.536581	0.00121779	0.0102309	novel transcript
TMBIM1	ENSG00000135926	1247.13	1.08617	0.456824	0.00122424	0.0102705	transmembrane BAX inhibitor motif containing 1 [Source:HGNC Symbol;Acc:HGNC:23410]
ARHGAP22-IT1	ENSG00000248682	11.7744	1.35732	0.596005	0.00123021	0.0103133	ARHGAP22 intronic transcript 1 [Source:HGNC Symbol;Acc:HGNC:42944]
ACY3	ENSG00000132744	13.6521	2.31637	1.32803	0.00123532	0.0103464	aminoacylase 3 [Source:HGNC Symbol;Acc:HGNC:24104]
AC110285.5	ENSG00000274833	10.0109	-1.03976	0.40524	0.00124117	0.0103761	novel transcript
SMPDL3A	ENSG00000172594	578.146	1.10096	0.466709	0.00124362	0.0103942	sphingomyelin phosphodiesterase acid like 3A [Source:HGNC Symbol;Acc:HGNC:17389]
AC099329.2	ENSG00000273328	27.8382	1.35971	0.618961	0.00124954	0.0104315	novel transcript
PTGER2	ENSG00000125384	62.1679	1.36739	0.628616	0.00125158	0.0104437	prostaglandin E receptor 2 [Source:HGNC Symbol;Acc:HGNC:9594]
MYOCD	ENSG00000141052	130.827	1.44927	0.688709	0.00125795	0.0104822	myocardin [Source:HGNC Symbol;Acc:HGNC:16067]
CYP4B1	ENSG00000142973	10.0902	1.73074	0.847236	0.00126313	0.0105108	cytochrome P450 family 4 subfamily B member 1 [Source:HGNC Symbol;Acc:HGNC:2644]
KLHL31	ENSG00000124743	297.219	1.00605	0.413838	0.00127099	0.0105669	kelch like family member 31 [Source:HGNC Symbol;Acc:HGNC:21353]
TMEM215	ENSG00000188133	91.2431	1.52263	0.740268	0.0012765	0.0105901	transmembrane protein 215 [Source:HGNC Symbol;Acc:HGNC:33816]
TNFSF10	ENSG00000121858	311.558	1.34535	0.623031	0.00128274	0.0106345	TNF superfamily member 10 [Source:HGNC Symbol;Acc:HGNC:11925]
RBFOX3	ENSG00000167281	155.816	-1.00933	0.390865	0.00128642	0.0106577	RNA binding fox-1 homolog 3 [Source:HGNC Symbol;Acc:HGNC:27097]
AL078622.1	ENSG00000286381	19.6749	2.34576	1.47104	0.00128788	0.0106673	novel transcript
ATP8B4	ENSG00000104043	272.194	1.47742	0.714003	0.00128867	0.0106713	ATPase phospholipid transporting 8B4 (putative) [Source:HGNC Symbol;Acc:HGNC:13536]
INMT	ENSG00000241644	1384.9	1.86195	1.01313	0.0012901	0.0106771	indolethylamine N-methyltransferase [Source:HGNC Symbol;Acc:HGNC:6069]
RAB37	ENSG00000172794	288.28	1.43634	0.685116	0.00129066	0.010678	RAB37, member RAS oncogene family [Source:HGNC Symbol;Acc:HGNC:30268]
MYF6	ENSG00000111046	11.0775	-1.53802	0.648697	0.00129679	0.0107179	myogenic factor 6 [Source:HGNC Symbol;Acc:HGNC:7566]
AC018541.1	ENSG00000253300	16.0795	-1.14219	0.459196	0.00131374	0.0108067	novel transcript
AL050350.1	ENSG00000287268	11.109	1.10878	0.457141	0.00133506	0.0109459	novel transcript, antisense to METTL24
AC060766.7	ENSG00000267745	13.5987	1.46939	0.684267	0.0013357	0.0109459	novel transcript
BFSP1	ENSG00000125864	36.5106	1.02546	0.426168	0.00134342	0.0109954	beaded filament structural protein 1 [Source:HGNC Symbol;Acc:HGNC:1040]
AC006427.1	ENSG00000248851	19.5858	1.20579	0.531088	0.00135345	0.0110489	fibroblast growth factor binding protein 1 (FGFBP1) pseudogene
AL138720.1	ENSG00000234261	11.9139	1.09891	0.459404	0.00135622	0.0110599	novel transcript
TRIM29	ENSG00000137699	119.815	1.26759	0.578472	0.0013654	0.0111102	tripartite motif containing 29 [Source:HGNC Symbol;Acc:HGNC:17274]
HOXA10-AS	ENSG00000253187	10.8654	1.50595	0.702428	0.00137005	0.0111423	HOXA10 antisense RNA [Source:HGNC Symbol;Acc:HGNC:40281]
AC019226.2	ENSG00000281772	27.0645	-1.55182	0.658256	0.00137204	0.0111509	TEC
FAM153CP	ENSG00000204677	33.9506	1.0353	0.43377	0.0013765	0.0111795	family with sequence similarity 153 member C, pseudogene [Source:HGNC Symbol;Acc:HGNC:33936]
AC091492.1	ENSG00000225026	14.2067	1.33602	0.608522	0.00138074	0.0112064	Prefoldin subunit 1 (PFD1) pseudogene
LYPD1	ENSG00000150551	2781.35	-1.01273	0.397432	0.00138782	0.0112511	LY6/PLAUR domain containing 1 [Source:HGNC Symbol;Acc:HGNC:28431]
ASPN	ENSG00000106819	139.751	2.20037	1.43124	0.00138858	0.0112547	asporin [Source:HGNC Symbol;Acc:HGNC:14872]
MATK	ENSG00000007264	41.9804	-1.018	0.399911	0.0013904	0.0112618	megakaryocyte-associated tyrosine kinase [Source:HGNC Symbol;Acc:HGNC:6906]
PERCC1	ENSG00000284395	21.7787	-1.10726	0.444524	0.00139893	0.0113258	proline and glutamate rich with coiled coil 1 [Source:HGNC Symbol;Acc:HGNC:52293]
AC097499.2	ENSG00000286206	17.3697	1.97957	1.09502	0.00140063	0.0113346	novel transcript
ELOVL7	ENSG00000164181	480.854	1.06	0.45305	0.00140728	0.0113806	ELOVL fatty acid elongase 7 [Source:HGNC Symbol;Acc:HGNC:26292]
AL355499.1	ENSG00000232234	70.6067	1.51917	0.759726	0.0014166	0.0114327	novel transcript
AC005726.3	ENSG00000265168	68.7624	-1.0192	0.401727	0.0014315	0.0115272	novel transcript, antisense to ALDOC
ERVFRD-1	ENSG00000244476	32.5402	1.66328	0.869968	0.00143653	0.0115586	endogenous retrovirus group FRD member 1, envelope [Source:HGNC Symbol;Acc:HGNC:33823]
IGSF10	ENSG00000152580	226.072	1.16515	0.518207	0.0014398	0.0115732	immunoglobulin superfamily member 10 [Source:HGNC Symbol;Acc:HGNC:26384]
HMGB1P6	ENSG00000259781	415.482	1.02449	0.433983	0.00144749	0.0116246	high mobility group box 1 pseudogene 6 [Source:HGNC Symbol;Acc:HGNC:4998]
HS3ST2	ENSG00000122254	34.4771	-1.13201	0.458914	0.00144787	0.011625	heparan sulfate-glucosamine 3-sulfotransferase 2 [Source:HGNC Symbol;Acc:HGNC:5195]
SLC28A3	ENSG00000197506	71.8118	1.36073	0.648189	0.00144934	0.011632	solute carrier family 28 member 3 [Source:HGNC Symbol;Acc:HGNC:16484]
CD96	ENSG00000153283	10.7977	1.37747	0.629118	0.00145654	0.011679	CD96 molecule [Source:HGNC Symbol;Acc:HGNC:16892]
AC104164.1	ENSG00000225673	28.004	1.14402	0.503571	0.00145979	0.0116972	transmembrane emp24 domain trafficking protein 2 (TMED2) pseudogene
GBP3	ENSG00000117226	193.247	1.26427	0.585942	0.00146133	0.0117018	guanylate binding protein 3 [Source:HGNC Symbol;Acc:HGNC:4184]
SDR42E1	ENSG00000184860	24.6798	1.1184	0.48361	0.00146366	0.0117139	short chain dehydrogenase/reductase family 42E, member 1 [Source:HGNC Symbol;Acc:HGNC:29834]
TAGAP	ENSG00000164691	14.8167	1.30273	0.594852	0.00146384	0.0117139	T cell activation RhoGTPase activating protein [Source:HGNC Symbol;Acc:HGNC:15669]
ANGPTL1	ENSG00000116194	139.103	1.01575	0.429447	0.00146482	0.0117192	angiopoietin like 1 [Source:HGNC Symbol;Acc:HGNC:489]
MT-ND2	ENSG00000198763	1719.81	1.85808	1.0644	0.00146721	0.0117331	mitochondrially encoded NADH:ubiquinone oxidoreductase core subunit 2 [Source:HGNC Symbol;Acc:HGNC:7456]
IFITM2	ENSG00000185201	149.153	1.10975	0.486505	0.0014765	0.011789	interferon induced transmembrane protein 2 [Source:HGNC Symbol;Acc:HGNC:5413]
NCL	ENSG00000115053	5493.68	1.01289	0.427415	0.00148035	0.0118145	nucleolin [Source:HGNC Symbol;Acc:HGNC:7667]
MT-ND4	ENSG00000198886	6220.64	1.66086	0.842457	0.00148718	0.0118453	mitochondrially encoded NADH:ubiquinone oxidoreductase core subunit 4 [Source:HGNC Symbol;Acc:HGNC:7459]
PIK3CG	ENSG00000105851	15.6872	1.76113	0.934907	0.00148917	0.0118559	phosphatidylinositol-4,5-bisphosphate 3-kinase catalytic subunit gamma [Source:HGNC Symbol;Acc:HGNC:8978]
ACSM3	ENSG00000005187	666.503	1.33193	0.634987	0.00149049	0.0118612	acyl-CoA synthetase medium chain family member 3 [Source:HGNC Symbol;Acc:HGNC:10522]
AC117488.1	ENSG00000288022	11.4767	1.66926	0.844537	0.00149921	0.0119121	novel transcript
GBP6	ENSG00000183347	14.382	1.59396	0.803759	0.00153114	0.0121028	guanylate binding protein family member 6 [Source:HGNC Symbol;Acc:HGNC:25395]
PANTR1	ENSG00000233639	895.222	-1.09478	0.442808	0.00153164	0.0121028	POU3F3 adjacent non-coding transcript 1 [Source:HGNC Symbol;Acc:HGNC:49513]
SLC17A4	ENSG00000146039	155.885	1.5813	0.83292	0.00153488	0.0121204	solute carrier family 17 member 4 [Source:HGNC Symbol;Acc:HGNC:10932]
SKOR2	ENSG00000215474	33.3637	-1.74041	0.76396	0.00153781	0.0121356	SKI family transcriptional corepressor 2 [Source:HGNC Symbol;Acc:HGNC:32695]
AC104561.1	ENSG00000253390	12.114	1.16978	0.513242	0.00154742	0.0121922	ENTPD4 divergent transcript [Source:HGNC Symbol;Acc:HGNC:55536]
ZFP42	ENSG00000179059	272.779	1.52281	0.787429	0.00155772	0.012263	ZFP42 zinc finger protein [Source:HGNC Symbol;Acc:HGNC:30949]
MACC1	ENSG00000183742	971.76	1.28046	0.606074	0.00156042	0.0122815	MET transcriptional regulator MACC1 [Source:HGNC Symbol;Acc:HGNC:30215]
RN7SL653P	ENSG00000239794	13.717	1.2149	0.548705	0.00156212	0.0122896	RNA, 7SL, cytoplasmic 653, pseudogene [Source:HGNC Symbol;Acc:HGNC:46669]
AC233701.1	ENSG00000263278	23.3454	-1.18111	0.489779	0.00156345	0.0122956	novel transcript, sense intronic to RBFOX3
KDF1	ENSG00000175707	100.409	1.23574	0.574102	0.00156357	0.0122956	keratinocyte differentiation factor 1 [Source:HGNC Symbol;Acc:HGNC:26624]
GBA3	ENSG00000249948	31.259	2.07963	1.33283	0.00156539	0.0123045	glucosylceramidase beta 3 (gene/pseudogene) [Source:HGNC Symbol;Acc:HGNC:19069]
C1QL4	ENSG00000186897	124.206	-1.39348	0.593426	0.00156941	0.0123253	complement C1q like 4 [Source:HGNC Symbol;Acc:HGNC:31416]
WIF1	ENSG00000156076	137.771	1.04854	0.45563	0.00159321	0.0124577	WNT inhibitory factor 1 [Source:HGNC Symbol;Acc:HGNC:18081]
TWIST1	ENSG00000122691	420.22	1.04906	0.458023	0.00161685	0.0126189	twist family bHLH transcription factor 1 [Source:HGNC Symbol;Acc:HGNC:12428]
MTFP1	ENSG00000242114	21.3098	-1.01714	0.409739	0.00161977	0.0126375	mitochondrial fission process 1 [Source:HGNC Symbol;Acc:HGNC:26945]
ANKRD22	ENSG00000152766	58.6881	1.38843	0.687322	0.00162008	0.0126375	ankyrin repeat domain 22 [Source:HGNC Symbol;Acc:HGNC:28321]
AGAP12P	ENSG00000265018	27.209	1.30996	0.627591	0.00163906	0.0127649	ArfGAP with GTPase domain, ankyrin repeat and PH domain 12, pseudogene [Source:HGNC Symbol;Acc:HGNC:23661]
IP6K3	ENSG00000161896	20.0151	1.11368	0.487752	0.00164621	0.012808	inositol hexakisphosphate kinase 3 [Source:HGNC Symbol;Acc:HGNC:17269]
TNFAIP8L3	ENSG00000183578	31.1106	1.03791	0.447248	0.00165424	0.0128541	TNF alpha induced protein 8 like 3 [Source:HGNC Symbol;Acc:HGNC:20620]
AC080013.3	ENSG00000272087	15.4466	1.40845	0.697964	0.00165507	0.0128574	novel transcript
SPOCD1	ENSG00000134668	66.449	1.08581	0.482034	0.00166301	0.0129051	SPOC domain containing 1 [Source:HGNC Symbol;Acc:HGNC:26338]
GSTM5	ENSG00000134201	65.5776	1.15817	0.527775	0.00166413	0.0129054	glutathione S-transferase mu 5 [Source:HGNC Symbol;Acc:HGNC:4637]
MIR205	ENSG00000284485	23.1636	1.71878	0.951977	0.00168949	0.0130542	microRNA 205 [Source:HGNC Symbol;Acc:HGNC:31583]
HKDC1	ENSG00000156510	22.4734	1.41159	0.701747	0.00169921	0.0131237	hexokinase domain containing 1 [Source:HGNC Symbol;Acc:HGNC:23302]
S1PR5	ENSG00000180739	10.9923	1.08064	0.466143	0.00170028	0.013127	sphingosine-1-phosphate receptor 5 [Source:HGNC Symbol;Acc:HGNC:14299]
AC115282.1	ENSG00000286353	11.0585	-1.39792	0.611713	0.00170134	0.013127	novel transcript, antisense to CACNA2D3
ACSL5	ENSG00000197142	264.573	1.64103	0.915941	0.00170183	0.013127	acyl-CoA synthetase long chain family member 5 [Source:HGNC Symbol;Acc:HGNC:16526]
LOX	ENSG00000113083	3488.82	1.28102	0.618733	0.00170357	0.0131319	lysyl oxidase [Source:HGNC Symbol;Acc:HGNC:6664]
AP1S3	ENSG00000152056	305.915	1.09843	0.493861	0.00170519	0.0131416	adaptor related protein complex 1 subunit sigma 3 [Source:HGNC Symbol;Acc:HGNC:18971]
TRPM6	ENSG00000119121	726.309	1.5547	0.836295	0.0017117	0.0131776	transient receptor potential cation channel subfamily M member 6 [Source:HGNC Symbol;Acc:HGNC:17995]
AC106886.3	ENSG00000274678	13.4298	-1.00565	0.409442	0.00171388	0.0131916	novel transcript
AP002967.1	ENSG00000279836	24.7574	1.05571	0.463722	0.00171792	0.013217	novel transcript
EPHA1	ENSG00000146904	296.92	1.08321	0.485251	0.00171915	0.0132208	EPH receptor A1 [Source:HGNC Symbol;Acc:HGNC:3385]
PROKR2	ENSG00000101292	69.9732	1.29703	0.630267	0.00172423	0.0132542	prokineticin receptor 2 [Source:HGNC Symbol;Acc:HGNC:15836]
GTF2IP5	ENSG00000224316	26.629	1.13565	0.515529	0.00173491	0.013309	general transcription factor IIi pseudogene 5 [Source:HGNC Symbol;Acc:HGNC:51717]
DPEP1	ENSG00000015413	633.08	1.51734	0.812388	0.0017505	0.0133987	dipeptidase 1 [Source:HGNC Symbol;Acc:HGNC:3002]
ASCL5	ENSG00000232237	16.0818	-1.09717	0.455943	0.00176099	0.0134733	achaete-scute family bHLH transcription factor 5 [Source:HGNC Symbol;Acc:HGNC:33169]
REG4	ENSG00000134193	19.5424	2.3899	2.062	0.00178236	0.0135905	regenerating family member 4 [Source:HGNC Symbol;Acc:HGNC:22977]
ITGB3	ENSG00000259207	43.6094	1.26166	0.610113	0.00179458	0.0136575	integrin subunit beta 3 [Source:HGNC Symbol;Acc:HGNC:6156]
RN7SL3	ENSG00000278771	11887.5	1.00533	0.438304	0.00180533	0.0137168	RNA component of signal recognition particle 7SL3 [Source:HGNC Symbol;Acc:HGNC:23135]
TFAP2C	ENSG00000087510	304.439	1.13715	0.526324	0.00180543	0.0137168	transcription factor AP-2 gamma [Source:HGNC Symbol;Acc:HGNC:11744]
UGT2B7	ENSG00000171234	36.0977	1.44997	0.753157	0.00182163	0.0137968	UDP glucuronosyltransferase family 2 member B7 [Source:HGNC Symbol;Acc:HGNC:12554]
AFP	ENSG00000081051	4476.62	1.99628	1.37409	0.001838	0.0138938	alpha fetoprotein [Source:HGNC Symbol;Acc:HGNC:317]
OR2L2	ENSG00000203663	29.7712	-1.29248	0.56079	0.00184034	0.0139055	olfactory receptor family 2 subfamily L member 2 [Source:HGNC Symbol;Acc:HGNC:8266]
CYP2W1	ENSG00000073067	147.262	1.49141	0.803266	0.00184959	0.0139536	cytochrome P450 family 2 subfamily W member 1 [Source:HGNC Symbol;Acc:HGNC:20243]
[truncated: 273 more rows]
