# Supplementary material for: Disruption of common ocular developmental pathways in patient-derived optic vesicle models of microphthalmia
Source: Stem Cell Reports. 2024 May 30;19(6):839–58. doi: 10.1016/j.stemcr.2024.05.001 (PMC11390689; doi:10.1016/j.stemcr.2024.05.001)
Supplement: Table S4. Enriched gene ontology terms between the P v WT comparison at day 20 [file mmc4.xlsx]

## Sheet: GO Analysis d20
term_name	source	term_id	p_value	term_size	query_size	intersection
Respiratory chain complex I (gamma subunit) mitochondrial	CORUM	CORUM:2919	0.0104059	13	205	ENSG00000198840,ENSG00000198888,ENSG00000198763,ENSG00000212907,ENSG00000198695,ENSG00000168653
ITGA1-ITGB1-COL6A3 complex	CORUM	CORUM:2434	0.0497409	3	205	ENSG00000150093,ENSG00000213949,ENSG00000163359
ITGA11-ITGB1-COL1A1 complex	CORUM	CORUM:3059	0.0497409	3	205	ENSG00000150093,ENSG00000108821,ENSG00000137809
multicellular organismal process	GO:BP	GO:0032501	1.55745e-42	7354	1125	ENSG00000137801,ENSG00000053438,ENSG00000171867,ENSG00000177885,ENSG00000243708,ENSG00000167371,ENSG00000172828,ENSG00000182175,ENSG00000101438,ENSG00000116791,ENSG00000150093,ENSG00000165804,ENSG00000155657,ENSG00000053747,ENSG00000174306,ENSG00000278637,ENSG00000117724,ENSG00000170275,ENSG00000196126,ENSG00000182253,ENSG00000198886,ENSG00000108821,ENSG00000160469,ENSG00000067066,ENSG00000138071…
system development	GO:BP	GO:0048731	2.13369e-36	4313	1125	ENSG00000137801,ENSG00000053438,ENSG00000177885,ENSG00000182175,ENSG00000101438,ENSG00000150093,ENSG00000165804,ENSG00000155657,ENSG00000053747,ENSG00000278637,ENSG00000117724,ENSG00000196126,ENSG00000198886,ENSG00000108821,ENSG00000160469,ENSG00000067066,ENSG00000138071,ENSG00000248383,ENSG00000219438,ENSG00000168556,ENSG00000166924,ENSG00000138136,ENSG00000100219,ENSG00000135047,ENSG00000196549…
anatomical structure development	GO:BP	GO:0048856	3.2533e-36	5754	1125	ENSG00000137801,ENSG00000053438,ENSG00000198712,ENSG00000177885,ENSG00000183628,ENSG00000182175,ENSG00000101438,ENSG00000150093,ENSG00000165804,ENSG00000155657,ENSG00000053747,ENSG00000278637,ENSG00000117724,ENSG00000196126,ENSG00000198886,ENSG00000108821,ENSG00000160469,ENSG00000067066,ENSG00000138071,ENSG00000248383,ENSG00000219438,ENSG00000101335,ENSG00000168556,ENSG00000166924,ENSG00000143367…
response to stimulus	GO:BP	GO:0050896	2.02677e-34	8885	1125	ENSG00000155542,ENSG00000163191,ENSG00000137801,ENSG00000171867,ENSG00000198712,ENSG00000177885,ENSG00000198840,ENSG00000198899,ENSG00000243708,ENSG00000075651,ENSG00000154760,ENSG00000172828,ENSG00000103226,ENSG00000182175,ENSG00000116791,ENSG00000150093,ENSG00000131370,ENSG00000136478,ENSG00000165804,ENSG00000091986,ENSG00000155657,ENSG00000053747,ENSG00000065833,ENSG00000117724,ENSG00000196126…
multicellular organism development	GO:BP	GO:0007275	1.41606e-33	4768	1125	ENSG00000137801,ENSG00000053438,ENSG00000177885,ENSG00000182175,ENSG00000101438,ENSG00000150093,ENSG00000165804,ENSG00000155657,ENSG00000053747,ENSG00000278637,ENSG00000117724,ENSG00000196126,ENSG00000198886,ENSG00000108821,ENSG00000160469,ENSG00000067066,ENSG00000138071,ENSG00000248383,ENSG00000219438,ENSG00000168556,ENSG00000166924,ENSG00000138136,ENSG00000100219,ENSG00000135047,ENSG00000196549…
regulation of cellular process	GO:BP	GO:0050794	2.52588e-32	11193	1125	ENSG00000155542,ENSG00000163191,ENSG00000106052,ENSG00000137801,ENSG00000053438,ENSG00000171867,ENSG00000198712,ENSG00000177885,ENSG00000243708,ENSG00000075651,ENSG00000167371,ENSG00000103226,ENSG00000182175,ENSG00000150093,ENSG00000131370,ENSG00000136478,ENSG00000165804,ENSG00000091986,ENSG00000155657,ENSG00000053747,ENSG00000174306,ENSG00000278637,ENSG00000117724,ENSG00000170275,ENSG00000196126…
developmental process	GO:BP	GO:0032502	1.17425e-31	6317	1125	ENSG00000137801,ENSG00000053438,ENSG00000198712,ENSG00000177885,ENSG00000183628,ENSG00000198899,ENSG00000182175,ENSG00000101438,ENSG00000150093,ENSG00000165804,ENSG00000155657,ENSG00000053747,ENSG00000174306,ENSG00000278637,ENSG00000117724,ENSG00000170275,ENSG00000196126,ENSG00000198886,ENSG00000108821,ENSG00000160469,ENSG00000067066,ENSG00000138071,ENSG00000248383,ENSG00000219438,ENSG00000101335…
signaling	GO:BP	GO:0023052	5.32006e-31	6451	1125	ENSG00000155542,ENSG00000163191,ENSG00000137801,ENSG00000053438,ENSG00000171867,ENSG00000177885,ENSG00000243708,ENSG00000075651,ENSG00000167371,ENSG00000103226,ENSG00000182175,ENSG00000101438,ENSG00000150093,ENSG00000131370,ENSG00000136478,ENSG00000165804,ENSG00000155657,ENSG00000053747,ENSG00000117724,ENSG00000196126,ENSG00000136002,ENSG00000123104,ENSG00000108821,ENSG00000160469,ENSG00000067066…
animal organ development	GO:BP	GO:0048513	6.3841e-31	3513	1125	ENSG00000053438,ENSG00000198712,ENSG00000177885,ENSG00000183628,ENSG00000101438,ENSG00000150093,ENSG00000165804,ENSG00000155657,ENSG00000053747,ENSG00000278637,ENSG00000117724,ENSG00000196126,ENSG00000198886,ENSG00000108821,ENSG00000168556,ENSG00000143367,ENSG00000138136,ENSG00000100219,ENSG00000135047,ENSG00000196549,ENSG00000110723,ENSG00000143545,ENSG00000134954,ENSG00000166794,ENSG00000159388…
biological regulation	GO:BP	GO:0065007	2.10812e-30	13001	1125	ENSG00000155542,ENSG00000163191,ENSG00000106052,ENSG00000137801,ENSG00000053438,ENSG00000171867,ENSG00000198712,ENSG00000177885,ENSG00000243708,ENSG00000075651,ENSG00000167371,ENSG00000172828,ENSG00000103226,ENSG00000182175,ENSG00000101438,ENSG00000150093,ENSG00000131370,ENSG00000136478,ENSG00000165804,ENSG00000274512,ENSG00000091986,ENSG00000155657,ENSG00000053747,ENSG00000174306,ENSG00000065833…
cell communication	GO:BP	GO:0007154	6.89658e-30	6508	1125	ENSG00000155542,ENSG00000163191,ENSG00000137801,ENSG00000053438,ENSG00000171867,ENSG00000177885,ENSG00000243708,ENSG00000075651,ENSG00000167371,ENSG00000103226,ENSG00000182175,ENSG00000101438,ENSG00000150093,ENSG00000131370,ENSG00000136478,ENSG00000165804,ENSG00000155657,ENSG00000053747,ENSG00000117724,ENSG00000196126,ENSG00000136002,ENSG00000123104,ENSG00000108821,ENSG00000160469,ENSG00000067066…
response to chemical	GO:BP	GO:0042221	3.15887e-29	4336	1125	ENSG00000137801,ENSG00000171867,ENSG00000177885,ENSG00000198840,ENSG00000075651,ENSG00000172828,ENSG00000182175,ENSG00000116791,ENSG00000150093,ENSG00000155657,ENSG00000053747,ENSG00000065833,ENSG00000117724,ENSG00000196126,ENSG00000123104,ENSG00000198886,ENSG00000108821,ENSG00000166598,ENSG00000067066,ENSG00000138071,ENSG00000168556,ENSG00000198848,ENSG00000100219,ENSG00000135047,ENSG00000169756…
cellular developmental process	GO:BP	GO:0048869	1.74371e-28	4184	1125	ENSG00000177885,ENSG00000182175,ENSG00000150093,ENSG00000165804,ENSG00000155657,ENSG00000053747,ENSG00000174306,ENSG00000278637,ENSG00000117724,ENSG00000196126,ENSG00000108821,ENSG00000160469,ENSG00000138071,ENSG00000101335,ENSG00000168556,ENSG00000166924,ENSG00000138136,ENSG00000198848,ENSG00000100219,ENSG00000135047,ENSG00000169756,ENSG00000196549,ENSG00000110723,ENSG00000164266,ENSG00000143545…
cell differentiation	GO:BP	GO:0030154	2.47322e-28	4160	1125	ENSG00000177885,ENSG00000182175,ENSG00000150093,ENSG00000165804,ENSG00000155657,ENSG00000053747,ENSG00000174306,ENSG00000278637,ENSG00000117724,ENSG00000196126,ENSG00000108821,ENSG00000160469,ENSG00000138071,ENSG00000101335,ENSG00000168556,ENSG00000166924,ENSG00000138136,ENSG00000198848,ENSG00000100219,ENSG00000135047,ENSG00000169756,ENSG00000196549,ENSG00000110723,ENSG00000164266,ENSG00000143545…
regulation of biological process	GO:BP	GO:0050789	3.97467e-28	12276	1125	ENSG00000155542,ENSG00000163191,ENSG00000106052,ENSG00000137801,ENSG00000053438,ENSG00000171867,ENSG00000198712,ENSG00000177885,ENSG00000243708,ENSG00000075651,ENSG00000167371,ENSG00000172828,ENSG00000103226,ENSG00000182175,ENSG00000150093,ENSG00000131370,ENSG00000136478,ENSG00000165804,ENSG00000091986,ENSG00000155657,ENSG00000053747,ENSG00000174306,ENSG00000065833,ENSG00000278637,ENSG00000117724…
regulation of multicellular organismal process	GO:BP	GO:0051239	6.2024e-28	2666	1125	ENSG00000137801,ENSG00000171867,ENSG00000150093,ENSG00000165804,ENSG00000053747,ENSG00000278637,ENSG00000196126,ENSG00000108821,ENSG00000067066,ENSG00000138071,ENSG00000219438,ENSG00000101335,ENSG00000179630,ENSG00000100219,ENSG00000196549,ENSG00000164266,ENSG00000134954,ENSG00000166794,ENSG00000112304,ENSG00000120690,ENSG00000165527,ENSG00000139174,ENSG00000136931,ENSG00000157613,ENSG00000167244…
anatomical structure morphogenesis	GO:BP	GO:0009653	1.04452e-27	2702	1125	ENSG00000137801,ENSG00000177885,ENSG00000183628,ENSG00000182175,ENSG00000150093,ENSG00000165804,ENSG00000155657,ENSG00000053747,ENSG00000108821,ENSG00000160469,ENSG00000067066,ENSG00000138071,ENSG00000219438,ENSG00000101335,ENSG00000166924,ENSG00000143367,ENSG00000138136,ENSG00000100219,ENSG00000169756,ENSG00000134954,ENSG00000164877,ENSG00000139174,ENSG00000163171,ENSG00000166025,ENSG00000101160…
response to organic substance	GO:BP	GO:0010033	1.12957e-26	3010	1125	ENSG00000137801,ENSG00000171867,ENSG00000177885,ENSG00000198840,ENSG00000182175,ENSG00000150093,ENSG00000065833,ENSG00000196126,ENSG00000123104,ENSG00000198886,ENSG00000108821,ENSG00000166598,ENSG00000067066,ENSG00000138071,ENSG00000168556,ENSG00000198848,ENSG00000100219,ENSG00000135047,ENSG00000169756,ENSG00000196549,ENSG00000198786,ENSG00000164266,ENSG00000143545,ENSG00000198695,ENSG00000078140…
positive regulation of biological process	GO:BP	GO:0048518	5.21542e-26	6224	1125	ENSG00000163191,ENSG00000137801,ENSG00000053438,ENSG00000171867,ENSG00000198712,ENSG00000177885,ENSG00000075651,ENSG00000167371,ENSG00000182175,ENSG00000150093,ENSG00000165804,ENSG00000091986,ENSG00000155657,ENSG00000174306,ENSG00000196126,ENSG00000182326,ENSG00000108821,ENSG00000067066,ENSG00000138071,ENSG00000179630,ENSG00000168556,ENSG00000155827,ENSG00000198848,ENSG00000100219,ENSG00000169756…
signal transduction	GO:BP	GO:0007165	1.11927e-25	5957	1125	ENSG00000155542,ENSG00000163191,ENSG00000137801,ENSG00000171867,ENSG00000177885,ENSG00000243708,ENSG00000075651,ENSG00000103226,ENSG00000182175,ENSG00000150093,ENSG00000131370,ENSG00000136478,ENSG00000165804,ENSG00000155657,ENSG00000053747,ENSG00000117724,ENSG00000196126,ENSG00000136002,ENSG00000123104,ENSG00000108821,ENSG00000160469,ENSG00000067066,ENSG00000219438,ENSG00000179630,ENSG00000168556…
cellular response to stimulus	GO:BP	GO:0051716	5.23045e-25	7399	1125	ENSG00000155542,ENSG00000163191,ENSG00000137801,ENSG00000171867,ENSG00000177885,ENSG00000198840,ENSG00000243708,ENSG00000075651,ENSG00000172828,ENSG00000103226,ENSG00000182175,ENSG00000116791,ENSG00000150093,ENSG00000131370,ENSG00000136478,ENSG00000165804,ENSG00000155657,ENSG00000053747,ENSG00000117724,ENSG00000196126,ENSG00000136002,ENSG00000123104,ENSG00000108821,ENSG00000160469,ENSG00000166598…
cellular response to chemical stimulus	GO:BP	GO:0070887	6.5846e-24	3019	1125	ENSG00000137801,ENSG00000171867,ENSG00000177885,ENSG00000198840,ENSG00000172828,ENSG00000182175,ENSG00000116791,ENSG00000196126,ENSG00000123104,ENSG00000108821,ENSG00000166598,ENSG00000067066,ENSG00000138071,ENSG00000168556,ENSG00000198848,ENSG00000100219,ENSG00000135047,ENSG00000169756,ENSG00000196549,ENSG00000164266,ENSG00000143545,ENSG00000078140,ENSG00000166794,ENSG00000165527,ENSG00000136931…
cell adhesion	GO:BP	GO:0007155	1.11139e-23	1489	1125	ENSG00000171747,ENSG00000163191,ENSG00000137801,ENSG00000171867,ENSG00000183628,ENSG00000150093,ENSG00000091986,ENSG00000053747,ENSG00000181143,ENSG00000196126,ENSG00000108821,ENSG00000126259,ENSG00000248383,ENSG00000101335,ENSG00000100219,ENSG00000206384,ENSG00000169756,ENSG00000134954,ENSG00000164877,ENSG00000165527,ENSG00000167244,ENSG00000134757,ENSG00000113494,ENSG00000046604,ENSG00000188064…
movement of cell or subcellular component	GO:BP	GO:0006928	1.39853e-22	2085	1125	ENSG00000163191,ENSG00000137801,ENSG00000075651,ENSG00000150093,ENSG00000053747,ENSG00000108821,ENSG00000067066,ENSG00000138071,ENSG00000219438,ENSG00000168556,ENSG00000155827,ENSG00000100219,ENSG00000143545,ENSG00000134954,ENSG00000166794,ENSG00000181085,ENSG00000165527,ENSG00000166025,ENSG00000131845,ENSG00000046604,ENSG00000134755,ENSG00000171680,ENSG00000177469,ENSG00000050405,ENSG00000177098…
response to external stimulus	GO:BP	GO:0009605	1.75926e-22	2788	1125	ENSG00000137801,ENSG00000075651,ENSG00000154760,ENSG00000182175,ENSG00000091986,ENSG00000155657,ENSG00000053747,ENSG00000196126,ENSG00000182326,ENSG00000108821,ENSG00000160469,ENSG00000067066,ENSG00000138071,ENSG00000219438,ENSG00000179630,ENSG00000100219,ENSG00000164266,ENSG00000143545,ENSG00000134954,ENSG00000078140,ENSG00000166794,ENSG00000159388,ENSG00000119922,ENSG00000113494,ENSG00000145390…
cellular response to organic substance	GO:BP	GO:0071310	4.08468e-22	2391	1125	ENSG00000137801,ENSG00000171867,ENSG00000177885,ENSG00000198840,ENSG00000182175,ENSG00000196126,ENSG00000123104,ENSG00000108821,ENSG00000166598,ENSG00000067066,ENSG00000138071,ENSG00000168556,ENSG00000198848,ENSG00000100219,ENSG00000135047,ENSG00000169756,ENSG00000196549,ENSG00000164266,ENSG00000143545,ENSG00000078140,ENSG00000165527,ENSG00000136931,ENSG00000157613,ENSG00000105971,ENSG00000167244…
locomotion	GO:BP	GO:0040011	4.09462e-22	1833	1125	ENSG00000163191,ENSG00000137801,ENSG00000075651,ENSG00000150093,ENSG00000053747,ENSG00000108821,ENSG00000067066,ENSG00000219438,ENSG00000168556,ENSG00000155827,ENSG00000100219,ENSG00000143545,ENSG00000134954,ENSG00000166794,ENSG00000181085,ENSG00000165527,ENSG00000166025,ENSG00000131845,ENSG00000171680,ENSG00000177469,ENSG00000050405,ENSG00000157343,ENSG00000082684,ENSG00000165757,ENSG00000183317…
cell migration	GO:BP	GO:0016477	1.35036e-21	1461	1125	ENSG00000163191,ENSG00000137801,ENSG00000150093,ENSG00000053747,ENSG00000108821,ENSG00000067066,ENSG00000219438,ENSG00000155827,ENSG00000100219,ENSG00000143545,ENSG00000134954,ENSG00000166794,ENSG00000181085,ENSG00000165527,ENSG00000166025,ENSG00000131845,ENSG00000171680,ENSG00000050405,ENSG00000082684,ENSG00000165757,ENSG00000134853,ENSG00000133789,ENSG00000138069,ENSG00000172403,ENSG00000170381…
regulation of biological quality	GO:BP	GO:0065008	1.42603e-20	3768	1125	ENSG00000137801,ENSG00000053438,ENSG00000171867,ENSG00000198712,ENSG00000177885,ENSG00000167371,ENSG00000101438,ENSG00000150093,ENSG00000165804,ENSG00000170275,ENSG00000196126,ENSG00000123104,ENSG00000160469,ENSG00000166598,ENSG00000138071,ENSG00000101335,ENSG00000179630,ENSG00000198848,ENSG00000100219,ENSG00000135047,ENSG00000196549,ENSG00000101421,ENSG00000164266,ENSG00000134954,ENSG00000078140…
regulation of localization	GO:BP	GO:0032879	1.6219e-20	2725	1125	ENSG00000163191,ENSG00000137801,ENSG00000053438,ENSG00000171867,ENSG00000075651,ENSG00000167371,ENSG00000150093,ENSG00000155657,ENSG00000053747,ENSG00000196126,ENSG00000123104,ENSG00000108821,ENSG00000160469,ENSG00000124942,ENSG00000067066,ENSG00000219438,ENSG00000155827,ENSG00000198848,ENSG00000100219,ENSG00000110723,ENSG00000164266,ENSG00000143545,ENSG00000134954,ENSG00000164877,ENSG00000181085…
positive regulation of cellular process	GO:BP	GO:0048522	2.07978e-20	5687	1125	ENSG00000163191,ENSG00000137801,ENSG00000053438,ENSG00000171867,ENSG00000198712,ENSG00000177885,ENSG00000075651,ENSG00000167371,ENSG00000182175,ENSG00000150093,ENSG00000165804,ENSG00000091986,ENSG00000155657,ENSG00000174306,ENSG00000196126,ENSG00000108821,ENSG00000067066,ENSG00000138071,ENSG00000168556,ENSG00000155827,ENSG00000100219,ENSG00000169756,ENSG00000196549,ENSG00000110723,ENSG00000164266…
regulation of cell communication	GO:BP	GO:0010646	2.21988e-20	3336	1125	ENSG00000155542,ENSG00000137801,ENSG00000053438,ENSG00000171867,ENSG00000177885,ENSG00000167371,ENSG00000103226,ENSG00000182175,ENSG00000150093,ENSG00000196126,ENSG00000136002,ENSG00000108821,ENSG00000160469,ENSG00000067066,ENSG00000168556,ENSG00000100219,ENSG00000169756,ENSG00000196549,ENSG00000164266,ENSG00000137962,ENSG00000078140,ENSG00000120690,ENSG00000165527,ENSG00000088756,ENSG00000139174…
positive regulation of multicellular organismal process	GO:BP	GO:0051240	2.26571e-20	1434	1125	ENSG00000137801,ENSG00000150093,ENSG00000165804,ENSG00000196126,ENSG00000108821,ENSG00000138071,ENSG00000179630,ENSG00000100219,ENSG00000196549,ENSG00000164266,ENSG00000134954,ENSG00000166794,ENSG00000136931,ENSG00000167244,ENSG00000131845,ENSG00000113494,ENSG00000144802,ENSG00000156515,ENSG00000137752,ENSG00000132842,ENSG00000165757,ENSG00000153246,ENSG00000092820,ENSG00000138069,ENSG00000150782…
regulation of signaling	GO:BP	GO:0023051	4.63638e-20	3351	1125	ENSG00000155542,ENSG00000137801,ENSG00000053438,ENSG00000171867,ENSG00000177885,ENSG00000167371,ENSG00000103226,ENSG00000182175,ENSG00000150093,ENSG00000196126,ENSG00000136002,ENSG00000108821,ENSG00000160469,ENSG00000067066,ENSG00000168556,ENSG00000100219,ENSG00000169756,ENSG00000196549,ENSG00000164266,ENSG00000137962,ENSG00000078140,ENSG00000120690,ENSG00000165527,ENSG00000088756,ENSG00000139174…
animal organ morphogenesis	GO:BP	GO:0009887	1.24535e-19	1072	1125	ENSG00000183628,ENSG00000155657,ENSG00000053747,ENSG00000108821,ENSG00000143367,ENSG00000138136,ENSG00000100219,ENSG00000139174,ENSG00000101160,ENSG00000167244,ENSG00000188064,ENSG00000197599,ENSG00000132842,ENSG00000106003,ENSG00000096696,ENSG00000164692,ENSG00000134853,ENSG00000173991,ENSG00000184302,ENSG00000091536,ENSG00000124813,ENSG00000186951,ENSG00000120156,ENSG00000157766,ENSG00000111424…
localization of cell	GO:BP	GO:0051674	4.0542e-19	1655	1125	ENSG00000163191,ENSG00000137801,ENSG00000075651,ENSG00000150093,ENSG00000053747,ENSG00000108821,ENSG00000067066,ENSG00000219438,ENSG00000168556,ENSG00000155827,ENSG00000100219,ENSG00000143545,ENSG00000134954,ENSG00000166794,ENSG00000181085,ENSG00000165527,ENSG00000166025,ENSG00000131845,ENSG00000171680,ENSG00000177469,ENSG00000050405,ENSG00000157343,ENSG00000082684,ENSG00000165757,ENSG00000134853…
cell motility	GO:BP	GO:0048870	4.0542e-19	1655	1125	ENSG00000163191,ENSG00000137801,ENSG00000075651,ENSG00000150093,ENSG00000053747,ENSG00000108821,ENSG00000067066,ENSG00000219438,ENSG00000168556,ENSG00000155827,ENSG00000100219,ENSG00000143545,ENSG00000134954,ENSG00000166794,ENSG00000181085,ENSG00000165527,ENSG00000166025,ENSG00000131845,ENSG00000171680,ENSG00000177469,ENSG00000050405,ENSG00000157343,ENSG00000082684,ENSG00000165757,ENSG00000134853…
tissue development	GO:BP	GO:0009888	4.99651e-19	1940	1125	ENSG00000177885,ENSG00000182175,ENSG00000150093,ENSG00000165804,ENSG00000155657,ENSG00000053747,ENSG00000117724,ENSG00000196126,ENSG00000108821,ENSG00000160469,ENSG00000143367,ENSG00000138136,ENSG00000198848,ENSG00000100219,ENSG00000110723,ENSG00000143545,ENSG00000159388,ENSG00000139174,ENSG00000101160,ENSG00000136931,ENSG00000105971,ENSG00000167244,ENSG00000113494,ENSG00000046604,ENSG00000188064…
positive regulation of cell communication	GO:BP	GO:0010647	1.21382e-18	1711	1125	ENSG00000137801,ENSG00000053438,ENSG00000171867,ENSG00000150093,ENSG00000196126,ENSG00000108821,ENSG00000168556,ENSG00000100219,ENSG00000169756,ENSG00000196549,ENSG00000164266,ENSG00000078140,ENSG00000105971,ENSG00000167244,ENSG00000113494,ENSG00000188064,ENSG00000162734,ENSG00000171680,ENSG00000137752,ENSG00000106003,ENSG00000179841,ENSG00000165757,ENSG00000023445,ENSG00000184163,ENSG00000153246…
regulation of developmental process	GO:BP	GO:0050793	2.03696e-18	2425	1125	ENSG00000137801,ENSG00000182175,ENSG00000150093,ENSG00000165804,ENSG00000053747,ENSG00000174306,ENSG00000278637,ENSG00000117724,ENSG00000196126,ENSG00000108821,ENSG00000160469,ENSG00000067066,ENSG00000138071,ENSG00000219438,ENSG00000138136,ENSG00000100219,ENSG00000169756,ENSG00000196549,ENSG00000134954,ENSG00000166794,ENSG00000165527,ENSG00000139174,ENSG00000163171,ENSG00000136931,ENSG00000198732…
positive regulation of signaling	GO:BP	GO:0023056	3.82338e-18	1715	1125	ENSG00000137801,ENSG00000053438,ENSG00000171867,ENSG00000150093,ENSG00000196126,ENSG00000108821,ENSG00000168556,ENSG00000100219,ENSG00000169756,ENSG00000196549,ENSG00000164266,ENSG00000078140,ENSG00000105971,ENSG00000167244,ENSG00000113494,ENSG00000188064,ENSG00000162734,ENSG00000171680,ENSG00000137752,ENSG00000106003,ENSG00000179841,ENSG00000165757,ENSG00000023445,ENSG00000184163,ENSG00000153246…
regulation of response to stimulus	GO:BP	GO:0048583	1.65765e-17	3895	1125	ENSG00000155542,ENSG00000137801,ENSG00000171867,ENSG00000177885,ENSG00000103226,ENSG00000182175,ENSG00000150093,ENSG00000196126,ENSG00000136002,ENSG00000182326,ENSG00000108821,ENSG00000067066,ENSG00000138071,ENSG00000219438,ENSG00000179630,ENSG00000168556,ENSG00000100219,ENSG00000169756,ENSG00000164266,ENSG00000137962,ENSG00000134954,ENSG00000078140,ENSG00000120690,ENSG00000165527,ENSG00000088756…
tube morphogenesis	GO:BP	GO:0035239	1.46097e-16	854	1125	ENSG00000137801,ENSG00000182175,ENSG00000150093,ENSG00000067066,ENSG00000219438,ENSG00000138136,ENSG00000100219,ENSG00000134954,ENSG00000139174,ENSG00000166025,ENSG00000101160,ENSG00000157613,ENSG00000131845,ENSG00000188064,ENSG00000165757,ENSG00000134853,ENSG00000173991,ENSG00000150782,ENSG00000170381,ENSG00000159216,ENSG00000115053,ENSG00000120937,ENSG00000198435,ENSG00000120156,ENSG00000111424…
localization	GO:BP	GO:0051179	2.30277e-16	6436	1125	ENSG00000163191,ENSG00000137801,ENSG00000053438,ENSG00000171867,ENSG00000198712,ENSG00000177885,ENSG00000198899,ENSG00000075651,ENSG00000167371,ENSG00000228253,ENSG00000101438,ENSG00000150093,ENSG00000136478,ENSG00000198938,ENSG00000155657,ENSG00000053747,ENSG00000117724,ENSG00000196126,ENSG00000123104,ENSG00000198886,ENSG00000108821,ENSG00000160469,ENSG00000124942,ENSG00000166598,ENSG00000067066…
regulation of cellular component movement	GO:BP	GO:0051270	2.57628e-16	1028	1125	ENSG00000163191,ENSG00000137801,ENSG00000150093,ENSG00000053747,ENSG00000108821,ENSG00000067066,ENSG00000219438,ENSG00000155827,ENSG00000100219,ENSG00000134954,ENSG00000181085,ENSG00000165527,ENSG00000166025,ENSG00000131845,ENSG00000046604,ENSG00000134755,ENSG00000177469,ENSG00000082684,ENSG00000096696,ENSG00000165757,ENSG00000134853,ENSG00000133789,ENSG00000172403,ENSG00000170381,ENSG00000172939…
tube development	GO:BP	GO:0035295	2.91104e-16	1054	1125	ENSG00000137801,ENSG00000182175,ENSG00000150093,ENSG00000067066,ENSG00000219438,ENSG00000168556,ENSG00000138136,ENSG00000100219,ENSG00000196549,ENSG00000134954,ENSG00000139174,ENSG00000166025,ENSG00000101160,ENSG00000157613,ENSG00000131845,ENSG00000188064,ENSG00000132842,ENSG00000165757,ENSG00000134853,ENSG00000173991,ENSG00000150782,ENSG00000170381,ENSG00000159216,ENSG00000115053,ENSG00000120937…
anatomical structure formation involved in morphogenesis	GO:BP	GO:0048646	4.5425e-16	1134	1125	ENSG00000137801,ENSG00000177885,ENSG00000182175,ENSG00000150093,ENSG00000165804,ENSG00000155657,ENSG00000053747,ENSG00000108821,ENSG00000067066,ENSG00000219438,ENSG00000101335,ENSG00000100219,ENSG00000134954,ENSG00000139174,ENSG00000166025,ENSG00000157613,ENSG00000131845,ENSG00000109111,ENSG00000106003,ENSG00000165757,ENSG00000134853,ENSG00000173991,ENSG00000150782,ENSG00000170381,ENSG00000159216…
regulation of locomotion	GO:BP	GO:0040012	1.12466e-15	997	1125	ENSG00000163191,ENSG00000137801,ENSG00000150093,ENSG00000053747,ENSG00000108821,ENSG00000067066,ENSG00000219438,ENSG00000155827,ENSG00000100219,ENSG00000134954,ENSG00000181085,ENSG00000165527,ENSG00000166025,ENSG00000131845,ENSG00000177469,ENSG00000082684,ENSG00000165757,ENSG00000134853,ENSG00000133789,ENSG00000172403,ENSG00000170381,ENSG00000172939,ENSG00000189334,ENSG00000115594,ENSG00000120156…
nervous system development	GO:BP	GO:0007399	1.17878e-15	2430	1125	ENSG00000053438,ENSG00000182175,ENSG00000101438,ENSG00000150093,ENSG00000053747,ENSG00000117724,ENSG00000198886,ENSG00000160469,ENSG00000138071,ENSG00000248383,ENSG00000166924,ENSG00000138136,ENSG00000100219,ENSG00000196549,ENSG00000143545,ENSG00000164877,ENSG00000159388,ENSG00000165527,ENSG00000139174,ENSG00000132467,ENSG00000188064,ENSG00000169752,ENSG00000172058,ENSG00000181072,ENSG00000183527…
regulation of cell motility	GO:BP	GO:2000145	1.52422e-15	952	1125	ENSG00000163191,ENSG00000137801,ENSG00000150093,ENSG00000053747,ENSG00000108821,ENSG00000067066,ENSG00000219438,ENSG00000155827,ENSG00000100219,ENSG00000134954,ENSG00000181085,ENSG00000165527,ENSG00000166025,ENSG00000131845,ENSG00000177469,ENSG00000082684,ENSG00000165757,ENSG00000134853,ENSG00000133789,ENSG00000172403,ENSG00000170381,ENSG00000172939,ENSG00000189334,ENSG00000115594,ENSG00000120156…
regulation of cell migration	GO:BP	GO:0030334	1.68178e-15	893	1125	ENSG00000163191,ENSG00000137801,ENSG00000150093,ENSG00000053747,ENSG00000108821,ENSG00000067066,ENSG00000219438,ENSG00000155827,ENSG00000100219,ENSG00000134954,ENSG00000181085,ENSG00000165527,ENSG00000166025,ENSG00000131845,ENSG00000082684,ENSG00000165757,ENSG00000134853,ENSG00000133789,ENSG00000172403,ENSG00000170381,ENSG00000172939,ENSG00000189334,ENSG00000115594,ENSG00000120156,ENSG00000145824…
regulation of signal transduction	GO:BP	GO:0009966	2.29133e-15	2947	1125	ENSG00000155542,ENSG00000137801,ENSG00000171867,ENSG00000177885,ENSG00000103226,ENSG00000182175,ENSG00000150093,ENSG00000196126,ENSG00000136002,ENSG00000108821,ENSG00000067066,ENSG00000168556,ENSG00000100219,ENSG00000169756,ENSG00000164266,ENSG00000137962,ENSG00000078140,ENSG00000120690,ENSG00000165527,ENSG00000088756,ENSG00000139174,ENSG00000157613,ENSG00000105971,ENSG00000167244,ENSG00000113494…
neurogenesis	GO:BP	GO:0022008	2.53321e-15	1642	1125	ENSG00000182175,ENSG00000150093,ENSG00000053747,ENSG00000160469,ENSG00000138071,ENSG00000166924,ENSG00000138136,ENSG00000100219,ENSG00000196549,ENSG00000143545,ENSG00000164877,ENSG00000159388,ENSG00000165527,ENSG00000188064,ENSG00000082684,ENSG00000183317,ENSG00000170381,ENSG00000159216,ENSG00000140600,ENSG00000156466,ENSG00000124813,ENSG00000108387,ENSG00000089116,ENSG00000135144,ENSG00000163492…
positive regulation of response to stimulus	GO:BP	GO:0048584	4.82938e-15	2169	1125	ENSG00000137801,ENSG00000171867,ENSG00000150093,ENSG00000196126,ENSG00000182326,ENSG00000108821,ENSG00000138071,ENSG00000168556,ENSG00000100219,ENSG00000169756,ENSG00000134954,ENSG00000078140,ENSG00000120690,ENSG00000100429,ENSG00000105971,ENSG00000167244,ENSG00000113494,ENSG00000188064,ENSG00000162734,ENSG00000171680,ENSG00000144802,ENSG00000137752,ENSG00000106003,ENSG00000089280,ENSG00000165757…
positive regulation of developmental process	GO:BP	GO:0051094	4.92795e-15	1268	1125	ENSG00000137801,ENSG00000150093,ENSG00000165804,ENSG00000174306,ENSG00000196126,ENSG00000108821,ENSG00000138071,ENSG00000100219,ENSG00000169756,ENSG00000196549,ENSG00000134954,ENSG00000166794,ENSG00000136931,ENSG00000167244,ENSG00000131845,ENSG00000188064,ENSG00000144802,ENSG00000132842,ENSG00000165757,ENSG00000197168,ENSG00000092820,ENSG00000150782,ENSG00000159216,ENSG00000140600,ENSG00000156466…
positive regulation of signal transduction	GO:BP	GO:0009967	8.42981e-15	1513	1125	ENSG00000137801,ENSG00000150093,ENSG00000196126,ENSG00000108821,ENSG00000168556,ENSG00000100219,ENSG00000169756,ENSG00000078140,ENSG00000105971,ENSG00000167244,ENSG00000113494,ENSG00000188064,ENSG00000162734,ENSG00000171680,ENSG00000137752,ENSG00000106003,ENSG00000165757,ENSG00000023445,ENSG00000184163,ENSG00000153246,ENSG00000134853,ENSG00000150782,ENSG00000115594,ENSG00000156466,ENSG00000108387…
response to oxygen-containing compound	GO:BP	GO:1901700	1.01823e-14	1624	1125	ENSG00000137801,ENSG00000171867,ENSG00000177885,ENSG00000065833,ENSG00000196126,ENSG00000123104,ENSG00000198886,ENSG00000108821,ENSG00000166598,ENSG00000067066,ENSG00000138071,ENSG00000198848,ENSG00000100219,ENSG00000198786,ENSG00000164266,ENSG00000143545,ENSG00000198695,ENSG00000159388,ENSG00000105971,ENSG00000167244,ENSG00000188064,ENSG00000181072,ENSG00000198734,ENSG00000137752,ENSG00000051180…
response to endogenous stimulus	GO:BP	GO:0009719	1.06184e-14	1557	1125	ENSG00000137801,ENSG00000171867,ENSG00000177885,ENSG00000198840,ENSG00000182175,ENSG00000150093,ENSG00000065833,ENSG00000123104,ENSG00000108821,ENSG00000166598,ENSG00000138071,ENSG00000168556,ENSG00000198848,ENSG00000100219,ENSG00000135047,ENSG00000169756,ENSG00000164266,ENSG00000143545,ENSG00000159388,ENSG00000165527,ENSG00000136931,ENSG00000157613,ENSG00000105971,ENSG00000167244,ENSG00000113494…
cell-cell adhesion	GO:BP	GO:0098609	2.55795e-14	913	1125	ENSG00000163191,ENSG00000171867,ENSG00000150093,ENSG00000053747,ENSG00000196126,ENSG00000126259,ENSG00000248383,ENSG00000101335,ENSG00000100219,ENSG00000169756,ENSG00000134954,ENSG00000167244,ENSG00000134757,ENSG00000046604,ENSG00000188064,ENSG00000134755,ENSG00000198502,ENSG00000144802,ENSG00000132842,ENSG00000096696,ENSG00000092820,ENSG00000134853,ENSG00000133789,ENSG00000150782,ENSG00000159216…
regulation of multicellular organismal development	GO:BP	GO:2000026	2.69491e-14	1345	1125	ENSG00000137801,ENSG00000150093,ENSG00000165804,ENSG00000053747,ENSG00000278637,ENSG00000196126,ENSG00000067066,ENSG00000138071,ENSG00000219438,ENSG00000100219,ENSG00000196549,ENSG00000134954,ENSG00000136931,ENSG00000157613,ENSG00000131845,ENSG00000113494,ENSG00000144802,ENSG00000082684,ENSG00000132842,ENSG00000165757,ENSG00000150782,ENSG00000170381,ENSG00000159216,ENSG00000156466,ENSG00000124813…
system process	GO:BP	GO:0003008	3.30624e-14	2235	1125	ENSG00000171867,ENSG00000167371,ENSG00000116791,ENSG00000150093,ENSG00000155657,ENSG00000182253,ENSG00000108821,ENSG00000160469,ENSG00000138071,ENSG00000101335,ENSG00000114770,ENSG00000196549,ENSG00000164266,ENSG00000159388,ENSG00000101160,ENSG00000046604,ENSG00000145390,ENSG00000134755,ENSG00000168398,ENSG00000156675,ENSG00000181072,ENSG00000050405,ENSG00000177098,ENSG00000243896,ENSG00000082684…
cell surface receptor signaling pathway	GO:BP	GO:0007166	3.41384e-14	2811	1125	ENSG00000137801,ENSG00000171867,ENSG00000177885,ENSG00000103226,ENSG00000182175,ENSG00000150093,ENSG00000053747,ENSG00000196126,ENSG00000108821,ENSG00000067066,ENSG00000168556,ENSG00000100219,ENSG00000169756,ENSG00000078140,ENSG00000105963,ENSG00000120690,ENSG00000139174,ENSG00000166025,ENSG00000157613,ENSG00000105971,ENSG00000167244,ENSG00000131845,ENSG00000113494,ENSG00000188064,ENSG00000188779…
generation of neurons	GO:BP	GO:0048699	5.65918e-14	1436	1125	ENSG00000182175,ENSG00000150093,ENSG00000053747,ENSG00000160469,ENSG00000138071,ENSG00000166924,ENSG00000138136,ENSG00000100219,ENSG00000143545,ENSG00000164877,ENSG00000159388,ENSG00000165527,ENSG00000188064,ENSG00000082684,ENSG00000183317,ENSG00000170381,ENSG00000159216,ENSG00000140600,ENSG00000156466,ENSG00000124813,ENSG00000108387,ENSG00000089116,ENSG00000135144,ENSG00000163492,ENSG00000197971…
regulation of cell population proliferation	GO:BP	GO:0042127	7.72117e-14	1658	1125	ENSG00000163191,ENSG00000137801,ENSG00000171867,ENSG00000150093,ENSG00000196126,ENSG00000219438,ENSG00000168556,ENSG00000138136,ENSG00000100219,ENSG00000164266,ENSG00000134954,ENSG00000159388,ENSG00000181085,ENSG00000092330,ENSG00000105971,ENSG00000167244,ENSG00000131845,ENSG00000113494,ENSG00000117036,ENSG00000165757,ENSG00000171262,ENSG00000134853,ENSG00000119812,ENSG00000150782,ENSG00000159216…
cell development	GO:BP	GO:0048468	1.66849e-13	2094	1125	ENSG00000182175,ENSG00000150093,ENSG00000155657,ENSG00000053747,ENSG00000160469,ENSG00000138071,ENSG00000101335,ENSG00000168556,ENSG00000166924,ENSG00000100219,ENSG00000169756,ENSG00000196549,ENSG00000110723,ENSG00000164266,ENSG00000143545,ENSG00000164877,ENSG00000159388,ENSG00000165527,ENSG00000105971,ENSG00000188064,ENSG00000162782,ENSG00000157343,ENSG00000082684,ENSG00000139549,ENSG00000092820…
negative regulation of multicellular organismal process	GO:BP	GO:0051241	1.90194e-13	1000	1125	ENSG00000137801,ENSG00000171867,ENSG00000196126,ENSG00000067066,ENSG00000219438,ENSG00000112304,ENSG00000139174,ENSG00000136931,ENSG00000157613,ENSG00000162390,ENSG00000156675,ENSG00000082684,ENSG00000092820,ENSG00000134853,ENSG00000170381,ENSG00000159216,ENSG00000120937,ENSG00000135144,ENSG00000186951,ENSG00000198435,ENSG00000197971,ENSG00000120156,ENSG00000147883,ENSG00000153064,ENSG00000147459…
response to cytokine	GO:BP	GO:0034097	3.52746e-13	921	1125	ENSG00000137801,ENSG00000108821,ENSG00000067066,ENSG00000138071,ENSG00000100219,ENSG00000169756,ENSG00000196549,ENSG00000078140,ENSG00000119922,ENSG00000113494,ENSG00000117036,ENSG00000005206,ENSG00000137752,ENSG00000023445,ENSG00000150782,ENSG00000172939,ENSG00000115053,ENSG00000115594,ENSG00000136068,ENSG00000135144,ENSG00000119917,ENSG00000197971,ENSG00000147883,ENSG00000215788,ENSG00000257103…
positive regulation of gene expression	GO:BP	GO:0010628	8.41225e-13	1135	1125	ENSG00000137801,ENSG00000075651,ENSG00000155657,ENSG00000179630,ENSG00000100219,ENSG00000169756,ENSG00000134954,ENSG00000136931,ENSG00000020577,ENSG00000142676,ENSG00000156515,ENSG00000137752,ENSG00000089280,ENSG00000054118,ENSG00000153246,ENSG00000092820,ENSG00000171262,ENSG00000138069,ENSG00000119812,ENSG00000150782,ENSG00000159216,ENSG00000115053,ENSG00000115594,ENSG00000124813,ENSG00000197971…
intracellular signal transduction	GO:BP	GO:0035556	8.98614e-13	2629	1125	ENSG00000155542,ENSG00000137801,ENSG00000171867,ENSG00000177885,ENSG00000243708,ENSG00000075651,ENSG00000150093,ENSG00000131370,ENSG00000155657,ENSG00000117724,ENSG00000196126,ENSG00000136002,ENSG00000123104,ENSG00000160469,ENSG00000067066,ENSG00000179630,ENSG00000168556,ENSG00000166924,ENSG00000143367,ENSG00000100219,ENSG00000169756,ENSG00000088387,ENSG00000164266,ENSG00000137962,ENSG00000143545…
regulation of cell differentiation	GO:BP	GO:0045595	9.4198e-13	1550	1125	ENSG00000150093,ENSG00000165804,ENSG00000174306,ENSG00000278637,ENSG00000196126,ENSG00000108821,ENSG00000138071,ENSG00000138136,ENSG00000100219,ENSG00000169756,ENSG00000196549,ENSG00000134954,ENSG00000139174,ENSG00000198732,ENSG00000167244,ENSG00000113494,ENSG00000188064,ENSG00000109111,ENSG00000144802,ENSG00000082684,ENSG00000132842,ENSG00000197168,ENSG00000134853,ENSG00000150782,ENSG00000170381…
cell-cell signaling	GO:BP	GO:0007267	9.78993e-13	1661	1125	ENSG00000053438,ENSG00000171867,ENSG00000167371,ENSG00000101438,ENSG00000150093,ENSG00000196126,ENSG00000108821,ENSG00000160469,ENSG00000196549,ENSG00000164266,ENSG00000139174,ENSG00000166025,ENSG00000188064,ENSG00000156675,ENSG00000181072,ENSG00000177098,ENSG00000179841,ENSG00000139549,ENSG00000184163,ENSG00000138069,ENSG00000112394,ENSG00000140563,ENSG00000150782,ENSG00000110048,ENSG00000110975…
circulatory system development	GO:BP	GO:0072359	1.01209e-12	1099	1125	ENSG00000137801,ENSG00000150093,ENSG00000155657,ENSG00000108821,ENSG00000067066,ENSG00000219438,ENSG00000138136,ENSG00000100219,ENSG00000134954,ENSG00000139174,ENSG00000166025,ENSG00000157613,ENSG00000131845,ENSG00000046604,ENSG00000188064,ENSG00000096696,ENSG00000165757,ENSG00000164692,ENSG00000134853,ENSG00000173991,ENSG00000150782,ENSG00000170381,ENSG00000154553,ENSG00000159216,ENSG00000115053…
positive regulation of macromolecule metabolic process	GO:BP	GO:0010604	2.1607e-12	3465	1125	ENSG00000137801,ENSG00000171867,ENSG00000075651,ENSG00000182175,ENSG00000165804,ENSG00000155657,ENSG00000196126,ENSG00000108821,ENSG00000067066,ENSG00000138071,ENSG00000179630,ENSG00000168556,ENSG00000155827,ENSG00000100219,ENSG00000169756,ENSG00000134954,ENSG00000078140,ENSG00000159388,ENSG00000181085,ENSG00000196670,ENSG00000120690,ENSG00000139174,ENSG00000136931,ENSG00000100429,ENSG00000157613…
cell population proliferation	GO:BP	GO:0008283	2.16691e-12	1958	1125	ENSG00000163191,ENSG00000137801,ENSG00000171867,ENSG00000150093,ENSG00000196126,ENSG00000219438,ENSG00000168556,ENSG00000138136,ENSG00000100219,ENSG00000173230,ENSG00000164266,ENSG00000134954,ENSG00000159388,ENSG00000181085,ENSG00000092330,ENSG00000105971,ENSG00000167244,ENSG00000131845,ENSG00000113494,ENSG00000188064,ENSG00000117036,ENSG00000183527,ENSG00000168143,ENSG00000165757,ENSG00000171262…
neuron differentiation	GO:BP	GO:0030182	3.05102e-12	1366	1125	ENSG00000182175,ENSG00000150093,ENSG00000053747,ENSG00000160469,ENSG00000138071,ENSG00000166924,ENSG00000138136,ENSG00000100219,ENSG00000143545,ENSG00000164877,ENSG00000159388,ENSG00000165527,ENSG00000188064,ENSG00000082684,ENSG00000183317,ENSG00000170381,ENSG00000159216,ENSG00000140600,ENSG00000156466,ENSG00000124813,ENSG00000089116,ENSG00000135144,ENSG00000163492,ENSG00000197971,ENSG00000134115…
positive regulation of locomotion	GO:BP	GO:0040017	6.30651e-12	563	1125	ENSG00000163191,ENSG00000137801,ENSG00000150093,ENSG00000108821,ENSG00000100219,ENSG00000134954,ENSG00000165527,ENSG00000131845,ENSG00000177469,ENSG00000082684,ENSG00000165757,ENSG00000134853,ENSG00000133789,ENSG00000172403,ENSG00000170381,ENSG00000172939,ENSG00000189334,ENSG00000115594,ENSG00000120156,ENSG00000145824,ENSG00000147459,ENSG00000162733,ENSG00000140285,ENSG00000189056,ENSG00000105976…
regulation of transport	GO:BP	GO:0051049	6.6281e-12	1724	1125	ENSG00000137801,ENSG00000053438,ENSG00000171867,ENSG00000075651,ENSG00000167371,ENSG00000150093,ENSG00000155657,ENSG00000196126,ENSG00000124942,ENSG00000067066,ENSG00000198848,ENSG00000100219,ENSG00000110723,ENSG00000164266,ENSG00000143545,ENSG00000164877,ENSG00000181085,ENSG00000165527,ENSG00000162734,ENSG00000109111,ENSG00000156675,ENSG00000181072,ENSG00000099625,ENSG00000177098,ENSG00000179841…
negative regulation of cellular process	GO:BP	GO:0048523	6.68879e-12	4856	1125	ENSG00000163191,ENSG00000106052,ENSG00000137801,ENSG00000171867,ENSG00000167371,ENSG00000103226,ENSG00000182175,ENSG00000150093,ENSG00000131370,ENSG00000165804,ENSG00000174306,ENSG00000278637,ENSG00000117724,ENSG00000170275,ENSG00000196126,ENSG00000123104,ENSG00000108821,ENSG00000160469,ENSG00000166598,ENSG00000126259,ENSG00000067066,ENSG00000219438,ENSG00000168556,ENSG00000167771,ENSG00000155827…
positive regulation of cell motility	GO:BP	GO:2000147	1.20988e-11	547	1125	ENSG00000163191,ENSG00000137801,ENSG00000150093,ENSG00000108821,ENSG00000100219,ENSG00000134954,ENSG00000165527,ENSG00000131845,ENSG00000177469,ENSG00000082684,ENSG00000165757,ENSG00000134853,ENSG00000133789,ENSG00000172403,ENSG00000170381,ENSG00000172939,ENSG00000189334,ENSG00000115594,ENSG00000120156,ENSG00000145824,ENSG00000147459,ENSG00000162733,ENSG00000140285,ENSG00000189056,ENSG00000105976…
immune system process	GO:BP	GO:0002376	1.22987e-11	2781	1125	ENSG00000137801,ENSG00000171867,ENSG00000150093,ENSG00000278637,ENSG00000196126,ENSG00000182326,ENSG00000067066,ENSG00000138071,ENSG00000179630,ENSG00000100219,ENSG00000135047,ENSG00000134954,ENSG00000078140,ENSG00000166794,ENSG00000120690,ENSG00000167244,ENSG00000119922,ENSG00000138642,ENSG00000109111,ENSG00000198502,ENSG00000005206,ENSG00000144802,ENSG00000156515,ENSG00000137752,ENSG00000132842…
positive regulation of cellular component movement	GO:BP	GO:0051272	1.58376e-11	561	1125	ENSG00000163191,ENSG00000137801,ENSG00000150093,ENSG00000108821,ENSG00000100219,ENSG00000134954,ENSG00000165527,ENSG00000131845,ENSG00000177469,ENSG00000082684,ENSG00000165757,ENSG00000134853,ENSG00000133789,ENSG00000172403,ENSG00000170381,ENSG00000172939,ENSG00000189334,ENSG00000115594,ENSG00000120156,ENSG00000145824,ENSG00000147459,ENSG00000162733,ENSG00000140285,ENSG00000189056,ENSG00000105976…
regulation of response to external stimulus	GO:BP	GO:0032101	2.07639e-11	950	1125	ENSG00000137801,ENSG00000182175,ENSG00000196126,ENSG00000219438,ENSG00000179630,ENSG00000134954,ENSG00000078140,ENSG00000144802,ENSG00000082684,ENSG00000137752,ENSG00000023445,ENSG00000184163,ENSG00000134853,ENSG00000133789,ENSG00000150782,ENSG00000170381,ENSG00000172939,ENSG00000189334,ENSG00000115594,ENSG00000163687,ENSG00000186951,ENSG00000120156,ENSG00000111424,ENSG00000145824,ENSG00000257103…
defense response	GO:BP	GO:0006952	2.60621e-11	1736	1125	ENSG00000137801,ENSG00000243708,ENSG00000154760,ENSG00000150093,ENSG00000196126,ENSG00000182326,ENSG00000067066,ENSG00000138071,ENSG00000179630,ENSG00000134954,ENSG00000078140,ENSG00000119922,ENSG00000168398,ENSG00000144802,ENSG00000156515,ENSG00000137752,ENSG00000132842,ENSG00000023445,ENSG00000184163,ENSG00000072182,ENSG00000138069,ENSG00000150782,ENSG00000158270,ENSG00000189334,ENSG00000115594…
chemotaxis	GO:BP	GO:0006935	2.83965e-11	613	1125	ENSG00000137801,ENSG00000075651,ENSG00000053747,ENSG00000143545,ENSG00000166794,ENSG00000171680,ENSG00000082684,ENSG00000183317,ENSG00000134853,ENSG00000133789,ENSG00000170381,ENSG00000172939,ENSG00000189334,ENSG00000163492,ENSG00000145824,ENSG00000050327,ENSG00000134115,ENSG00000140285,ENSG00000189056,ENSG00000176697,ENSG00000105976,ENSG00000128052,ENSG00000099617,ENSG00000102755,ENSG00000107485…
positive regulation of metabolic process	GO:BP	GO:0009893	3.12795e-11	3776	1125	ENSG00000137801,ENSG00000171867,ENSG00000198712,ENSG00000177885,ENSG00000075651,ENSG00000182175,ENSG00000165804,ENSG00000155657,ENSG00000196126,ENSG00000108821,ENSG00000067066,ENSG00000138071,ENSG00000179630,ENSG00000168556,ENSG00000155827,ENSG00000198848,ENSG00000100219,ENSG00000169756,ENSG00000134954,ENSG00000078140,ENSG00000159388,ENSG00000181085,ENSG00000196670,ENSG00000120690,ENSG00000139174…
taxis	GO:BP	GO:0042330	3.41305e-11	615	1125	ENSG00000137801,ENSG00000075651,ENSG00000053747,ENSG00000143545,ENSG00000166794,ENSG00000171680,ENSG00000082684,ENSG00000183317,ENSG00000134853,ENSG00000133789,ENSG00000170381,ENSG00000172939,ENSG00000189334,ENSG00000163492,ENSG00000145824,ENSG00000050327,ENSG00000134115,ENSG00000140285,ENSG00000189056,ENSG00000176697,ENSG00000105976,ENSG00000128052,ENSG00000099617,ENSG00000102755,ENSG00000107485…
export from cell	GO:BP	GO:0140352	3.76021e-11	845	1125	ENSG00000053438,ENSG00000167371,ENSG00000101438,ENSG00000155657,ENSG00000196126,ENSG00000160469,ENSG00000114770,ENSG00000110723,ENSG00000164266,ENSG00000143545,ENSG00000165527,ENSG00000271079,ENSG00000136193,ENSG00000157613,ENSG00000142494,ENSG00000156675,ENSG00000181072,ENSG00000099625,ENSG00000177469,ENSG00000184163,ENSG00000092820,ENSG00000138069,ENSG00000112394,ENSG00000140563,ENSG00000110048…
cellular response to endogenous stimulus	GO:BP	GO:0071495	4.43345e-11	1316	1125	ENSG00000137801,ENSG00000171867,ENSG00000177885,ENSG00000198840,ENSG00000182175,ENSG00000123104,ENSG00000108821,ENSG00000166598,ENSG00000138071,ENSG00000168556,ENSG00000100219,ENSG00000135047,ENSG00000169756,ENSG00000164266,ENSG00000143545,ENSG00000165527,ENSG00000136931,ENSG00000157613,ENSG00000105971,ENSG00000167244,ENSG00000113494,ENSG00000188779,ENSG00000181072,ENSG00000051180,ENSG00000184163…
response to organic cyclic compound	GO:BP	GO:0014070	5.83441e-11	901	1125	ENSG00000137801,ENSG00000198840,ENSG00000123104,ENSG00000108821,ENSG00000166598,ENSG00000138071,ENSG00000198848,ENSG00000198695,ENSG00000159388,ENSG00000105971,ENSG00000188064,ENSG00000162734,ENSG00000181072,ENSG00000051180,ENSG00000139549,ENSG00000092820,ENSG00000150782,ENSG00000162572,ENSG00000164040,ENSG00000158270,ENSG00000124813,ENSG00000099864,ENSG00000186951,ENSG00000197971,ENSG00000147883…
positive regulation of cell migration	GO:BP	GO:0030335	9.85009e-11	523	1125	ENSG00000163191,ENSG00000137801,ENSG00000150093,ENSG00000108821,ENSG00000100219,ENSG00000134954,ENSG00000165527,ENSG00000131845,ENSG00000082684,ENSG00000165757,ENSG00000134853,ENSG00000133789,ENSG00000172403,ENSG00000170381,ENSG00000172939,ENSG00000189334,ENSG00000115594,ENSG00000120156,ENSG00000145824,ENSG00000147459,ENSG00000162733,ENSG00000140285,ENSG00000189056,ENSG00000105976,ENSG00000100739…
skeletal system development	GO:BP	GO:0001501	1.05262e-10	535	1125	ENSG00000165804,ENSG00000108821,ENSG00000166794,ENSG00000188064,ENSG00000197599,ENSG00000164692,ENSG00000134853,ENSG00000159216,ENSG00000156466,ENSG00000124813,ENSG00000157766,ENSG00000111424,ENSG00000162733,ENSG00000173068,ENSG00000008710,ENSG00000128052,ENSG00000128714,ENSG00000197576,ENSG00000083307,ENSG00000163273,ENSG00000168542,ENSG00000122691,ENSG00000110693,ENSG00000197467,ENSG00000260027…
blood vessel development	GO:BP	GO:0001568	1.15601e-10	700	1125	ENSG00000137801,ENSG00000150093,ENSG00000108821,ENSG00000067066,ENSG00000219438,ENSG00000100219,ENSG00000134954,ENSG00000139174,ENSG00000166025,ENSG00000157613,ENSG00000131845,ENSG00000188064,ENSG00000165757,ENSG00000164692,ENSG00000134853,ENSG00000150782,ENSG00000170381,ENSG00000159216,ENSG00000115053,ENSG00000120937,ENSG00000198435,ENSG00000120156,ENSG00000131477,ENSG00000008710,ENSG00000128052…
positive regulation of cell differentiation	GO:BP	GO:0045597	1.68693e-10	840	1125	ENSG00000165804,ENSG00000174306,ENSG00000196126,ENSG00000108821,ENSG00000138071,ENSG00000100219,ENSG00000169756,ENSG00000196549,ENSG00000134954,ENSG00000188064,ENSG00000144802,ENSG00000132842,ENSG00000197168,ENSG00000150782,ENSG00000159216,ENSG00000140600,ENSG00000156466,ENSG00000124813,ENSG00000147883,ENSG00000111424,ENSG00000147459,ENSG00000131477,ENSG00000162733,ENSG00000180353,ENSG00000189056…
circulatory system process	GO:BP	GO:0003013	1.85407e-10	587	1125	ENSG00000155657,ENSG00000114770,ENSG00000101160,ENSG00000046604,ENSG00000134755,ENSG00000168398,ENSG00000181072,ENSG00000177098,ENSG00000198734,ENSG00000096696,ENSG00000164692,ENSG00000173991,ENSG00000164308,ENSG00000148834,ENSG00000120937,ENSG00000150995,ENSG00000186951,ENSG00000120156,ENSG00000147459,ENSG00000131477,ENSG00000174721,ENSG00000100739,ENSG00000144596,ENSG00000007171,ENSG00000112499…
vasculature development	GO:BP	GO:0001944	2.00698e-10	731	1125	ENSG00000137801,ENSG00000150093,ENSG00000108821,ENSG00000067066,ENSG00000219438,ENSG00000100219,ENSG00000134954,ENSG00000139174,ENSG00000166025,ENSG00000157613,ENSG00000131845,ENSG00000188064,ENSG00000165757,ENSG00000164692,ENSG00000134853,ENSG00000150782,ENSG00000170381,ENSG00000159216,ENSG00000115053,ENSG00000120937,ENSG00000198435,ENSG00000120156,ENSG00000131477,ENSG00000008710,ENSG00000128052…
cellular response to cytokine stimulus	GO:BP	GO:0071345	2.19111e-10	831	1125	ENSG00000137801,ENSG00000108821,ENSG00000067066,ENSG00000138071,ENSG00000100219,ENSG00000169756,ENSG00000196549,ENSG00000078140,ENSG00000119922,ENSG00000113494,ENSG00000117036,ENSG00000005206,ENSG00000137752,ENSG00000023445,ENSG00000150782,ENSG00000172939,ENSG00000115053,ENSG00000115594,ENSG00000136068,ENSG00000135144,ENSG00000119917,ENSG00000215788,ENSG00000257103,ENSG00000180353,ENSG00000007171…
secretion	GO:BP	GO:0046903	2.79832e-10	923	1125	ENSG00000053438,ENSG00000198712,ENSG00000167371,ENSG00000101438,ENSG00000155657,ENSG00000196126,ENSG00000160469,ENSG00000198848,ENSG00000100219,ENSG00000110723,ENSG00000164266,ENSG00000143545,ENSG00000165527,ENSG00000271079,ENSG00000136193,ENSG00000157613,ENSG00000113494,ENSG00000168398,ENSG00000156675,ENSG00000181072,ENSG00000099625,ENSG00000177469,ENSG00000184163,ENSG00000153246,ENSG00000092820…
cytokine production	GO:BP	GO:0001816	5.72504e-10	732	1125	ENSG00000137801,ENSG00000171867,ENSG00000196126,ENSG00000179630,ENSG00000100219,ENSG00000120690,ENSG00000156515,ENSG00000137752,ENSG00000153246,ENSG00000092820,ENSG00000138069,ENSG00000150782,ENSG00000159216,ENSG00000115594,ENSG00000186951,ENSG00000197971,ENSG00000153064,ENSG00000007171,ENSG00000198087,ENSG00000107485,ENSG00000134352,ENSG00000131016,ENSG00000115267,ENSG00000123609,ENSG00000064012…
blood vessel morphogenesis	GO:BP	GO:0048514	6.57355e-10	613	1125	ENSG00000137801,ENSG00000150093,ENSG00000067066,ENSG00000219438,ENSG00000100219,ENSG00000134954,ENSG00000166025,ENSG00000157613,ENSG00000131845,ENSG00000188064,ENSG00000165757,ENSG00000134853,ENSG00000150782,ENSG00000170381,ENSG00000159216,ENSG00000115053,ENSG00000120937,ENSG00000198435,ENSG00000120156,ENSG00000131477,ENSG00000128052,ENSG00000154734,ENSG00000102755,ENSG00000132386,ENSG00000103241…
regulation of cytokine production	GO:BP	GO:0001817	9.35404e-10	726	1125	ENSG00000137801,ENSG00000171867,ENSG00000196126,ENSG00000179630,ENSG00000100219,ENSG00000120690,ENSG00000156515,ENSG00000137752,ENSG00000153246,ENSG00000092820,ENSG00000138069,ENSG00000150782,ENSG00000159216,ENSG00000115594,ENSG00000186951,ENSG00000197971,ENSG00000153064,ENSG00000007171,ENSG00000198087,ENSG00000107485,ENSG00000134352,ENSG00000131016,ENSG00000115267,ENSG00000123609,ENSG00000064012…
regulation of intracellular signal transduction	GO:BP	GO:1902531	1.6824e-09	1691	1125	ENSG00000155542,ENSG00000137801,ENSG00000171867,ENSG00000177885,ENSG00000150093,ENSG00000196126,ENSG00000136002,ENSG00000168556,ENSG00000100219,ENSG00000169756,ENSG00000164266,ENSG00000137962,ENSG00000165527,ENSG00000088756,ENSG00000157613,ENSG00000105971,ENSG00000167244,ENSG00000188064,ENSG00000100359,ENSG00000142676,ENSG00000168398,ENSG00000171680,ENSG00000137752,ENSG00000179841,ENSG00000165757…
regulation of secretion	GO:BP	GO:0051046	2.13927e-09	603	1125	ENSG00000053438,ENSG00000155657,ENSG00000196126,ENSG00000198848,ENSG00000100219,ENSG00000110723,ENSG00000164266,ENSG00000143545,ENSG00000165527,ENSG00000156675,ENSG00000181072,ENSG00000099625,ENSG00000184163,ENSG00000153246,ENSG00000092820,ENSG00000140563,ENSG00000110048,ENSG00000110975,ENSG00000272636,ENSG00000120937,ENSG00000108387,ENSG00000164082,ENSG00000148344,ENSG00000007171,ENSG00000198087…
angiogenesis	GO:BP	GO:0001525	2.15672e-09	521	1125	ENSG00000137801,ENSG00000150093,ENSG00000067066,ENSG00000219438,ENSG00000100219,ENSG00000134954,ENSG00000166025,ENSG00000157613,ENSG00000131845,ENSG00000165757,ENSG00000134853,ENSG00000150782,ENSG00000170381,ENSG00000159216,ENSG00000115053,ENSG00000120937,ENSG00000198435,ENSG00000120156,ENSG00000131477,ENSG00000128052,ENSG00000154734,ENSG00000102755,ENSG00000132386,ENSG00000138639,ENSG00000064012…
blood circulation	GO:BP	GO:0008015	3.1388e-09	502	1125	ENSG00000155657,ENSG00000101160,ENSG00000046604,ENSG00000134755,ENSG00000168398,ENSG00000181072,ENSG00000177098,ENSG00000198734,ENSG00000096696,ENSG00000164692,ENSG00000173991,ENSG00000164308,ENSG00000148834,ENSG00000120937,ENSG00000150995,ENSG00000186951,ENSG00000120156,ENSG00000147459,ENSG00000131477,ENSG00000174721,ENSG00000100739,ENSG00000144596,ENSG00000007171,ENSG00000131016,ENSG00000198626…
extracellular matrix organization	GO:BP	GO:0030198	4.76511e-09	330	1125	ENSG00000150093,ENSG00000091986,ENSG00000170275,ENSG00000108821,ENSG00000206384,ENSG00000198732,ENSG00000157613,ENSG00000105971,ENSG00000164692,ENSG00000134853,ENSG00000159216,ENSG00000157766,ENSG00000172752,ENSG00000131477,ENSG00000162733,ENSG00000136943,ENSG00000154734,ENSG00000103241,ENSG00000103196,ENSG00000168743,ENSG00000187955,ENSG00000168542,ENSG00000077943,ENSG00000197467,ENSG00000124749…
extracellular structure organization	GO:BP	GO:0043062	5.36883e-09	331	1125	ENSG00000150093,ENSG00000091986,ENSG00000170275,ENSG00000108821,ENSG00000206384,ENSG00000198732,ENSG00000157613,ENSG00000105971,ENSG00000164692,ENSG00000134853,ENSG00000159216,ENSG00000157766,ENSG00000172752,ENSG00000131477,ENSG00000162733,ENSG00000136943,ENSG00000154734,ENSG00000103241,ENSG00000103196,ENSG00000168743,ENSG00000187955,ENSG00000168542,ENSG00000077943,ENSG00000197467,ENSG00000124749…
positive regulation of cell population proliferation	GO:BP	GO:0008284	5.70851e-09	929	1125	ENSG00000137801,ENSG00000150093,ENSG00000100219,ENSG00000164266,ENSG00000181085,ENSG00000105971,ENSG00000167244,ENSG00000131845,ENSG00000113494,ENSG00000165757,ENSG00000171262,ENSG00000134853,ENSG00000119812,ENSG00000150782,ENSG00000124813,ENSG00000089116,ENSG00000198435,ENSG00000120156,ENSG00000162733,ENSG00000140285,ENSG00000180353,ENSG00000198914,ENSG00000116478,ENSG00000188763,ENSG00000128052…
response to lipid	GO:BP	GO:0033993	6.48101e-09	879	1125	ENSG00000137801,ENSG00000198840,ENSG00000108821,ENSG00000067066,ENSG00000198848,ENSG00000100219,ENSG00000188064,ENSG00000137752,ENSG00000139549,ENSG00000150782,ENSG00000164040,ENSG00000189334,ENSG00000186951,ENSG00000197971,ENSG00000111424,ENSG00000119138,ENSG00000116478,ENSG00000100739,ENSG00000019186,ENSG00000167972,ENSG00000007171,ENSG00000132386,ENSG00000131016,ENSG00000128714,ENSG00000134760…
external encapsulating structure organization	GO:BP	GO:0045229	6.80398e-09	333	1125	ENSG00000150093,ENSG00000091986,ENSG00000170275,ENSG00000108821,ENSG00000206384,ENSG00000198732,ENSG00000157613,ENSG00000105971,ENSG00000164692,ENSG00000134853,ENSG00000159216,ENSG00000157766,ENSG00000172752,ENSG00000131477,ENSG00000162733,ENSG00000136943,ENSG00000154734,ENSG00000103241,ENSG00000103196,ENSG00000168743,ENSG00000187955,ENSG00000168542,ENSG00000077943,ENSG00000197467,ENSG00000124749…
muscle structure development	GO:BP	GO:0061061	9.52187e-09	621	1125	ENSG00000150093,ENSG00000155657,ENSG00000117724,ENSG00000101335,ENSG00000138136,ENSG00000100219,ENSG00000159388,ENSG00000139174,ENSG00000105971,ENSG00000167244,ENSG00000131018,ENSG00000109111,ENSG00000100288,ENSG00000096696,ENSG00000197168,ENSG00000134853,ENSG00000173991,ENSG00000150782,ENSG00000154553,ENSG00000136068,ENSG00000186951,ENSG00000145824,ENSG00000131477,ENSG00000142178,ENSG00000144821…
regulation of immune system process	GO:BP	GO:0002682	9.79182e-09	1442	1125	ENSG00000137801,ENSG00000171867,ENSG00000278637,ENSG00000196126,ENSG00000182326,ENSG00000179630,ENSG00000100219,ENSG00000134954,ENSG00000078140,ENSG00000120690,ENSG00000167244,ENSG00000109111,ENSG00000198502,ENSG00000005206,ENSG00000144802,ENSG00000156515,ENSG00000132842,ENSG00000023445,ENSG00000092820,ENSG00000133789,ENSG00000150782,ENSG00000172939,ENSG00000158270,ENSG00000159216,ENSG00000189334…
cellular response to oxygen-containing compound	GO:BP	GO:1901701	1.0583e-08	1166	1125	ENSG00000171867,ENSG00000177885,ENSG00000196126,ENSG00000123104,ENSG00000108821,ENSG00000166598,ENSG00000138071,ENSG00000198848,ENSG00000100219,ENSG00000164266,ENSG00000143545,ENSG00000105971,ENSG00000167244,ENSG00000188064,ENSG00000181072,ENSG00000137752,ENSG00000051180,ENSG00000184163,ENSG00000164692,ENSG00000092820,ENSG00000134853,ENSG00000150782,ENSG00000110048,ENSG00000158270,ENSG00000099864…
homeostatic process	GO:BP	GO:0042592	1.0763e-08	1658	1125	ENSG00000171867,ENSG00000150093,ENSG00000196126,ENSG00000123104,ENSG00000166598,ENSG00000179630,ENSG00000198848,ENSG00000100219,ENSG00000101421,ENSG00000134954,ENSG00000078140,ENSG00000112304,ENSG00000185561,ENSG00000105971,ENSG00000113494,ENSG00000188064,ENSG00000162390,ENSG00000197599,ENSG00000050405,ENSG00000156515,ENSG00000131400,ENSG00000132842,ENSG00000184163,ENSG00000108588,ENSG00000150782…
biological process involved in interspecies interaction between organisms	GO:BP	GO:0044419	1.128e-08	1659	1125	ENSG00000154760,ENSG00000150093,ENSG00000091986,ENSG00000196126,ENSG00000182326,ENSG00000067066,ENSG00000138071,ENSG00000179630,ENSG00000100219,ENSG00000135047,ENSG00000101421,ENSG00000078140,ENSG00000166794,ENSG00000105971,ENSG00000119922,ENSG00000113494,ENSG00000138642,ENSG00000181072,ENSG00000156515,ENSG00000137752,ENSG00000023445,ENSG00000138069,ENSG00000150782,ENSG00000158270,ENSG00000189334…
negative regulation of developmental process	GO:BP	GO:0051093	1.34136e-08	877	1125	ENSG00000137801,ENSG00000182175,ENSG00000150093,ENSG00000278637,ENSG00000219438,ENSG00000138136,ENSG00000100219,ENSG00000165527,ENSG00000139174,ENSG00000136931,ENSG00000157613,ENSG00000167244,ENSG00000082684,ENSG00000150782,ENSG00000170381,ENSG00000159216,ENSG00000120937,ENSG00000135144,ENSG00000186951,ENSG00000198435,ENSG00000197971,ENSG00000120156,ENSG00000147883,ENSG00000145824,ENSG00000149926…
regulation of system process	GO:BP	GO:0044057	1.70298e-08	556	1125	ENSG00000101335,ENSG00000164266,ENSG00000046604,ENSG00000134755,ENSG00000168398,ENSG00000181072,ENSG00000177098,ENSG00000096696,ENSG00000148834,ENSG00000120937,ENSG00000150995,ENSG00000186951,ENSG00000147459,ENSG00000189056,ENSG00000134352,ENSG00000144847,ENSG00000198626,ENSG00000168743,ENSG00000141052,ENSG00000162989,ENSG00000132170,ENSG00000224420,ENSG00000102924,ENSG00000276289,ENSG00000105974…
positive regulation of nitrogen compound metabolic process	GO:BP	GO:0051173	1.74144e-08	3083	1125	ENSG00000137801,ENSG00000171867,ENSG00000198712,ENSG00000075651,ENSG00000182175,ENSG00000165804,ENSG00000196126,ENSG00000108821,ENSG00000067066,ENSG00000138071,ENSG00000168556,ENSG00000155827,ENSG00000100219,ENSG00000134954,ENSG00000078140,ENSG00000159388,ENSG00000181085,ENSG00000196670,ENSG00000120690,ENSG00000139174,ENSG00000136931,ENSG00000100429,ENSG00000157613,ENSG00000167244,ENSG00000131845…
negative regulation of biological process	GO:BP	GO:0048519	1.86976e-08	5876	1125	ENSG00000163191,ENSG00000106052,ENSG00000137801,ENSG00000171867,ENSG00000167371,ENSG00000103226,ENSG00000182175,ENSG00000150093,ENSG00000131370,ENSG00000165804,ENSG00000174306,ENSG00000278637,ENSG00000117724,ENSG00000170275,ENSG00000196126,ENSG00000123104,ENSG00000108821,ENSG00000160469,ENSG00000166598,ENSG00000126259,ENSG00000067066,ENSG00000219438,ENSG00000168556,ENSG00000167771,ENSG00000155827…
regulation of secretion by cell	GO:BP	GO:1903530	2.1768e-08	547	1125	ENSG00000053438,ENSG00000155657,ENSG00000196126,ENSG00000110723,ENSG00000164266,ENSG00000143545,ENSG00000165527,ENSG00000156675,ENSG00000181072,ENSG00000099625,ENSG00000184163,ENSG00000092820,ENSG00000140563,ENSG00000110048,ENSG00000110975,ENSG00000272636,ENSG00000108387,ENSG00000164082,ENSG00000148344,ENSG00000007171,ENSG00000198087,ENSG00000110881,ENSG00000064692,ENSG00000103241,ENSG00000128340…
secretion by cell	GO:BP	GO:0032940	3.0178e-08	786	1125	ENSG00000053438,ENSG00000167371,ENSG00000101438,ENSG00000155657,ENSG00000196126,ENSG00000160469,ENSG00000110723,ENSG00000164266,ENSG00000143545,ENSG00000165527,ENSG00000271079,ENSG00000136193,ENSG00000157613,ENSG00000156675,ENSG00000181072,ENSG00000099625,ENSG00000177469,ENSG00000184163,ENSG00000092820,ENSG00000138069,ENSG00000112394,ENSG00000140563,ENSG00000110048,ENSG00000110975,ENSG00000272636…
response to hormone	GO:BP	GO:0009725	3.34647e-08	839	1125	ENSG00000137801,ENSG00000177885,ENSG00000198840,ENSG00000065833,ENSG00000108821,ENSG00000100219,ENSG00000135047,ENSG00000164266,ENSG00000143545,ENSG00000159388,ENSG00000136931,ENSG00000105971,ENSG00000167244,ENSG00000113494,ENSG00000188064,ENSG00000139549,ENSG00000184163,ENSG00000164040,ENSG00000186951,ENSG00000197971,ENSG00000119138,ENSG00000131477,ENSG00000184811,ENSG00000162733,ENSG00000180353…
ossification	GO:BP	GO:0001503	3.35611e-08	413	1125	ENSG00000174306,ENSG00000108821,ENSG00000143367,ENSG00000198732,ENSG00000157613,ENSG00000167244,ENSG00000188064,ENSG00000197599,ENSG00000139549,ENSG00000164692,ENSG00000108588,ENSG00000159216,ENSG00000124813,ENSG00000162733,ENSG00000188763,ENSG00000134996,ENSG00000019186,ENSG00000134352,ENSG00000123610,ENSG00000168743,ENSG00000163273,ENSG00000122691,ENSG00000146674,ENSG00000169184,ENSG00000197467…
cation transport	GO:BP	GO:0006812	3.35632e-08	1173	1125	ENSG00000171867,ENSG00000198712,ENSG00000101438,ENSG00000150093,ENSG00000198938,ENSG00000123104,ENSG00000198886,ENSG00000124942,ENSG00000114770,ENSG00000198786,ENSG00000164266,ENSG00000181085,ENSG00000198727,ENSG00000142494,ENSG00000099625,ENSG00000177098,ENSG00000072182,ENSG00000101198,ENSG00000162572,ENSG00000001461,ENSG00000110975,ENSG00000172939,ENSG00000164040,ENSG00000148834,ENSG00000150995…
tissue morphogenesis	GO:BP	GO:0048729	4.24896e-08	640	1125	ENSG00000177885,ENSG00000182175,ENSG00000150093,ENSG00000155657,ENSG00000053747,ENSG00000160469,ENSG00000138136,ENSG00000139174,ENSG00000101160,ENSG00000188064,ENSG00000096696,ENSG00000173991,ENSG00000170381,ENSG00000198435,ENSG00000111424,ENSG00000140285,ENSG00000008710,ENSG00000105976,ENSG00000128052,ENSG00000186395,ENSG00000107485,ENSG00000128714,ENSG00000198626,ENSG00000103241,ENSG00000138639…
positive regulation of intracellular signal transduction	GO:BP	GO:1902533	4.47211e-08	975	1125	ENSG00000137801,ENSG00000150093,ENSG00000196126,ENSG00000100219,ENSG00000169756,ENSG00000105971,ENSG00000167244,ENSG00000188064,ENSG00000171680,ENSG00000137752,ENSG00000165757,ENSG00000023445,ENSG00000184163,ENSG00000153246,ENSG00000134853,ENSG00000150782,ENSG00000156466,ENSG00000108387,ENSG00000163947,ENSG00000120156,ENSG00000153064,ENSG00000050327,ENSG00000162733,ENSG00000180353,ENSG00000189056…
cellular response to organic cyclic compound	GO:BP	GO:0071407	5.03007e-08	569	1125	ENSG00000198840,ENSG00000123104,ENSG00000108821,ENSG00000166598,ENSG00000138071,ENSG00000198848,ENSG00000105971,ENSG00000181072,ENSG00000051180,ENSG00000092820,ENSG00000150782,ENSG00000162572,ENSG00000164040,ENSG00000158270,ENSG00000099864,ENSG00000186951,ENSG00000111424,ENSG00000119138,ENSG00000116478,ENSG00000019186,ENSG00000132386,ENSG00000115267,ENSG00000198626,ENSG00000103241,ENSG00000113580…
ion transport	GO:BP	GO:0006811	6.13017e-08	1551	1125	ENSG00000171867,ENSG00000198712,ENSG00000198899,ENSG00000228253,ENSG00000101438,ENSG00000150093,ENSG00000198938,ENSG00000123104,ENSG00000198886,ENSG00000124942,ENSG00000198848,ENSG00000114770,ENSG00000198786,ENSG00000164266,ENSG00000181085,ENSG00000198727,ENSG00000142494,ENSG00000074855,ENSG00000168398,ENSG00000099625,ENSG00000177098,ENSG00000153246,ENSG00000072182,ENSG00000004864,ENSG00000101198…
positive regulation of cellular metabolic process	GO:BP	GO:0031325	7.62681e-08	3271	1125	ENSG00000137801,ENSG00000171867,ENSG00000198712,ENSG00000177885,ENSG00000075651,ENSG00000182175,ENSG00000165804,ENSG00000196126,ENSG00000108821,ENSG00000067066,ENSG00000138071,ENSG00000168556,ENSG00000155827,ENSG00000100219,ENSG00000134954,ENSG00000078140,ENSG00000159388,ENSG00000181085,ENSG00000196670,ENSG00000120690,ENSG00000139174,ENSG00000136931,ENSG00000100429,ENSG00000157613,ENSG00000167244…
regulation of molecular function	GO:BP	GO:0065009	8.23895e-08	3050	1125	ENSG00000106052,ENSG00000137801,ENSG00000171867,ENSG00000182175,ENSG00000150093,ENSG00000131370,ENSG00000274512,ENSG00000155657,ENSG00000196126,ENSG00000136002,ENSG00000124942,ENSG00000166598,ENSG00000067066,ENSG00000169756,ENSG00000088387,ENSG00000164266,ENSG00000137962,ENSG00000105963,ENSG00000181085,ENSG00000088756,ENSG00000101160,ENSG00000145703,ENSG00000105971,ENSG00000167244,ENSG00000131845…
skeletal system morphogenesis	GO:BP	GO:0048705	9.04437e-08	231	1125	ENSG00000108821,ENSG00000134853,ENSG00000124813,ENSG00000157766,ENSG00000008710,ENSG00000197576,ENSG00000083307,ENSG00000163273,ENSG00000168542,ENSG00000122691,ENSG00000110693,ENSG00000197467,ENSG00000260027,ENSG00000112964,ENSG00000154764,ENSG00000143867,ENSG00000147408,ENSG00000037965,ENSG00000111341,ENSG00000198353,ENSG00000156150,ENSG00000155846,ENSG00000175879,ENSG00000106004,ENSG00000170166…
regulation of cellular component organization	GO:BP	GO:0051128	9.97815e-08	2276	1125	ENSG00000137801,ENSG00000171867,ENSG00000177885,ENSG00000075651,ENSG00000167371,ENSG00000182175,ENSG00000117724,ENSG00000160469,ENSG00000138071,ENSG00000100219,ENSG00000169756,ENSG00000101421,ENSG00000181085,ENSG00000165527,ENSG00000088756,ENSG00000163171,ENSG00000145703,ENSG00000092330,ENSG00000105971,ENSG00000167244,ENSG00000131845,ENSG00000158106,ENSG00000184840,ENSG00000135624,ENSG00000050405…
inflammatory response	GO:BP	GO:0006954	1.00157e-07	778	1125	ENSG00000137801,ENSG00000243708,ENSG00000150093,ENSG00000196126,ENSG00000179630,ENSG00000134954,ENSG00000168398,ENSG00000144802,ENSG00000156515,ENSG00000137752,ENSG00000132842,ENSG00000023445,ENSG00000184163,ENSG00000150782,ENSG00000115594,ENSG00000163687,ENSG00000186951,ENSG00000120156,ENSG00000148344,ENSG00000100739,ENSG00000007171,ENSG00000132386,ENSG00000107485,ENSG00000134352,ENSG00000100097…
regulation of cell adhesion	GO:BP	GO:0030155	2.46992e-07	740	1125	ENSG00000137801,ENSG00000171867,ENSG00000091986,ENSG00000053747,ENSG00000196126,ENSG00000108821,ENSG00000100219,ENSG00000169756,ENSG00000134954,ENSG00000167244,ENSG00000113494,ENSG00000198502,ENSG00000144802,ENSG00000132842,ENSG00000133789,ENSG00000150782,ENSG00000170381,ENSG00000159216,ENSG00000135144,ENSG00000186951,ENSG00000198435,ENSG00000197971,ENSG00000120156,ENSG00000147459,ENSG00000008710…
response to nitrogen compound	GO:BP	GO:1901698	2.51628e-07	1100	1125	ENSG00000171867,ENSG00000177885,ENSG00000150093,ENSG00000123104,ENSG00000108821,ENSG00000166598,ENSG00000138071,ENSG00000198848,ENSG00000100219,ENSG00000198786,ENSG00000164266,ENSG00000143545,ENSG00000198695,ENSG00000159388,ENSG00000105971,ENSG00000167244,ENSG00000162734,ENSG00000181072,ENSG00000051180,ENSG00000184163,ENSG00000164692,ENSG00000092820,ENSG00000134853,ENSG00000108588,ENSG00000162572…
positive regulation of biosynthetic process	GO:BP	GO:0009891	2.76359e-07	1999	1125	ENSG00000137801,ENSG00000198712,ENSG00000075651,ENSG00000182175,ENSG00000165804,ENSG00000196126,ENSG00000108821,ENSG00000067066,ENSG00000138071,ENSG00000168556,ENSG00000155827,ENSG00000100219,ENSG00000134954,ENSG00000181085,ENSG00000196670,ENSG00000120690,ENSG00000136931,ENSG00000157613,ENSG00000167244,ENSG00000131845,ENSG00000020577,ENSG00000109111,ENSG00000135624,ENSG00000132842,ENSG00000089280…
response to other organism	GO:BP	GO:0051707	4.35184e-07	1507	1125	ENSG00000154760,ENSG00000091986,ENSG00000196126,ENSG00000182326,ENSG00000067066,ENSG00000138071,ENSG00000179630,ENSG00000100219,ENSG00000078140,ENSG00000119922,ENSG00000113494,ENSG00000138642,ENSG00000181072,ENSG00000156515,ENSG00000137752,ENSG00000023445,ENSG00000138069,ENSG00000150782,ENSG00000158270,ENSG00000189334,ENSG00000136068,ENSG00000119917,ENSG00000145824,ENSG00000153064,ENSG00000257103…
response to external biotic stimulus	GO:BP	GO:0043207	4.76241e-07	1509	1125	ENSG00000154760,ENSG00000091986,ENSG00000196126,ENSG00000182326,ENSG00000067066,ENSG00000138071,ENSG00000179630,ENSG00000100219,ENSG00000078140,ENSG00000119922,ENSG00000113494,ENSG00000138642,ENSG00000181072,ENSG00000156515,ENSG00000137752,ENSG00000023445,ENSG00000138069,ENSG00000150782,ENSG00000158270,ENSG00000189334,ENSG00000136068,ENSG00000119917,ENSG00000145824,ENSG00000153064,ENSG00000257103…
connective tissue development	GO:BP	GO:0061448	5.32311e-07	265	1125	ENSG00000165804,ENSG00000108821,ENSG00000100219,ENSG00000188064,ENSG00000164040,ENSG00000159216,ENSG00000156466,ENSG00000124813,ENSG00000157766,ENSG00000008710,ENSG00000163273,ENSG00000168542,ENSG00000110693,ENSG00000112964,ENSG00000154764,ENSG00000143867,ENSG00000147408,ENSG00000151615,ENSG00000104415,ENSG00000111341,ENSG00000198353,ENSG00000106004,ENSG00000139567,ENSG00000113196,ENSG00000116132…
establishment of localization	GO:BP	GO:0051234	6.95672e-07	4903	1125	ENSG00000137801,ENSG00000053438,ENSG00000171867,ENSG00000198712,ENSG00000177885,ENSG00000198899,ENSG00000075651,ENSG00000167371,ENSG00000228253,ENSG00000101438,ENSG00000150093,ENSG00000136478,ENSG00000198938,ENSG00000155657,ENSG00000117724,ENSG00000196126,ENSG00000123104,ENSG00000198886,ENSG00000108821,ENSG00000160469,ENSG00000124942,ENSG00000166598,ENSG00000067066,ENSG00000138071,ENSG00000198848…
positive regulation of cellular biosynthetic process	GO:BP	GO:0031328	7.44664e-07	1964	1125	ENSG00000137801,ENSG00000198712,ENSG00000075651,ENSG00000182175,ENSG00000165804,ENSG00000196126,ENSG00000108821,ENSG00000067066,ENSG00000138071,ENSG00000168556,ENSG00000155827,ENSG00000100219,ENSG00000134954,ENSG00000181085,ENSG00000196670,ENSG00000120690,ENSG00000136931,ENSG00000157613,ENSG00000167244,ENSG00000131845,ENSG00000020577,ENSG00000109111,ENSG00000135624,ENSG00000132842,ENSG00000089280…
immune response	GO:BP	GO:0006955	8.13532e-07	1906	1125	ENSG00000137801,ENSG00000171867,ENSG00000196126,ENSG00000182326,ENSG00000067066,ENSG00000138071,ENSG00000179630,ENSG00000100219,ENSG00000135047,ENSG00000134954,ENSG00000078140,ENSG00000120690,ENSG00000119922,ENSG00000109111,ENSG00000198502,ENSG00000005206,ENSG00000144802,ENSG00000156515,ENSG00000137752,ENSG00000132842,ENSG00000106003,ENSG00000023445,ENSG00000092820,ENSG00000133789,ENSG00000150782…
transport	GO:BP	GO:0006810	8.6588e-07	4742	1125	ENSG00000137801,ENSG00000053438,ENSG00000171867,ENSG00000198712,ENSG00000177885,ENSG00000198899,ENSG00000075651,ENSG00000167371,ENSG00000228253,ENSG00000101438,ENSG00000150093,ENSG00000136478,ENSG00000198938,ENSG00000155657,ENSG00000117724,ENSG00000196126,ENSG00000123104,ENSG00000198886,ENSG00000108821,ENSG00000160469,ENSG00000124942,ENSG00000166598,ENSG00000067066,ENSG00000138071,ENSG00000198848…
regulation of inflammatory response	GO:BP	GO:0050727	9.56854e-07	357	1125	ENSG00000196126,ENSG00000179630,ENSG00000134954,ENSG00000144802,ENSG00000137752,ENSG00000023445,ENSG00000184163,ENSG00000150782,ENSG00000115594,ENSG00000163687,ENSG00000186951,ENSG00000120156,ENSG00000148344,ENSG00000132386,ENSG00000107485,ENSG00000134352,ENSG00000100097,ENSG00000123610,ENSG00000103241,ENSG00000123609,ENSG00000186642,ENSG00000122585,ENSG00000132170,ENSG00000106366,ENSG00000196954…
cartilage development	GO:BP	GO:0051216	9.69494e-07	199	1125	ENSG00000165804,ENSG00000108821,ENSG00000188064,ENSG00000159216,ENSG00000156466,ENSG00000124813,ENSG00000157766,ENSG00000008710,ENSG00000163273,ENSG00000168542,ENSG00000110693,ENSG00000112964,ENSG00000154764,ENSG00000143867,ENSG00000147408,ENSG00000104415,ENSG00000111341,ENSG00000198353,ENSG00000106004,ENSG00000139567,ENSG00000113196,ENSG00000116132,ENSG00000175356,ENSG00000043039,ENSG00000163217…
positive regulation of macromolecule biosynthetic process	GO:BP	GO:0010557	1.36292e-06	1859	1125	ENSG00000137801,ENSG00000075651,ENSG00000182175,ENSG00000165804,ENSG00000196126,ENSG00000108821,ENSG00000067066,ENSG00000138071,ENSG00000168556,ENSG00000155827,ENSG00000100219,ENSG00000134954,ENSG00000181085,ENSG00000196670,ENSG00000120690,ENSG00000136931,ENSG00000157613,ENSG00000167244,ENSG00000131845,ENSG00000020577,ENSG00000109111,ENSG00000135624,ENSG00000132842,ENSG00000089280,ENSG00000054118…
metal ion transport	GO:BP	GO:0030001	1.40379e-06	886	1125	ENSG00000171867,ENSG00000150093,ENSG00000123104,ENSG00000124942,ENSG00000114770,ENSG00000164266,ENSG00000099625,ENSG00000177098,ENSG00000072182,ENSG00000101198,ENSG00000162572,ENSG00000001461,ENSG00000172939,ENSG00000164040,ENSG00000148834,ENSG00000150995,ENSG00000153721,ENSG00000126803,ENSG00000111424,ENSG00000185760,ENSG00000131477,ENSG00000142178,ENSG00000174343,ENSG00000008710,ENSG00000100739…
response to biotic stimulus	GO:BP	GO:0009607	1.45923e-06	1549	1125	ENSG00000154760,ENSG00000091986,ENSG00000196126,ENSG00000182326,ENSG00000067066,ENSG00000138071,ENSG00000179630,ENSG00000100219,ENSG00000078140,ENSG00000119922,ENSG00000113494,ENSG00000138642,ENSG00000181072,ENSG00000156515,ENSG00000137752,ENSG00000023445,ENSG00000108588,ENSG00000138069,ENSG00000150782,ENSG00000158270,ENSG00000189334,ENSG00000136068,ENSG00000119917,ENSG00000145824,ENSG00000153064…
central nervous system development	GO:BP	GO:0007417	1.51075e-06	1037	1125	ENSG00000053438,ENSG00000101438,ENSG00000150093,ENSG00000117724,ENSG00000198886,ENSG00000138136,ENSG00000159388,ENSG00000132467,ENSG00000188064,ENSG00000183527,ENSG00000140600,ENSG00000089116,ENSG00000163492,ENSG00000197971,ENSG00000157766,ENSG00000134115,ENSG00000189056,ENSG00000158470,ENSG00000198914,ENSG00000169764,ENSG00000116478,ENSG00000008710,ENSG00000099617,ENSG00000134352,ENSG00000166780…
epithelium development	GO:BP	GO:0060429	1.82104e-06	1180	1125	ENSG00000177885,ENSG00000182175,ENSG00000053747,ENSG00000160469,ENSG00000138136,ENSG00000198848,ENSG00000110723,ENSG00000143545,ENSG00000139174,ENSG00000101160,ENSG00000113494,ENSG00000188064,ENSG00000132842,ENSG00000106003,ENSG00000096696,ENSG00000092820,ENSG00000173991,ENSG00000170381,ENSG00000125285,ENSG00000136068,ENSG00000198435,ENSG00000136155,ENSG00000147883,ENSG00000111424,ENSG00000140285…
response to stress	GO:BP	GO:0006950	1.87423e-06	3851	1125	ENSG00000137801,ENSG00000171867,ENSG00000198712,ENSG00000177885,ENSG00000198840,ENSG00000198899,ENSG00000243708,ENSG00000154760,ENSG00000182175,ENSG00000150093,ENSG00000196126,ENSG00000123104,ENSG00000182326,ENSG00000198886,ENSG00000108821,ENSG00000160469,ENSG00000166598,ENSG00000067066,ENSG00000138071,ENSG00000219438,ENSG00000101335,ENSG00000179630,ENSG00000168556,ENSG00000100219,ENSG00000198786…
positive regulation of cytokine production	GO:BP	GO:0001819	2.0489e-06	470	1125	ENSG00000137801,ENSG00000179630,ENSG00000100219,ENSG00000156515,ENSG00000137752,ENSG00000153246,ENSG00000138069,ENSG00000150782,ENSG00000159216,ENSG00000115594,ENSG00000197971,ENSG00000007171,ENSG00000107485,ENSG00000134352,ENSG00000131016,ENSG00000115267,ENSG00000064012,ENSG00000122691,ENSG00000227507,ENSG00000174130,ENSG00000105939,ENSG00000170458,ENSG00000106366,ENSG00000164342,ENSG00000115604…
positive regulation of transcription by RNA polymerase II	GO:BP	GO:0045944	2.08524e-06	1211	1125	ENSG00000182175,ENSG00000165804,ENSG00000067066,ENSG00000138071,ENSG00000100219,ENSG00000134954,ENSG00000196670,ENSG00000120690,ENSG00000136931,ENSG00000157613,ENSG00000167244,ENSG00000131845,ENSG00000109111,ENSG00000132842,ENSG00000054118,ENSG00000150782,ENSG00000125285,ENSG00000159216,ENSG00000115053,ENSG00000177045,ENSG00000124813,ENSG00000186951,ENSG00000111424,ENSG00000180353,ENSG00000198914…
signal release	GO:BP	GO:0023061	2.21837e-06	459	1125	ENSG00000053438,ENSG00000167371,ENSG00000101438,ENSG00000196126,ENSG00000160469,ENSG00000164266,ENSG00000156675,ENSG00000181072,ENSG00000184163,ENSG00000138069,ENSG00000112394,ENSG00000140563,ENSG00000110048,ENSG00000110975,ENSG00000272636,ENSG00000164082,ENSG00000148344,ENSG00000007171,ENSG00000107485,ENSG00000110881,ENSG00000064692,ENSG00000003147,ENSG00000134443,ENSG00000132170,ENSG00000107562…
response to organonitrogen compound	GO:BP	GO:0010243	3.23952e-06	1010	1125	ENSG00000171867,ENSG00000177885,ENSG00000150093,ENSG00000123104,ENSG00000108821,ENSG00000166598,ENSG00000138071,ENSG00000198848,ENSG00000100219,ENSG00000198786,ENSG00000164266,ENSG00000143545,ENSG00000198695,ENSG00000159388,ENSG00000105971,ENSG00000167244,ENSG00000162734,ENSG00000181072,ENSG00000051180,ENSG00000184163,ENSG00000164692,ENSG00000092820,ENSG00000134853,ENSG00000108588,ENSG00000162572…
regulation of angiogenesis	GO:BP	GO:0045765	4.18139e-06	283	1125	ENSG00000137801,ENSG00000150093,ENSG00000067066,ENSG00000219438,ENSG00000100219,ENSG00000134954,ENSG00000157613,ENSG00000131845,ENSG00000165757,ENSG00000170381,ENSG00000159216,ENSG00000120937,ENSG00000120156,ENSG00000131477,ENSG00000128052,ENSG00000154734,ENSG00000102755,ENSG00000132386,ENSG00000169429,ENSG00000122691,ENSG00000181790,ENSG00000132170,ENSG00000184304,ENSG00000106366,ENSG00000164342…
leukocyte migration	GO:BP	GO:0050900	4.1944e-06	384	1125	ENSG00000137801,ENSG00000150093,ENSG00000166794,ENSG00000133789,ENSG00000172939,ENSG00000189334,ENSG00000115594,ENSG00000145824,ENSG00000188404,ENSG00000050327,ENSG00000100739,ENSG00000102755,ENSG00000107485,ENSG00000123610,ENSG00000128340,ENSG00000169429,ENSG00000213949,ENSG00000187210,ENSG00000106366,ENSG00000107562,ENSG00000156026,ENSG00000163377,ENSG00000171522,ENSG00000165025,ENSG00000135046…
leukocyte cell-cell adhesion	GO:BP	GO:0007159	4.40954e-06	373	1125	ENSG00000171867,ENSG00000150093,ENSG00000196126,ENSG00000100219,ENSG00000134954,ENSG00000167244,ENSG00000198502,ENSG00000144802,ENSG00000132842,ENSG00000092820,ENSG00000150782,ENSG00000159216,ENSG00000135144,ENSG00000186951,ENSG00000198435,ENSG00000188404,ENSG00000107485,ENSG00000134352,ENSG00000100097,ENSG00000128340,ENSG00000187210,ENSG00000107562,ENSG00000105974,ENSG00000165025,ENSG00000168685…
cell death	GO:BP	GO:0008219	4.66783e-06	2074	1125	ENSG00000106052,ENSG00000137801,ENSG00000171867,ENSG00000198712,ENSG00000150093,ENSG00000166598,ENSG00000067066,ENSG00000168556,ENSG00000100219,ENSG00000135047,ENSG00000101421,ENSG00000134954,ENSG00000159388,ENSG00000165527,ENSG00000101160,ENSG00000157613,ENSG00000131845,ENSG00000119922,ENSG00000113494,ENSG00000145390,ENSG00000162734,ENSG00000168398,ENSG00000137752,ENSG00000023445,ENSG00000153246…
positive regulation of transport	GO:BP	GO:0051050	5.34655e-06	896	1125	ENSG00000053438,ENSG00000171867,ENSG00000167371,ENSG00000150093,ENSG00000155657,ENSG00000196126,ENSG00000198848,ENSG00000100219,ENSG00000110723,ENSG00000164266,ENSG00000164877,ENSG00000165527,ENSG00000177098,ENSG00000179841,ENSG00000184163,ENSG00000153246,ENSG00000092820,ENSG00000114503,ENSG00000110048,ENSG00000110975,ENSG00000272636,ENSG00000148834,ENSG00000198258,ENSG00000120937,ENSG00000153721…
negative regulation of cell differentiation	GO:BP	GO:0045596	6.32217e-06	660	1125	ENSG00000150093,ENSG00000278637,ENSG00000138136,ENSG00000100219,ENSG00000139174,ENSG00000167244,ENSG00000082684,ENSG00000150782,ENSG00000170381,ENSG00000159216,ENSG00000135144,ENSG00000186951,ENSG00000198435,ENSG00000197971,ENSG00000147883,ENSG00000145824,ENSG00000149926,ENSG00000176697,ENSG00000107485,ENSG00000123610,ENSG00000083307,ENSG00000141052,ENSG00000163273,ENSG00000197238,ENSG00000122691…
negative regulation of response to stimulus	GO:BP	GO:0048585	6.3811e-06	1599	1125	ENSG00000137801,ENSG00000171867,ENSG00000103226,ENSG00000182175,ENSG00000150093,ENSG00000196126,ENSG00000219438,ENSG00000168556,ENSG00000100219,ENSG00000164266,ENSG00000120690,ENSG00000139174,ENSG00000157613,ENSG00000105971,ENSG00000188779,ENSG00000162734,ENSG00000168398,ENSG00000082684,ENSG00000106003,ENSG00000184163,ENSG00000092820,ENSG00000134853,ENSG00000170381,ENSG00000143248,ENSG00000124813…
regulation of vasculature development	GO:BP	GO:1901342	6.42815e-06	287	1125	ENSG00000137801,ENSG00000150093,ENSG00000067066,ENSG00000219438,ENSG00000100219,ENSG00000134954,ENSG00000157613,ENSG00000131845,ENSG00000165757,ENSG00000170381,ENSG00000159216,ENSG00000120937,ENSG00000120156,ENSG00000131477,ENSG00000128052,ENSG00000154734,ENSG00000102755,ENSG00000132386,ENSG00000169429,ENSG00000122691,ENSG00000181790,ENSG00000132170,ENSG00000184304,ENSG00000106366,ENSG00000164342…
embryonic morphogenesis	GO:BP	GO:0048598	6.44779e-06	609	1125	ENSG00000177885,ENSG00000182175,ENSG00000150093,ENSG00000053747,ENSG00000138136,ENSG00000139174,ENSG00000167244,ENSG00000188064,ENSG00000134853,ENSG00000173991,ENSG00000091536,ENSG00000124813,ENSG00000197971,ENSG00000174343,ENSG00000116478,ENSG00000102755,ENSG00000107485,ENSG00000128714,ENSG00000198626,ENSG00000197576,ENSG00000103241,ENSG00000083307,ENSG00000122691,ENSG00000077943,ENSG00000260027…
neuron development	GO:BP	GO:0048666	6.74425e-06	1108	1125	ENSG00000182175,ENSG00000150093,ENSG00000053747,ENSG00000160469,ENSG00000138071,ENSG00000166924,ENSG00000100219,ENSG00000143545,ENSG00000164877,ENSG00000159388,ENSG00000165527,ENSG00000188064,ENSG00000082684,ENSG00000183317,ENSG00000170381,ENSG00000159216,ENSG00000163492,ENSG00000197971,ENSG00000134115,ENSG00000189056,ENSG00000158470,ENSG00000131584,ENSG00000198399,ENSG00000176697,ENSG00000099617…
cell chemotaxis	GO:BP	GO:0060326	7.85479e-06	311	1125	ENSG00000137801,ENSG00000143545,ENSG00000166794,ENSG00000171680,ENSG00000134853,ENSG00000133789,ENSG00000172939,ENSG00000189334,ENSG00000145824,ENSG00000050327,ENSG00000105976,ENSG00000128052,ENSG00000102755,ENSG00000123610,ENSG00000128340,ENSG00000169429,ENSG00000213949,ENSG00000184304,ENSG00000106366,ENSG00000107562,ENSG00000156026,ENSG00000163377,ENSG00000165025,ENSG00000144891,ENSG00000019991…
pattern specification process	GO:BP	GO:0007389	9.58599e-06	465	1125	ENSG00000138136,ENSG00000159388,ENSG00000188064,ENSG00000162782,ENSG00000106003,ENSG00000173991,ENSG00000198435,ENSG00000189056,ENSG00000128714,ENSG00000197576,ENSG00000103241,ENSG00000143126,ENSG00000115266,ENSG00000260027,ENSG00000171956,ENSG00000198719,ENSG00000154764,ENSG00000103034,ENSG00000143867,ENSG00000134438,ENSG00000253293,ENSG00000152661,ENSG00000037965,ENSG00000198353,ENSG00000156150…
response to abiotic stimulus	GO:BP	GO:0009628	9.90066e-06	1130	1125	ENSG00000137801,ENSG00000198712,ENSG00000177885,ENSG00000198840,ENSG00000198899,ENSG00000150093,ENSG00000155657,ENSG00000123104,ENSG00000198886,ENSG00000108821,ENSG00000160469,ENSG00000166598,ENSG00000196549,ENSG00000198786,ENSG00000159388,ENSG00000145390,ENSG00000162390,ENSG00000168398,ENSG00000082684,ENSG00000137752,ENSG00000051180,ENSG00000173991,ENSG00000162572,ENSG00000180245,ENSG00000172939…
cellular response to growth factor stimulus	GO:BP	GO:0071363	1.06035e-05	655	1125	ENSG00000137801,ENSG00000182175,ENSG00000108821,ENSG00000168556,ENSG00000100219,ENSG00000169756,ENSG00000165527,ENSG00000157613,ENSG00000105971,ENSG00000188779,ENSG00000165757,ENSG00000164692,ENSG00000134853,ENSG00000115053,ENSG00000156466,ENSG00000124813,ENSG00000186951,ENSG00000147883,ENSG00000131477,ENSG00000162733,ENSG00000140285,ENSG00000176697,ENSG00000116478,ENSG00000174721,ENSG00000128052…
positive regulation of immune system process	GO:BP	GO:0002684	1.06424e-05	936	1125	ENSG00000137801,ENSG00000171867,ENSG00000196126,ENSG00000182326,ENSG00000179630,ENSG00000100219,ENSG00000078140,ENSG00000120690,ENSG00000167244,ENSG00000198502,ENSG00000144802,ENSG00000156515,ENSG00000132842,ENSG00000092820,ENSG00000133789,ENSG00000150782,ENSG00000172939,ENSG00000159216,ENSG00000189334,ENSG00000115594,ENSG00000145824,ENSG00000153064,ENSG00000257103,ENSG00000180353,ENSG00000112936…
myeloid leukocyte migration	GO:BP	GO:0097529	1.13642e-05	228	1125	ENSG00000137801,ENSG00000166794,ENSG00000133789,ENSG00000189334,ENSG00000115594,ENSG00000050327,ENSG00000102755,ENSG00000123610,ENSG00000128340,ENSG00000169429,ENSG00000213949,ENSG00000106366,ENSG00000107562,ENSG00000156026,ENSG00000163377,ENSG00000171522,ENSG00000165025,ENSG00000135046,ENSG00000125538,ENSG00000100604,ENSG00000174600,ENSG00000124205,ENSG00000163735,ENSG00000133661,ENSG00000115008…
negative regulation of cell communication	GO:BP	GO:0010648	1.27995e-05	1351	1125	ENSG00000137801,ENSG00000171867,ENSG00000103226,ENSG00000150093,ENSG00000168556,ENSG00000100219,ENSG00000164266,ENSG00000120690,ENSG00000139174,ENSG00000157613,ENSG00000105971,ENSG00000188779,ENSG00000162734,ENSG00000168398,ENSG00000156675,ENSG00000106003,ENSG00000092820,ENSG00000143248,ENSG00000124813,ENSG00000150995,ENSG00000153721,ENSG00000099864,ENSG00000186951,ENSG00000198435,ENSG00000153064…
inorganic cation transmembrane transport	GO:BP	GO:0098662	1.4433e-05	792	1125	ENSG00000171867,ENSG00000198712,ENSG00000150093,ENSG00000198938,ENSG00000123104,ENSG00000198886,ENSG00000124942,ENSG00000114770,ENSG00000198786,ENSG00000198727,ENSG00000142494,ENSG00000099625,ENSG00000177098,ENSG00000072182,ENSG00000162572,ENSG00000001461,ENSG00000172939,ENSG00000148834,ENSG00000150995,ENSG00000153721,ENSG00000126803,ENSG00000185760,ENSG00000174343,ENSG00000008710,ENSG00000100739…
positive regulation of transcription, DNA-templated	GO:BP	GO:0045893	1.53998e-05	1636	1125	ENSG00000182175,ENSG00000165804,ENSG00000196126,ENSG00000108821,ENSG00000067066,ENSG00000138071,ENSG00000168556,ENSG00000155827,ENSG00000100219,ENSG00000134954,ENSG00000196670,ENSG00000120690,ENSG00000136931,ENSG00000157613,ENSG00000167244,ENSG00000131845,ENSG00000109111,ENSG00000132842,ENSG00000089280,ENSG00000054118,ENSG00000150782,ENSG00000125285,ENSG00000159216,ENSG00000115053,ENSG00000177045…
positive regulation of nucleic acid-templated transcription	GO:BP	GO:1903508	1.53998e-05	1636	1125	ENSG00000182175,ENSG00000165804,ENSG00000196126,ENSG00000108821,ENSG00000067066,ENSG00000138071,ENSG00000168556,ENSG00000155827,ENSG00000100219,ENSG00000134954,ENSG00000196670,ENSG00000120690,ENSG00000136931,ENSG00000157613,ENSG00000167244,ENSG00000131845,ENSG00000109111,ENSG00000132842,ENSG00000089280,ENSG00000054118,ENSG00000150782,ENSG00000125285,ENSG00000159216,ENSG00000115053,ENSG00000177045…
negative regulation of signaling	GO:BP	GO:0023057	1.58897e-05	1356	1125	ENSG00000137801,ENSG00000171867,ENSG00000103226,ENSG00000150093,ENSG00000168556,ENSG00000100219,ENSG00000164266,ENSG00000120690,ENSG00000139174,ENSG00000157613,ENSG00000105971,ENSG00000188779,ENSG00000162734,ENSG00000168398,ENSG00000156675,ENSG00000106003,ENSG00000092820,ENSG00000143248,ENSG00000124813,ENSG00000150995,ENSG00000153721,ENSG00000099864,ENSG00000186951,ENSG00000198435,ENSG00000153064…
regulation of cell death	GO:BP	GO:0010941	1.58961e-05	1592	1125	ENSG00000106052,ENSG00000137801,ENSG00000171867,ENSG00000198712,ENSG00000150093,ENSG00000166598,ENSG00000067066,ENSG00000168556,ENSG00000100219,ENSG00000101421,ENSG00000134954,ENSG00000159388,ENSG00000101160,ENSG00000157613,ENSG00000131845,ENSG00000119922,ENSG00000113494,ENSG00000162734,ENSG00000168398,ENSG00000137752,ENSG00000023445,ENSG00000153246,ENSG00000108387,ENSG00000186951,ENSG00000119917…
regulation of nitrogen compound metabolic process	GO:BP	GO:0051171	1.60979e-05	5654	1125	ENSG00000163191,ENSG00000106052,ENSG00000137801,ENSG00000171867,ENSG00000198712,ENSG00000075651,ENSG00000182175,ENSG00000131370,ENSG00000165804,ENSG00000155657,ENSG00000174306,ENSG00000117724,ENSG00000170275,ENSG00000196126,ENSG00000108821,ENSG00000124942,ENSG00000166598,ENSG00000126259,ENSG00000067066,ENSG00000138071,ENSG00000179630,ENSG00000075407,ENSG00000168556,ENSG00000167771,ENSG00000155827…
morphogenesis of an epithelium	GO:BP	GO:0002009	1.7784e-05	535	1125	ENSG00000177885,ENSG00000182175,ENSG00000053747,ENSG00000160469,ENSG00000138136,ENSG00000139174,ENSG00000101160,ENSG00000188064,ENSG00000173991,ENSG00000170381,ENSG00000198435,ENSG00000111424,ENSG00000140285,ENSG00000008710,ENSG00000105976,ENSG00000128052,ENSG00000186395,ENSG00000107485,ENSG00000128714,ENSG00000198626,ENSG00000103241,ENSG00000138639,ENSG00000168743,ENSG00000083307,ENSG00000122691…
positive regulation of RNA biosynthetic process	GO:BP	GO:1902680	1.94513e-05	1642	1125	ENSG00000182175,ENSG00000165804,ENSG00000196126,ENSG00000108821,ENSG00000067066,ENSG00000138071,ENSG00000168556,ENSG00000155827,ENSG00000100219,ENSG00000134954,ENSG00000196670,ENSG00000120690,ENSG00000136931,ENSG00000157613,ENSG00000167244,ENSG00000131845,ENSG00000109111,ENSG00000132842,ENSG00000089280,ENSG00000054118,ENSG00000150782,ENSG00000125285,ENSG00000159216,ENSG00000115053,ENSG00000177045…
urogenital system development	GO:BP	GO:0001655	2.01287e-05	355	1125	ENSG00000117724,ENSG00000196549,ENSG00000113494,ENSG00000188064,ENSG00000134853,ENSG00000156466,ENSG00000120156,ENSG00000198914,ENSG00000008710,ENSG00000154734,ENSG00000132386,ENSG00000107485,ENSG00000128714,ENSG00000103241,ENSG00000168743,ENSG00000141052,ENSG00000187210,ENSG00000077943,ENSG00000162599,ENSG00000260027,ENSG00000176928,ENSG00000118526,ENSG00000171956,ENSG00000162849,ENSG00000198719…
regionalization	GO:BP	GO:0003002	2.01287e-05	355	1125	ENSG00000159388,ENSG00000188064,ENSG00000162782,ENSG00000106003,ENSG00000173991,ENSG00000198435,ENSG00000189056,ENSG00000128714,ENSG00000197576,ENSG00000103241,ENSG00000143126,ENSG00000260027,ENSG00000171956,ENSG00000198719,ENSG00000154764,ENSG00000143867,ENSG00000253293,ENSG00000037965,ENSG00000198353,ENSG00000170561,ENSG00000175879,ENSG00000106004,ENSG00000164532,ENSG00000188290,ENSG00000170166…
regulation of cellular metabolic process	GO:BP	GO:0031323	2.39442e-05	6004	1125	ENSG00000163191,ENSG00000106052,ENSG00000137801,ENSG00000171867,ENSG00000198712,ENSG00000177885,ENSG00000075651,ENSG00000182175,ENSG00000131370,ENSG00000165804,ENSG00000155657,ENSG00000174306,ENSG00000117724,ENSG00000170275,ENSG00000196126,ENSG00000108821,ENSG00000124942,ENSG00000166598,ENSG00000126259,ENSG00000067066,ENSG00000138071,ENSG00000179630,ENSG00000075407,ENSG00000168556,ENSG00000167771…
muscle cell proliferation	GO:BP	GO:0033002	2.41762e-05	193	1125	ENSG00000137801,ENSG00000219438,ENSG00000100219,ENSG00000150782,ENSG00000159216,ENSG00000177045,ENSG00000162733,ENSG00000116478,ENSG00000154734,ENSG00000141052,ENSG00000163273,ENSG00000146674,ENSG00000197442,ENSG00000132170,ENSG00000103034,ENSG00000008083,ENSG00000169946,ENSG00000104415,ENSG00000152661,ENSG00000118503,ENSG00000073756,ENSG00000164532,ENSG00000169403,ENSG00000105989,ENSG00000106809…
MAPK cascade	GO:BP	GO:0000165	2.47939e-05	788	1125	ENSG00000137801,ENSG00000177885,ENSG00000196126,ENSG00000100219,ENSG00000181085,ENSG00000105971,ENSG00000167244,ENSG00000188064,ENSG00000162734,ENSG00000165757,ENSG00000092820,ENSG00000134853,ENSG00000150782,ENSG00000156466,ENSG00000153721,ENSG00000197971,ENSG00000120156,ENSG00000153064,ENSG00000050327,ENSG00000162733,ENSG00000174343,ENSG00000128052,ENSG00000102755,ENSG00000131016,ENSG00000170667…
positive regulation of response to external stimulus	GO:BP	GO:0032103	2.52217e-05	453	1125	ENSG00000137801,ENSG00000134954,ENSG00000078140,ENSG00000144802,ENSG00000137752,ENSG00000133789,ENSG00000150782,ENSG00000172939,ENSG00000189334,ENSG00000145824,ENSG00000257103,ENSG00000105976,ENSG00000128052,ENSG00000134352,ENSG00000100097,ENSG00000123609,ENSG00000128340,ENSG00000186642,ENSG00000122585,ENSG00000169429,ENSG00000105939,ENSG00000184304,ENSG00000106366,ENSG00000107562,ENSG00000196954…
regulation of response to stress	GO:BP	GO:0080134	2.94054e-05	1312	1125	ENSG00000137801,ENSG00000182175,ENSG00000150093,ENSG00000196126,ENSG00000138071,ENSG00000219438,ENSG00000179630,ENSG00000168556,ENSG00000100219,ENSG00000134954,ENSG00000078140,ENSG00000100429,ENSG00000157613,ENSG00000188064,ENSG00000168398,ENSG00000144802,ENSG00000137752,ENSG00000051180,ENSG00000089280,ENSG00000023445,ENSG00000184163,ENSG00000153246,ENSG00000092820,ENSG00000134853,ENSG00000150782…
cell morphogenesis	GO:BP	GO:0000902	3.02617e-05	1012	1125	ENSG00000150093,ENSG00000053747,ENSG00000160469,ENSG00000138071,ENSG00000166924,ENSG00000169756,ENSG00000164877,ENSG00000163171,ENSG00000205302,ENSG00000188064,ENSG00000082684,ENSG00000132842,ENSG00000092820,ENSG00000183317,ENSG00000138069,ENSG00000170381,ENSG00000136068,ENSG00000150995,ENSG00000099864,ENSG00000163492,ENSG00000197971,ENSG00000120156,ENSG00000111424,ENSG00000147459,ENSG00000134115…
regulation of vesicle-mediated transport	GO:BP	GO:0060627	3.26672e-05	531	1125	ENSG00000075651,ENSG00000167371,ENSG00000110723,ENSG00000143545,ENSG00000181085,ENSG00000165527,ENSG00000181072,ENSG00000099625,ENSG00000179841,ENSG00000092820,ENSG00000110975,ENSG00000272636,ENSG00000140600,ENSG00000108387,ENSG00000198087,ENSG00000168461,ENSG00000103241,ENSG00000128340,ENSG00000136111,ENSG00000132170,ENSG00000024422,ENSG00000069696,ENSG00000170458,ENSG00000184304,ENSG00000106366…
negative regulation of cell population proliferation	GO:BP	GO:0008285	3.37013e-05	713	1125	ENSG00000163191,ENSG00000137801,ENSG00000171867,ENSG00000196126,ENSG00000219438,ENSG00000168556,ENSG00000138136,ENSG00000134954,ENSG00000159388,ENSG00000092330,ENSG00000105971,ENSG00000117036,ENSG00000177045,ENSG00000119917,ENSG00000147883,ENSG00000111424,ENSG00000119138,ENSG00000148344,ENSG00000154734,ENSG00000102755,ENSG00000132386,ENSG00000080503,ENSG00000107485,ENSG00000123609,ENSG00000141052…
growth	GO:BP	GO:0040007	3.50484e-05	959	1125	ENSG00000150093,ENSG00000168556,ENSG00000100219,ENSG00000166794,ENSG00000167244,ENSG00000113494,ENSG00000188064,ENSG00000157343,ENSG00000082684,ENSG00000092820,ENSG00000170381,ENSG00000159216,ENSG00000120937,ENSG00000186951,ENSG00000162733,ENSG00000140285,ENSG00000173068,ENSG00000104205,ENSG00000151718,ENSG00000198399,ENSG00000187866,ENSG00000176697,ENSG00000188763,ENSG00000100739,ENSG00000080503…
regulation of primary metabolic process	GO:BP	GO:0080090	3.52962e-05	5812	1125	ENSG00000163191,ENSG00000106052,ENSG00000137801,ENSG00000171867,ENSG00000198712,ENSG00000075651,ENSG00000182175,ENSG00000131370,ENSG00000165804,ENSG00000155657,ENSG00000174306,ENSG00000117724,ENSG00000170275,ENSG00000196126,ENSG00000108821,ENSG00000124942,ENSG00000166598,ENSG00000126259,ENSG00000067066,ENSG00000138071,ENSG00000179630,ENSG00000075407,ENSG00000168556,ENSG00000167771,ENSG00000155827…
response to wounding	GO:BP	GO:0009611	3.65974e-05	558	1125	ENSG00000137801,ENSG00000182175,ENSG00000150093,ENSG00000108821,ENSG00000219438,ENSG00000101335,ENSG00000100219,ENSG00000101421,ENSG00000198734,ENSG00000132842,ENSG00000096696,ENSG00000134853,ENSG00000186951,ENSG00000162733,ENSG00000140285,ENSG00000105825,ENSG00000118898,ENSG00000128052,ENSG00000134352,ENSG00000103241,ENSG00000138639,ENSG00000168542,ENSG00000197442,ENSG00000102780,ENSG00000132170…
positive regulation of RNA metabolic process	GO:BP	GO:0051254	4.32602e-05	1769	1125	ENSG00000182175,ENSG00000165804,ENSG00000196126,ENSG00000108821,ENSG00000067066,ENSG00000138071,ENSG00000168556,ENSG00000155827,ENSG00000100219,ENSG00000134954,ENSG00000159388,ENSG00000196670,ENSG00000120690,ENSG00000136931,ENSG00000157613,ENSG00000167244,ENSG00000131845,ENSG00000020577,ENSG00000109111,ENSG00000132842,ENSG00000089280,ENSG00000054118,ENSG00000114503,ENSG00000150782,ENSG00000125285…
osteoblast differentiation	GO:BP	GO:0001649	4.37048e-05	229	1125	ENSG00000174306,ENSG00000108821,ENSG00000198732,ENSG00000157613,ENSG00000167244,ENSG00000188064,ENSG00000139549,ENSG00000108588,ENSG00000124813,ENSG00000162733,ENSG00000019186,ENSG00000134352,ENSG00000123610,ENSG00000168743,ENSG00000163273,ENSG00000122691,ENSG00000146674,ENSG00000132170,ENSG00000184304,ENSG00000115641,ENSG00000165732,ENSG00000019991,ENSG00000137809,ENSG00000104415,ENSG00000152661…
heart development	GO:BP	GO:0007507	4.54197e-05	574	1125	ENSG00000150093,ENSG00000155657,ENSG00000138136,ENSG00000139174,ENSG00000046604,ENSG00000096696,ENSG00000134853,ENSG00000173991,ENSG00000154553,ENSG00000159216,ENSG00000120937,ENSG00000186951,ENSG00000120156,ENSG00000157766,ENSG00000131477,ENSG00000142178,ENSG00000008710,ENSG00000128052,ENSG00000154734,ENSG00000107485,ENSG00000198626,ENSG00000103241,ENSG00000130558,ENSG00000186642,ENSG00000083307…
chemical homeostasis	GO:BP	GO:0048878	5.17124e-05	1023	1125	ENSG00000171867,ENSG00000196126,ENSG00000123104,ENSG00000166598,ENSG00000179630,ENSG00000198848,ENSG00000100219,ENSG00000185561,ENSG00000105971,ENSG00000188064,ENSG00000050405,ENSG00000156515,ENSG00000131400,ENSG00000132842,ENSG00000184163,ENSG00000108588,ENSG00000150782,ENSG00000110048,ENSG00000162572,ENSG00000189334,ENSG00000148834,ENSG00000120937,ENSG00000150995,ENSG00000111424,ENSG00000149926…
epithelial tube morphogenesis	GO:BP	GO:0060562	5.31602e-05	331	1125	ENSG00000182175,ENSG00000138136,ENSG00000139174,ENSG00000101160,ENSG00000173991,ENSG00000170381,ENSG00000198435,ENSG00000111424,ENSG00000008710,ENSG00000105976,ENSG00000128052,ENSG00000107485,ENSG00000198626,ENSG00000103241,ENSG00000168743,ENSG00000083307,ENSG00000122691,ENSG00000260027,ENSG00000065320,ENSG00000118526,ENSG00000162849,ENSG00000198719,ENSG00000103034,ENSG00000128567,ENSG00000143867…
regulation of defense response	GO:BP	GO:0031347	5.57869e-05	629	1125	ENSG00000196126,ENSG00000179630,ENSG00000134954,ENSG00000078140,ENSG00000144802,ENSG00000137752,ENSG00000023445,ENSG00000184163,ENSG00000150782,ENSG00000115594,ENSG00000163687,ENSG00000186951,ENSG00000120156,ENSG00000257103,ENSG00000148344,ENSG00000170542,ENSG00000132386,ENSG00000107485,ENSG00000134352,ENSG00000100097,ENSG00000123610,ENSG00000103241,ENSG00000123609,ENSG00000186642,ENSG00000122585…
inorganic ion transmembrane transport	GO:BP	GO:0098660	5.80536e-05	858	1125	ENSG00000171867,ENSG00000198712,ENSG00000150093,ENSG00000198938,ENSG00000123104,ENSG00000198886,ENSG00000124942,ENSG00000114770,ENSG00000198786,ENSG00000198727,ENSG00000142494,ENSG00000099625,ENSG00000177098,ENSG00000072182,ENSG00000162572,ENSG00000001461,ENSG00000172939,ENSG00000148834,ENSG00000150995,ENSG00000153721,ENSG00000126803,ENSG00000185760,ENSG00000174343,ENSG00000008710,ENSG00000100739…
anterior/posterior pattern specification	GO:BP	GO:0009952	5.89002e-05	221	1125	ENSG00000159388,ENSG00000162782,ENSG00000106003,ENSG00000173991,ENSG00000198435,ENSG00000128714,ENSG00000197576,ENSG00000103241,ENSG00000143126,ENSG00000260027,ENSG00000171956,ENSG00000198719,ENSG00000143867,ENSG00000253293,ENSG00000037965,ENSG00000198353,ENSG00000175879,ENSG00000106004,ENSG00000188290,ENSG00000170166,ENSG00000180818,ENSG00000078399,ENSG00000105989,ENSG00000115507,ENSG00000005073…
actin filament-based process	GO:BP	GO:0030029	6.04564e-05	804	1125	ENSG00000177885,ENSG00000150093,ENSG00000155657,ENSG00000166598,ENSG00000138071,ENSG00000101335,ENSG00000143545,ENSG00000164877,ENSG00000165527,ENSG00000088756,ENSG00000163171,ENSG00000166025,ENSG00000145703,ENSG00000158106,ENSG00000046604,ENSG00000134755,ENSG00000050405,ENSG00000177098,ENSG00000096696,ENSG00000092820,ENSG00000134853,ENSG00000133789,ENSG00000172403,ENSG00000173991,ENSG00000112419…
cellular chemical homeostasis	GO:BP	GO:0055082	6.60629e-05	658	1125	ENSG00000171867,ENSG00000196126,ENSG00000123104,ENSG00000166598,ENSG00000179630,ENSG00000100219,ENSG00000105971,ENSG00000156515,ENSG00000132842,ENSG00000184163,ENSG00000108588,ENSG00000110048,ENSG00000162572,ENSG00000148834,ENSG00000150995,ENSG00000111424,ENSG00000188763,ENSG00000100739,ENSG00000132386,ENSG00000125148,ENSG00000198626,ENSG00000104369,ENSG00000123191,ENSG00000055732,ENSG00000157214…
response to growth factor	GO:BP	GO:0070848	6.81735e-05	685	1125	ENSG00000137801,ENSG00000182175,ENSG00000108821,ENSG00000168556,ENSG00000100219,ENSG00000169756,ENSG00000165527,ENSG00000157613,ENSG00000105971,ENSG00000188779,ENSG00000165757,ENSG00000164692,ENSG00000134853,ENSG00000115053,ENSG00000156466,ENSG00000124813,ENSG00000186951,ENSG00000147883,ENSG00000131477,ENSG00000162733,ENSG00000140285,ENSG00000176697,ENSG00000116478,ENSG00000174721,ENSG00000128052…
regulation of cell-cell adhesion	GO:BP	GO:0022407	8.27292e-05	444	1125	ENSG00000171867,ENSG00000196126,ENSG00000100219,ENSG00000134954,ENSG00000167244,ENSG00000198502,ENSG00000144802,ENSG00000132842,ENSG00000133789,ENSG00000150782,ENSG00000159216,ENSG00000135144,ENSG00000186951,ENSG00000198435,ENSG00000197971,ENSG00000107485,ENSG00000134352,ENSG00000100097,ENSG00000143126,ENSG00000039068,ENSG00000107562,ENSG00000105974,ENSG00000162849,ENSG00000165025,ENSG00000168685…
cellular component morphogenesis	GO:BP	GO:0032989	9.04888e-05	757	1125	ENSG00000150093,ENSG00000155657,ENSG00000053747,ENSG00000160469,ENSG00000138071,ENSG00000101335,ENSG00000166924,ENSG00000205302,ENSG00000188064,ENSG00000082684,ENSG00000183317,ENSG00000134853,ENSG00000173991,ENSG00000170381,ENSG00000163492,ENSG00000197971,ENSG00000134115,ENSG00000189056,ENSG00000158470,ENSG00000198399,ENSG00000176697,ENSG00000099617,ENSG00000107485,ENSG00000128591,ENSG00000128340…
trans-synaptic signaling	GO:BP	GO:0099537	9.28008e-05	717	1125	ENSG00000171867,ENSG00000167371,ENSG00000101438,ENSG00000150093,ENSG00000160469,ENSG00000196549,ENSG00000181072,ENSG00000179841,ENSG00000140563,ENSG00000110975,ENSG00000272636,ENSG00000197971,ENSG00000171408,ENSG00000164082,ENSG00000189056,ENSG00000176697,ENSG00000174343,ENSG00000110881,ENSG00000131016,ENSG00000144847,ENSG00000165970,ENSG00000064692,ENSG00000122585,ENSG00000181790,ENSG00000039068…
enzyme-linked receptor protein signaling pathway	GO:BP	GO:0007167	9.46734e-05	951	1125	ENSG00000137801,ENSG00000177885,ENSG00000103226,ENSG00000182175,ENSG00000108821,ENSG00000168556,ENSG00000100219,ENSG00000157613,ENSG00000105971,ENSG00000167244,ENSG00000113494,ENSG00000188779,ENSG00000168398,ENSG00000168143,ENSG00000165757,ENSG00000184163,ENSG00000164692,ENSG00000183317,ENSG00000134853,ENSG00000156466,ENSG00000124813,ENSG00000120937,ENSG00000186951,ENSG00000120156,ENSG00000147883…
regulation of MAPK cascade	GO:BP	GO:0043408	9.48236e-05	664	1125	ENSG00000137801,ENSG00000177885,ENSG00000196126,ENSG00000100219,ENSG00000105971,ENSG00000167244,ENSG00000188064,ENSG00000165757,ENSG00000092820,ENSG00000134853,ENSG00000156466,ENSG00000153721,ENSG00000120156,ENSG00000153064,ENSG00000050327,ENSG00000162733,ENSG00000174343,ENSG00000128052,ENSG00000102755,ENSG00000131016,ENSG00000168743,ENSG00000122585,ENSG00000124743,ENSG00000213949,ENSG00000174130…
gland development	GO:BP	GO:0048732	0.000106251	435	1125	ENSG00000198712,ENSG00000100219,ENSG00000165527,ENSG00000136931,ENSG00000167244,ENSG00000113494,ENSG00000188064,ENSG00000151461,ENSG00000134853,ENSG00000147883,ENSG00000111424,ENSG00000140285,ENSG00000008710,ENSG00000105976,ENSG00000132386,ENSG00000107485,ENSG00000128714,ENSG00000103241,ENSG00000123191,ENSG00000039068,ENSG00000065320,ENSG00000118526,ENSG00000171956,ENSG00000105974,ENSG00000019991…
reproductive structure development	GO:BP	GO:0048608	0.000114567	436	1125	ENSG00000177885,ENSG00000168556,ENSG00000196549,ENSG00000143545,ENSG00000136931,ENSG00000167244,ENSG00000113494,ENSG00000188064,ENSG00000106003,ENSG00000139549,ENSG00000134853,ENSG00000111424,ENSG00000008710,ENSG00000128052,ENSG00000154734,ENSG00000132386,ENSG00000107485,ENSG00000128714,ENSG00000123610,ENSG00000083307,ENSG00000141052,ENSG00000064012,ENSG00000132170,ENSG00000118526,ENSG00000164342…
regulation of ion transport	GO:BP	GO:0043269	0.000117974	681	1125	ENSG00000171867,ENSG00000150093,ENSG00000124942,ENSG00000198848,ENSG00000164266,ENSG00000099625,ENSG00000177098,ENSG00000153246,ENSG00000101198,ENSG00000110975,ENSG00000172939,ENSG00000148834,ENSG00000153721,ENSG00000126803,ENSG00000185760,ENSG00000164082,ENSG00000189056,ENSG00000148344,ENSG00000142178,ENSG00000100739,ENSG00000162975,ENSG00000198626,ENSG00000104369,ENSG00000148175,ENSG00000084628…
anterograde trans-synaptic signaling	GO:BP	GO:0098916	0.000126556	709	1125	ENSG00000171867,ENSG00000167371,ENSG00000101438,ENSG00000150093,ENSG00000160469,ENSG00000196549,ENSG00000181072,ENSG00000179841,ENSG00000140563,ENSG00000110975,ENSG00000272636,ENSG00000197971,ENSG00000171408,ENSG00000164082,ENSG00000189056,ENSG00000176697,ENSG00000174343,ENSG00000110881,ENSG00000131016,ENSG00000144847,ENSG00000165970,ENSG00000064692,ENSG00000122585,ENSG00000181790,ENSG00000039068…
chemical synaptic transmission	GO:BP	GO:0007268	0.000126556	709	1125	ENSG00000171867,ENSG00000167371,ENSG00000101438,ENSG00000150093,ENSG00000160469,ENSG00000196549,ENSG00000181072,ENSG00000179841,ENSG00000140563,ENSG00000110975,ENSG00000272636,ENSG00000197971,ENSG00000171408,ENSG00000164082,ENSG00000189056,ENSG00000176697,ENSG00000174343,ENSG00000110881,ENSG00000131016,ENSG00000144847,ENSG00000165970,ENSG00000064692,ENSG00000122585,ENSG00000181790,ENSG00000039068…
positive regulation of molecular function	GO:BP	GO:0044093	0.00012684	1556	1125	ENSG00000137801,ENSG00000171867,ENSG00000182175,ENSG00000150093,ENSG00000274512,ENSG00000196126,ENSG00000067066,ENSG00000169756,ENSG00000088387,ENSG00000137962,ENSG00000105963,ENSG00000181085,ENSG00000105971,ENSG00000167244,ENSG00000113494,ENSG00000100359,ENSG00000142676,ENSG00000106333,ENSG00000137752,ENSG00000106003,ENSG00000179841,ENSG00000197168,ENSG00000183317,ENSG00000134853,ENSG00000150782…
cellular response to nitrogen compound	GO:BP	GO:1901699	0.000132546	683	1125	ENSG00000171867,ENSG00000177885,ENSG00000123104,ENSG00000108821,ENSG00000166598,ENSG00000138071,ENSG00000100219,ENSG00000164266,ENSG00000143545,ENSG00000105971,ENSG00000167244,ENSG00000181072,ENSG00000051180,ENSG00000184163,ENSG00000164692,ENSG00000092820,ENSG00000134853,ENSG00000162572,ENSG00000158270,ENSG00000099864,ENSG00000197312,ENSG00000184811,ENSG00000162733,ENSG00000168461,ENSG00000115267…
regulation of anatomical structure morphogenesis	GO:BP	GO:0022603	0.000133821	930	1125	ENSG00000137801,ENSG00000150093,ENSG00000160469,ENSG00000067066,ENSG00000138071,ENSG00000219438,ENSG00000100219,ENSG00000169756,ENSG00000134954,ENSG00000139174,ENSG00000163171,ENSG00000157613,ENSG00000131845,ENSG00000082684,ENSG00000106003,ENSG00000165757,ENSG00000092820,ENSG00000170381,ENSG00000159216,ENSG00000124813,ENSG00000120937,ENSG00000099864,ENSG00000197971,ENSG00000120156,ENSG00000147459…
cation transmembrane transport	GO:BP	GO:0098655	0.000140578	903	1125	ENSG00000171867,ENSG00000198712,ENSG00000150093,ENSG00000198938,ENSG00000123104,ENSG00000198886,ENSG00000124942,ENSG00000114770,ENSG00000198786,ENSG00000198727,ENSG00000142494,ENSG00000099625,ENSG00000177098,ENSG00000072182,ENSG00000162572,ENSG00000001461,ENSG00000172939,ENSG00000148834,ENSG00000150995,ENSG00000153721,ENSG00000126803,ENSG00000185760,ENSG00000189056,ENSG00000174343,ENSG00000008710…
reproductive system development	GO:BP	GO:0061458	0.00014336	439	1125	ENSG00000177885,ENSG00000168556,ENSG00000196549,ENSG00000143545,ENSG00000136931,ENSG00000167244,ENSG00000113494,ENSG00000188064,ENSG00000106003,ENSG00000139549,ENSG00000134853,ENSG00000111424,ENSG00000008710,ENSG00000128052,ENSG00000154734,ENSG00000132386,ENSG00000107485,ENSG00000128714,ENSG00000123610,ENSG00000083307,ENSG00000141052,ENSG00000064012,ENSG00000132170,ENSG00000118526,ENSG00000164342…
positive regulation of osteoblast differentiation	GO:BP	GO:0045669	0.000163138	68	1125	ENSG00000174306,ENSG00000188064,ENSG00000124813,ENSG00000162733,ENSG00000134352,ENSG00000168743,ENSG00000163273,ENSG00000184304,ENSG00000019991,ENSG00000104415,ENSG00000175356,ENSG00000185885,ENSG00000183160,ENSG00000160712,ENSG00000138696,ENSG00000169884,ENSG00000073282
hormone secretion	GO:BP	GO:0046879	0.000167373	286	1125	ENSG00000053438,ENSG00000196126,ENSG00000164266,ENSG00000156675,ENSG00000184163,ENSG00000138069,ENSG00000112394,ENSG00000110048,ENSG00000272636,ENSG00000007171,ENSG00000107485,ENSG00000003147,ENSG00000134443,ENSG00000132170,ENSG00000156026,ENSG00000174672,ENSG00000164756,ENSG00000144891,ENSG00000155093,ENSG00000118640,ENSG00000004468,ENSG00000168993,ENSG00000135046,ENSG00000166573,ENSG00000125538…
wound healing	GO:BP	GO:0042060	0.000170967	429	1125	ENSG00000137801,ENSG00000150093,ENSG00000108821,ENSG00000219438,ENSG00000101335,ENSG00000100219,ENSG00000101421,ENSG00000198734,ENSG00000132842,ENSG00000096696,ENSG00000134853,ENSG00000186951,ENSG00000162733,ENSG00000105825,ENSG00000118898,ENSG00000128052,ENSG00000134352,ENSG00000138639,ENSG00000168542,ENSG00000197442,ENSG00000102780,ENSG00000132170,ENSG00000106366,ENSG00000105974,ENSG00000165025…
embryonic organ development	GO:BP	GO:0048568	0.000186036	455	1125	ENSG00000177885,ENSG00000138136,ENSG00000167244,ENSG00000188064,ENSG00000134853,ENSG00000173991,ENSG00000091536,ENSG00000124813,ENSG00000174343,ENSG00000008710,ENSG00000128052,ENSG00000107485,ENSG00000198626,ENSG00000197576,ENSG00000103241,ENSG00000083307,ENSG00000064012,ENSG00000169429,ENSG00000122691,ENSG00000077943,ENSG00000197467,ENSG00000260027,ENSG00000065320,ENSG00000118526,ENSG00000107736…
cell activation	GO:BP	GO:0001775	0.000190493	1094	1125	ENSG00000137801,ENSG00000171867,ENSG00000150093,ENSG00000196126,ENSG00000101335,ENSG00000100219,ENSG00000135047,ENSG00000167244,ENSG00000109111,ENSG00000198502,ENSG00000144802,ENSG00000132842,ENSG00000106003,ENSG00000134853,ENSG00000133789,ENSG00000150782,ENSG00000159216,ENSG00000124813,ENSG00000163687,ENSG00000135144,ENSG00000198435,ENSG00000153064,ENSG00000162733,ENSG00000188763,ENSG00000107485…
regulation of leukocyte cell-cell adhesion	GO:BP	GO:1903037	0.00019438	334	1125	ENSG00000171867,ENSG00000196126,ENSG00000100219,ENSG00000134954,ENSG00000167244,ENSG00000198502,ENSG00000144802,ENSG00000132842,ENSG00000150782,ENSG00000159216,ENSG00000135144,ENSG00000186951,ENSG00000198435,ENSG00000107485,ENSG00000134352,ENSG00000100097,ENSG00000107562,ENSG00000105974,ENSG00000165025,ENSG00000168685,ENSG00000135046,ENSG00000174175,ENSG00000125538,ENSG00000103490,ENSG00000130475…
muscle tissue development	GO:BP	GO:0060537	0.000195946	394	1125	ENSG00000150093,ENSG00000155657,ENSG00000117724,ENSG00000159388,ENSG00000105971,ENSG00000167244,ENSG00000046604,ENSG00000096696,ENSG00000134853,ENSG00000173991,ENSG00000159216,ENSG00000120937,ENSG00000136068,ENSG00000186951,ENSG00000142178,ENSG00000144821,ENSG00000198626,ENSG00000141052,ENSG00000168542,ENSG00000140795,ENSG00000122691,ENSG00000077943,ENSG00000110693,ENSG00000118526,ENSG00000105974…
regulation of catalytic activity	GO:BP	GO:0050790	0.000203412	2345	1125	ENSG00000137801,ENSG00000171867,ENSG00000182175,ENSG00000150093,ENSG00000131370,ENSG00000274512,ENSG00000155657,ENSG00000196126,ENSG00000136002,ENSG00000166598,ENSG00000169756,ENSG00000088387,ENSG00000164266,ENSG00000137962,ENSG00000105963,ENSG00000181085,ENSG00000088756,ENSG00000145703,ENSG00000105971,ENSG00000167244,ENSG00000113494,ENSG00000100359,ENSG00000142676,ENSG00000106333,ENSG00000171680…
cell fate commitment	GO:BP	GO:0045165	0.000215647	266	1125	ENSG00000150093,ENSG00000138136,ENSG00000135047,ENSG00000188064,ENSG00000139549,ENSG00000124813,ENSG00000187098,ENSG00000128052,ENSG00000107485,ENSG00000115266,ENSG00000110693,ENSG00000132170,ENSG00000198719,ENSG00000154764,ENSG00000106031,ENSG00000164532,ENSG00000180818,ENSG00000105989,ENSG00000116132,ENSG00000182968,ENSG00000121075,ENSG00000116016,ENSG00000169840,ENSG00000164438,ENSG00000005073…
embryonic organ morphogenesis	GO:BP	GO:0048562	0.000232181	301	1125	ENSG00000138136,ENSG00000134853,ENSG00000173991,ENSG00000091536,ENSG00000124813,ENSG00000174343,ENSG00000107485,ENSG00000198626,ENSG00000197576,ENSG00000103241,ENSG00000083307,ENSG00000122691,ENSG00000077943,ENSG00000260027,ENSG00000065320,ENSG00000118526,ENSG00000107736,ENSG00000198719,ENSG00000103034,ENSG00000143867,ENSG00000152661,ENSG00000198353,ENSG00000156150,ENSG00000106004,ENSG00000164532…
muscle system process	GO:BP	GO:0003012	0.000236643	421	1125	ENSG00000155657,ENSG00000182253,ENSG00000101335,ENSG00000046604,ENSG00000134755,ENSG00000168398,ENSG00000181072,ENSG00000177098,ENSG00000096696,ENSG00000173991,ENSG00000148834,ENSG00000186951,ENSG00000147459,ENSG00000144596,ENSG00000134352,ENSG00000198626,ENSG00000168743,ENSG00000141052,ENSG00000162989,ENSG00000132170,ENSG00000276289,ENSG00000105974,ENSG00000175538,ENSG00000164116,ENSG00000008083…
response to bacterium	GO:BP	GO:0009617	0.000245048	748	1125	ENSG00000091986,ENSG00000196126,ENSG00000100219,ENSG00000113494,ENSG00000138642,ENSG00000137752,ENSG00000138069,ENSG00000150782,ENSG00000158270,ENSG00000189334,ENSG00000153064,ENSG00000130649,ENSG00000100739,ENSG00000007171,ENSG00000131016,ENSG00000153029,ENSG00000064012,ENSG00000169429,ENSG00000181790,ENSG00000174130,ENSG00000170458,ENSG00000184304,ENSG00000106366,ENSG00000196954,ENSG00000164342…
neuron projection development	GO:BP	GO:0031175	0.000248933	957	1125	ENSG00000182175,ENSG00000150093,ENSG00000053747,ENSG00000160469,ENSG00000138071,ENSG00000166924,ENSG00000143545,ENSG00000164877,ENSG00000159388,ENSG00000165527,ENSG00000188064,ENSG00000082684,ENSG00000183317,ENSG00000170381,ENSG00000163492,ENSG00000197971,ENSG00000134115,ENSG00000189056,ENSG00000158470,ENSG00000131584,ENSG00000198399,ENSG00000176697,ENSG00000099617,ENSG00000132386,ENSG00000107485…
positive regulation of nucleobase-containing compound metabolic process	GO:BP	GO:0045935	0.000266138	1976	1125	ENSG00000198712,ENSG00000182175,ENSG00000165804,ENSG00000196126,ENSG00000108821,ENSG00000067066,ENSG00000138071,ENSG00000168556,ENSG00000155827,ENSG00000100219,ENSG00000134954,ENSG00000159388,ENSG00000181085,ENSG00000196670,ENSG00000120690,ENSG00000136931,ENSG00000100429,ENSG00000157613,ENSG00000167244,ENSG00000131845,ENSG00000020577,ENSG00000109111,ENSG00000135624,ENSG00000132842,ENSG00000051180…
supramolecular fiber organization	GO:BP	GO:0097435	0.000281633	778	1125	ENSG00000177885,ENSG00000150093,ENSG00000155657,ENSG00000170275,ENSG00000108821,ENSG00000166598,ENSG00000138071,ENSG00000101335,ENSG00000164877,ENSG00000165527,ENSG00000088756,ENSG00000163171,ENSG00000145703,ENSG00000158106,ENSG00000172058,ENSG00000050405,ENSG00000096696,ENSG00000164692,ENSG00000092820,ENSG00000134853,ENSG00000133789,ENSG00000172403,ENSG00000173991,ENSG00000091536,ENSG00000143256…
cellular homeostasis	GO:BP	GO:0019725	0.000287927	751	1125	ENSG00000171867,ENSG00000196126,ENSG00000123104,ENSG00000166598,ENSG00000179630,ENSG00000100219,ENSG00000078140,ENSG00000105971,ENSG00000156515,ENSG00000132842,ENSG00000184163,ENSG00000108588,ENSG00000110048,ENSG00000162572,ENSG00000148834,ENSG00000150995,ENSG00000111424,ENSG00000188763,ENSG00000100739,ENSG00000007171,ENSG00000132386,ENSG00000125148,ENSG00000198626,ENSG00000104369,ENSG00000123191…
response to inorganic substance	GO:BP	GO:0010035	0.000292227	538	1125	ENSG00000137801,ENSG00000171867,ENSG00000155657,ENSG00000108821,ENSG00000198786,ENSG00000198695,ENSG00000051180,ENSG00000004864,ENSG00000110975,ENSG00000124813,ENSG00000135486,ENSG00000197971,ENSG00000197312,ENSG00000122359,ENSG00000162733,ENSG00000130649,ENSG00000105976,ENSG00000128052,ENSG00000132386,ENSG00000170667,ENSG00000125148,ENSG00000198626,ENSG00000123191,ENSG00000064012,ENSG00000039068…
regulation of epithelial cell proliferation	GO:BP	GO:0050678	0.000297186	339	1125	ENSG00000137801,ENSG00000100219,ENSG00000164266,ENSG00000092330,ENSG00000105971,ENSG00000167244,ENSG00000131845,ENSG00000165757,ENSG00000198435,ENSG00000120156,ENSG00000147883,ENSG00000111424,ENSG00000119138,ENSG00000140285,ENSG00000128052,ENSG00000102755,ENSG00000132386,ENSG00000107485,ENSG00000122691,ENSG00000132170,ENSG00000184304,ENSG00000107562,ENSG00000105974,ENSG00000154764,ENSG00000062038…
positive regulation of angiogenesis	GO:BP	GO:0045766	0.000302506	162	1125	ENSG00000137801,ENSG00000150093,ENSG00000100219,ENSG00000134954,ENSG00000131845,ENSG00000165757,ENSG00000159216,ENSG00000120156,ENSG00000131477,ENSG00000128052,ENSG00000102755,ENSG00000169429,ENSG00000122691,ENSG00000184304,ENSG00000106366,ENSG00000164342,ENSG00000198719,ENSG00000019991,ENSG00000125538,ENSG00000176170,ENSG00000115008,ENSG00000120899,ENSG00000117525,ENSG00000139567,ENSG00000004776…
positive regulation of vasculature development	GO:BP	GO:1904018	0.000302506	162	1125	ENSG00000137801,ENSG00000150093,ENSG00000100219,ENSG00000134954,ENSG00000131845,ENSG00000165757,ENSG00000159216,ENSG00000120156,ENSG00000131477,ENSG00000128052,ENSG00000102755,ENSG00000169429,ENSG00000122691,ENSG00000184304,ENSG00000106366,ENSG00000164342,ENSG00000198719,ENSG00000019991,ENSG00000125538,ENSG00000176170,ENSG00000115008,ENSG00000120899,ENSG00000117525,ENSG00000139567,ENSG00000004776…
leukocyte chemotaxis	GO:BP	GO:0030595	0.00030355	236	1125	ENSG00000137801,ENSG00000166794,ENSG00000133789,ENSG00000172939,ENSG00000189334,ENSG00000145824,ENSG00000050327,ENSG00000102755,ENSG00000123610,ENSG00000128340,ENSG00000169429,ENSG00000213949,ENSG00000106366,ENSG00000107562,ENSG00000156026,ENSG00000163377,ENSG00000165025,ENSG00000135046,ENSG00000125538,ENSG00000100604,ENSG00000174600,ENSG00000124205,ENSG00000163735,ENSG00000133661,ENSG00000120899…
cytokine-mediated signaling pathway	GO:BP	GO:0019221	0.000303958	500	1125	ENSG00000067066,ENSG00000169756,ENSG00000078140,ENSG00000113494,ENSG00000005206,ENSG00000137752,ENSG00000023445,ENSG00000150782,ENSG00000172939,ENSG00000115594,ENSG00000215788,ENSG00000257103,ENSG00000134352,ENSG00000123609,ENSG00000064012,ENSG00000169429,ENSG00000122756,ENSG00000132170,ENSG00000112964,ENSG00000107562,ENSG00000196954,ENSG00000105974,ENSG00000115604,ENSG00000165025,ENSG00000168685…
programmed cell death	GO:BP	GO:0012501	0.000305574	1918	1125	ENSG00000106052,ENSG00000137801,ENSG00000171867,ENSG00000150093,ENSG00000166598,ENSG00000067066,ENSG00000168556,ENSG00000100219,ENSG00000135047,ENSG00000134954,ENSG00000159388,ENSG00000165527,ENSG00000157613,ENSG00000131845,ENSG00000119922,ENSG00000113494,ENSG00000145390,ENSG00000162734,ENSG00000168398,ENSG00000137752,ENSG00000023445,ENSG00000153246,ENSG00000189334,ENSG00000156466,ENSG00000150995…
proximal/distal pattern formation	GO:BP	GO:0009954	0.000315529	35	1125	ENSG00000198719,ENSG00000143867,ENSG00000253293,ENSG00000170561,ENSG00000180818,ENSG00000078399,ENSG00000170549,ENSG00000005073,ENSG00000197921,ENSG00000128710,ENSG00000073282,ENSG00000061492
morphogenesis of a branching epithelium	GO:BP	GO:0061138	0.000323224	183	1125	ENSG00000177885,ENSG00000101160,ENSG00000170381,ENSG00000198435,ENSG00000111424,ENSG00000140285,ENSG00000008710,ENSG00000105976,ENSG00000128052,ENSG00000128714,ENSG00000103241,ENSG00000168743,ENSG00000083307,ENSG00000260027,ENSG00000118526,ENSG00000019991,ENSG00000196159,ENSG00000106031,ENSG00000170927,ENSG00000106004,ENSG00000164532,ENSG00000105989,ENSG00000251493,ENSG00000005073,ENSG00000082175…
synaptic signaling	GO:BP	GO:0099536	0.000332153	740	1125	ENSG00000171867,ENSG00000167371,ENSG00000101438,ENSG00000150093,ENSG00000160469,ENSG00000196549,ENSG00000181072,ENSG00000179841,ENSG00000140563,ENSG00000110975,ENSG00000272636,ENSG00000197971,ENSG00000171408,ENSG00000164082,ENSG00000189056,ENSG00000176697,ENSG00000174343,ENSG00000110881,ENSG00000131016,ENSG00000144847,ENSG00000165970,ENSG00000064692,ENSG00000122585,ENSG00000181790,ENSG00000039068…
regulation of programmed cell death	GO:BP	GO:0043067	0.000353611	1448	1125	ENSG00000106052,ENSG00000137801,ENSG00000171867,ENSG00000150093,ENSG00000166598,ENSG00000067066,ENSG00000168556,ENSG00000100219,ENSG00000134954,ENSG00000159388,ENSG00000157613,ENSG00000131845,ENSG00000119922,ENSG00000113494,ENSG00000162734,ENSG00000168398,ENSG00000137752,ENSG00000023445,ENSG00000153246,ENSG00000108387,ENSG00000186951,ENSG00000119917,ENSG00000120156,ENSG00000111424,ENSG00000215788…
hormone transport	GO:BP	GO:0009914	0.0003843	295	1125	ENSG00000053438,ENSG00000196126,ENSG00000164266,ENSG00000156675,ENSG00000184163,ENSG00000138069,ENSG00000112394,ENSG00000110048,ENSG00000272636,ENSG00000007171,ENSG00000107485,ENSG00000003147,ENSG00000134443,ENSG00000132170,ENSG00000156026,ENSG00000174672,ENSG00000164756,ENSG00000144891,ENSG00000155093,ENSG00000118640,ENSG00000004468,ENSG00000168993,ENSG00000135046,ENSG00000166573,ENSG00000125538…
positive regulation of MAPK cascade	GO:BP	GO:0043410	0.00041227	479	1125	ENSG00000137801,ENSG00000196126,ENSG00000105971,ENSG00000167244,ENSG00000188064,ENSG00000165757,ENSG00000134853,ENSG00000156466,ENSG00000120156,ENSG00000153064,ENSG00000050327,ENSG00000162733,ENSG00000128052,ENSG00000102755,ENSG00000131016,ENSG00000168743,ENSG00000122585,ENSG00000213949,ENSG00000174130,ENSG00000146674,ENSG00000197442,ENSG00000069696,ENSG00000112964,ENSG00000164342,ENSG00000165025…
ameboidal-type cell migration	GO:BP	GO:0001667	0.000473385	418	1125	ENSG00000137801,ENSG00000150093,ENSG00000067066,ENSG00000143545,ENSG00000134954,ENSG00000165527,ENSG00000166025,ENSG00000171680,ENSG00000082684,ENSG00000165757,ENSG00000170381,ENSG00000120156,ENSG00000147459,ENSG00000162733,ENSG00000140285,ENSG00000086570,ENSG00000105976,ENSG00000128052,ENSG00000132386,ENSG00000107485,ENSG00000131016,ENSG00000157927,ENSG00000122691,ENSG00000181790,ENSG00000132170…
regulation of osteoblast differentiation	GO:BP	GO:0045667	0.000474691	126	1125	ENSG00000174306,ENSG00000198732,ENSG00000188064,ENSG00000124813,ENSG00000162733,ENSG00000134352,ENSG00000123610,ENSG00000168743,ENSG00000163273,ENSG00000122691,ENSG00000132170,ENSG00000184304,ENSG00000019991,ENSG00000104415,ENSG00000175356,ENSG00000188729,ENSG00000185885,ENSG00000183160,ENSG00000160712,ENSG00000138696,ENSG00000164107,ENSG00000169884,ENSG00000073282
morphogenesis of a branching structure	GO:BP	GO:0001763	0.000485588	197	1125	ENSG00000177885,ENSG00000101160,ENSG00000170381,ENSG00000198435,ENSG00000111424,ENSG00000140285,ENSG00000008710,ENSG00000105976,ENSG00000128052,ENSG00000128714,ENSG00000103241,ENSG00000168743,ENSG00000083307,ENSG00000197467,ENSG00000260027,ENSG00000118526,ENSG00000019991,ENSG00000196159,ENSG00000106031,ENSG00000170927,ENSG00000106004,ENSG00000164532,ENSG00000105989,ENSG00000251493,ENSG00000005073…
cellular response to lipid	GO:BP	GO:0071396	0.000509544	573	1125	ENSG00000198840,ENSG00000108821,ENSG00000198848,ENSG00000100219,ENSG00000188064,ENSG00000137752,ENSG00000150782,ENSG00000164040,ENSG00000186951,ENSG00000111424,ENSG00000119138,ENSG00000116478,ENSG00000019186,ENSG00000007171,ENSG00000132386,ENSG00000113580,ENSG00000169429,ENSG00000169184,ENSG00000132170,ENSG00000170458,ENSG00000106366,ENSG00000118526,ENSG00000165025,ENSG00000170820,ENSG00000148677…
striated muscle tissue development	GO:BP	GO:0014706	0.000510364	230	1125	ENSG00000150093,ENSG00000155657,ENSG00000117724,ENSG00000046604,ENSG00000096696,ENSG00000134853,ENSG00000173991,ENSG00000159216,ENSG00000120937,ENSG00000186951,ENSG00000142178,ENSG00000198626,ENSG00000141052,ENSG00000140795,ENSG00000122691,ENSG00000110693,ENSG00000198719,ENSG00000103034,ENSG00000148677,ENSG00000115641,ENSG00000008083,ENSG00000198796,ENSG00000169946,ENSG00000152661,ENSG00000057294…
cell morphogenesis involved in differentiation	GO:BP	GO:0000904	0.000547367	722	1125	ENSG00000150093,ENSG00000053747,ENSG00000160469,ENSG00000138071,ENSG00000169756,ENSG00000164877,ENSG00000082684,ENSG00000183317,ENSG00000138069,ENSG00000170381,ENSG00000136068,ENSG00000163492,ENSG00000197971,ENSG00000120156,ENSG00000147459,ENSG00000134115,ENSG00000189056,ENSG00000158470,ENSG00000176697,ENSG00000105976,ENSG00000099617,ENSG00000107485,ENSG00000128340,ENSG00000130558,ENSG00000277363…
regulation of immune response	GO:BP	GO:0050776	0.000549151	903	1125	ENSG00000171867,ENSG00000196126,ENSG00000182326,ENSG00000179630,ENSG00000100219,ENSG00000078140,ENSG00000120690,ENSG00000109111,ENSG00000005206,ENSG00000144802,ENSG00000132842,ENSG00000023445,ENSG00000092820,ENSG00000150782,ENSG00000158270,ENSG00000189334,ENSG00000115594,ENSG00000105612,ENSG00000153064,ENSG00000257103,ENSG00000112936,ENSG00000170542,ENSG00000107485,ENSG00000134352,ENSG00000115267…
monoamine transport	GO:BP	GO:0015844	0.000573546	82	1125	ENSG00000181085,ENSG00000110975,ENSG00000164082,ENSG00000112499,ENSG00000069696,ENSG00000107562,ENSG00000101204,ENSG00000165025,ENSG00000146477,ENSG00000103546,ENSG00000100604,ENSG00000082556,ENSG00000184845,ENSG00000183044,ENSG00000259207,ENSG00000135312,ENSG00000134207,ENSG00000178394
regulation of smooth muscle cell proliferation	GO:BP	GO:0048660	0.000577649	137	1125	ENSG00000137801,ENSG00000219438,ENSG00000100219,ENSG00000150782,ENSG00000162733,ENSG00000116478,ENSG00000154734,ENSG00000141052,ENSG00000163273,ENSG00000146674,ENSG00000197442,ENSG00000132170,ENSG00000103034,ENSG00000104415,ENSG00000152661,ENSG00000118503,ENSG00000073756,ENSG00000169403,ENSG00000106809,ENSG00000166831,ENSG00000135312,ENSG00000197921,ENSG00000160712,ENSG00000103056
epithelial cell differentiation	GO:BP	GO:0030855	0.000624456	670	1125	ENSG00000198848,ENSG00000110723,ENSG00000143545,ENSG00000113494,ENSG00000188064,ENSG00000096696,ENSG00000092820,ENSG00000136068,ENSG00000136155,ENSG00000147883,ENSG00000111424,ENSG00000118898,ENSG00000116478,ENSG00000105976,ENSG00000128052,ENSG00000186395,ENSG00000107485,ENSG00000134352,ENSG00000135097,ENSG00000103241,ENSG00000186642,ENSG00000083307,ENSG00000122585,ENSG00000055732,ENSG00000132170…
peptidyl-tyrosine phosphorylation	GO:BP	GO:0018108	0.000656333	373	1125	ENSG00000171867,ENSG00000131370,ENSG00000155657,ENSG00000164266,ENSG00000167244,ENSG00000113494,ENSG00000183317,ENSG00000134853,ENSG00000150782,ENSG00000110048,ENSG00000120156,ENSG00000153064,ENSG00000162733,ENSG00000140285,ENSG00000180353,ENSG00000189056,ENSG00000105976,ENSG00000128052,ENSG00000102755,ENSG00000134352,ENSG00000277363,ENSG00000112964,ENSG00000105974,ENSG00000165025,ENSG00000173193…
innate immune response	GO:BP	GO:0045087	0.000662727	907	1125	ENSG00000182326,ENSG00000067066,ENSG00000138071,ENSG00000179630,ENSG00000078140,ENSG00000119922,ENSG00000156515,ENSG00000137752,ENSG00000023445,ENSG00000150782,ENSG00000158270,ENSG00000136068,ENSG00000119917,ENSG00000257103,ENSG00000112936,ENSG00000170542,ENSG00000007171,ENSG00000107485,ENSG00000115267,ENSG00000205403,ENSG00000123609,ENSG00000153029,ENSG00000064012,ENSG00000181790,ENSG00000174130…
defense response to other organism	GO:BP	GO:0098542	0.000665545	1167	1125	ENSG00000154760,ENSG00000182326,ENSG00000067066,ENSG00000138071,ENSG00000179630,ENSG00000078140,ENSG00000119922,ENSG00000156515,ENSG00000137752,ENSG00000023445,ENSG00000138069,ENSG00000150782,ENSG00000158270,ENSG00000189334,ENSG00000136068,ENSG00000119917,ENSG00000145824,ENSG00000257103,ENSG00000112936,ENSG00000170542,ENSG00000007171,ENSG00000107485,ENSG00000115267,ENSG00000205403,ENSG00000123609…
dopamine transport	GO:BP	GO:0015872	0.000666462	51	1125	ENSG00000181085,ENSG00000110975,ENSG00000164082,ENSG00000112499,ENSG00000069696,ENSG00000107562,ENSG00000101204,ENSG00000146477,ENSG00000103546,ENSG00000082556,ENSG00000184845,ENSG00000183044,ENSG00000135312,ENSG00000134207
negative regulation of cytokine production	GO:BP	GO:0001818	0.000669763	278	1125	ENSG00000137801,ENSG00000171867,ENSG00000196126,ENSG00000092820,ENSG00000186951,ENSG00000153064,ENSG00000198087,ENSG00000107485,ENSG00000123609,ENSG00000122691,ENSG00000174130,ENSG00000198719,ENSG00000171522,ENSG00000062038,ENSG00000019991,ENSG00000116285,ENSG00000130303,ENSG00000135046,ENSG00000103490,ENSG00000174600,ENSG00000122862,ENSG00000118503,ENSG00000133661,ENSG00000089692,ENSG00000090376…
cell-substrate adhesion	GO:BP	GO:0031589	0.000720585	362	1125	ENSG00000137801,ENSG00000150093,ENSG00000091986,ENSG00000108821,ENSG00000169756,ENSG00000164877,ENSG00000138069,ENSG00000170381,ENSG00000120156,ENSG00000147459,ENSG00000086570,ENSG00000008710,ENSG00000128052,ENSG00000103241,ENSG00000128340,ENSG00000277363,ENSG00000168743,ENSG00000157927,ENSG00000122585,ENSG00000168542,ENSG00000213949,ENSG00000077943,ENSG00000197467,ENSG00000106366,ENSG00000124466…
renal system development	GO:BP	GO:0072001	0.000724901	314	1125	ENSG00000117724,ENSG00000196549,ENSG00000188064,ENSG00000134853,ENSG00000156466,ENSG00000120156,ENSG00000198914,ENSG00000008710,ENSG00000154734,ENSG00000132386,ENSG00000107485,ENSG00000103241,ENSG00000168743,ENSG00000141052,ENSG00000187210,ENSG00000077943,ENSG00000162599,ENSG00000260027,ENSG00000176928,ENSG00000118526,ENSG00000162849,ENSG00000198719,ENSG00000144891,ENSG00000128567,ENSG00000198598…
positive regulation of secretion	GO:BP	GO:0051047	0.000776868	303	1125	ENSG00000053438,ENSG00000155657,ENSG00000196126,ENSG00000100219,ENSG00000110723,ENSG00000164266,ENSG00000165527,ENSG00000184163,ENSG00000153246,ENSG00000092820,ENSG00000110048,ENSG00000110975,ENSG00000272636,ENSG00000120937,ENSG00000148344,ENSG00000198087,ENSG00000134443,ENSG00000132170,ENSG00000107562,ENSG00000156026,ENSG00000164756,ENSG00000165025,ENSG00000148677,ENSG00000129472,ENSG00000118640…
loop of Henle development	GO:BP	GO:0072070	0.000782102	11	1125	ENSG00000188064,ENSG00000198914,ENSG00000008710,ENSG00000198719,ENSG00000170561,ENSG00000170549,ENSG00000197921
ion transmembrane transport	GO:BP	GO:0034220	0.000804004	1113	1125	ENSG00000171867,ENSG00000198712,ENSG00000150093,ENSG00000198938,ENSG00000123104,ENSG00000198886,ENSG00000124942,ENSG00000114770,ENSG00000198786,ENSG00000198727,ENSG00000142494,ENSG00000074855,ENSG00000099625,ENSG00000177098,ENSG00000072182,ENSG00000004864,ENSG00000162572,ENSG00000001461,ENSG00000172939,ENSG00000148834,ENSG00000150995,ENSG00000153721,ENSG00000126803,ENSG00000185760,ENSG00000189056…
peptidyl-tyrosine modification	GO:BP	GO:0018212	0.000824982	376	1125	ENSG00000171867,ENSG00000131370,ENSG00000155657,ENSG00000164266,ENSG00000167244,ENSG00000113494,ENSG00000183317,ENSG00000134853,ENSG00000150782,ENSG00000110048,ENSG00000120156,ENSG00000153064,ENSG00000162733,ENSG00000140285,ENSG00000180353,ENSG00000189056,ENSG00000105976,ENSG00000128052,ENSG00000102755,ENSG00000134352,ENSG00000277363,ENSG00000112964,ENSG00000105974,ENSG00000165025,ENSG00000173193…
regulation of cytokine-mediated signaling pathway	GO:BP	GO:0001959	0.000876314	150	1125	ENSG00000078140,ENSG00000005206,ENSG00000137752,ENSG00000115594,ENSG00000257103,ENSG00000134352,ENSG00000064012,ENSG00000132170,ENSG00000196954,ENSG00000105974,ENSG00000165025,ENSG00000173193,ENSG00000103490,ENSG00000184584,ENSG00000176170,ENSG00000184347,ENSG00000118503,ENSG00000187867,ENSG00000090376,ENSG00000019582,ENSG00000089127,ENSG00000074966,ENSG00000138496,ENSG00000204397,ENSG00000111331
epithelial cell proliferation	GO:BP	GO:0050673	0.000904724	402	1125	ENSG00000137801,ENSG00000100219,ENSG00000164266,ENSG00000092330,ENSG00000105971,ENSG00000167244,ENSG00000131845,ENSG00000165757,ENSG00000198435,ENSG00000120156,ENSG00000147883,ENSG00000111424,ENSG00000119138,ENSG00000140285,ENSG00000128052,ENSG00000102755,ENSG00000132386,ENSG00000107485,ENSG00000122691,ENSG00000146674,ENSG00000132170,ENSG00000184304,ENSG00000107562,ENSG00000105974,ENSG00000154764…
regulation of response to cytokine stimulus	GO:BP	GO:0060759	0.000973374	161	1125	ENSG00000078140,ENSG00000005206,ENSG00000137752,ENSG00000115594,ENSG00000257103,ENSG00000134352,ENSG00000115267,ENSG00000064012,ENSG00000132170,ENSG00000196954,ENSG00000105974,ENSG00000165025,ENSG00000173193,ENSG00000103490,ENSG00000184584,ENSG00000176170,ENSG00000184347,ENSG00000118503,ENSG00000187867,ENSG00000090376,ENSG00000019582,ENSG00000089127,ENSG00000074966,ENSG00000138496,ENSG00000204397…
sensory organ development	GO:BP	GO:0007423	0.00104149	585	1125	ENSG00000198732,ENSG00000188064,ENSG00000134853,ENSG00000173991,ENSG00000184302,ENSG00000091536,ENSG00000177045,ENSG00000145824,ENSG00000173068,ENSG00000144821,ENSG00000174343,ENSG00000187098,ENSG00000116478,ENSG00000128052,ENSG00000102755,ENSG00000132386,ENSG00000107485,ENSG00000069188,ENSG00000083307,ENSG00000122691,ENSG00000055732,ENSG00000077943,ENSG00000065320,ENSG00000107736,ENSG00000198719…
nephron tubule development	GO:BP	GO:0072080	0.00105282	94	1125	ENSG00000188064,ENSG00000198914,ENSG00000008710,ENSG00000107485,ENSG00000168743,ENSG00000260027,ENSG00000118526,ENSG00000162849,ENSG00000198719,ENSG00000143867,ENSG00000196159,ENSG00000170561,ENSG00000248905,ENSG00000251493,ENSG00000170549,ENSG00000005073,ENSG00000197921,ENSG00000184937,ENSG00000115596
cardiac muscle tissue development	GO:BP	GO:0048738	0.00105789	215	1125	ENSG00000150093,ENSG00000155657,ENSG00000046604,ENSG00000096696,ENSG00000134853,ENSG00000173991,ENSG00000159216,ENSG00000120937,ENSG00000186951,ENSG00000142178,ENSG00000198626,ENSG00000141052,ENSG00000140795,ENSG00000110693,ENSG00000198719,ENSG00000103034,ENSG00000148677,ENSG00000115641,ENSG00000008083,ENSG00000198796,ENSG00000169946,ENSG00000152661,ENSG00000057294,ENSG00000164532,ENSG00000105989…
cellular response to organonitrogen compound	GO:BP	GO:0071417	0.00109087	626	1125	ENSG00000171867,ENSG00000177885,ENSG00000123104,ENSG00000108821,ENSG00000166598,ENSG00000138071,ENSG00000100219,ENSG00000164266,ENSG00000143545,ENSG00000105971,ENSG00000167244,ENSG00000181072,ENSG00000051180,ENSG00000184163,ENSG00000164692,ENSG00000092820,ENSG00000134853,ENSG00000162572,ENSG00000099864,ENSG00000184811,ENSG00000162733,ENSG00000168461,ENSG00000198626,ENSG00000186642,ENSG00000168542…
apoptotic process	GO:BP	GO:0006915	0.00111915	1865	1125	ENSG00000106052,ENSG00000137801,ENSG00000171867,ENSG00000150093,ENSG00000166598,ENSG00000067066,ENSG00000168556,ENSG00000100219,ENSG00000135047,ENSG00000134954,ENSG00000159388,ENSG00000165527,ENSG00000157613,ENSG00000131845,ENSG00000119922,ENSG00000113494,ENSG00000145390,ENSG00000162734,ENSG00000168398,ENSG00000137752,ENSG00000023445,ENSG00000153246,ENSG00000189334,ENSG00000156466,ENSG00000150995…
smooth muscle cell proliferation	GO:BP	GO:0048659	0.00114596	142	1125	ENSG00000137801,ENSG00000219438,ENSG00000100219,ENSG00000150782,ENSG00000162733,ENSG00000116478,ENSG00000154734,ENSG00000141052,ENSG00000163273,ENSG00000146674,ENSG00000197442,ENSG00000132170,ENSG00000103034,ENSG00000104415,ENSG00000152661,ENSG00000118503,ENSG00000073756,ENSG00000169403,ENSG00000106809,ENSG00000166831,ENSG00000135312,ENSG00000197921,ENSG00000160712,ENSG00000103056
cellular metal ion homeostasis	GO:BP	GO:0006875	0.00115923	418	1125	ENSG00000171867,ENSG00000123104,ENSG00000166598,ENSG00000105971,ENSG00000132842,ENSG00000108588,ENSG00000162572,ENSG00000148834,ENSG00000150995,ENSG00000111424,ENSG00000188763,ENSG00000100739,ENSG00000125148,ENSG00000198626,ENSG00000104369,ENSG00000123191,ENSG00000055732,ENSG00000157214,ENSG00000069696,ENSG00000184304,ENSG00000107562,ENSG00000107736,ENSG00000105974,ENSG00000156026,ENSG00000164756…
negative regulation of signal transduction	GO:BP	GO:0009968	0.00129975	1243	1125	ENSG00000137801,ENSG00000171867,ENSG00000103226,ENSG00000150093,ENSG00000168556,ENSG00000100219,ENSG00000164266,ENSG00000120690,ENSG00000139174,ENSG00000157613,ENSG00000105971,ENSG00000188779,ENSG00000162734,ENSG00000168398,ENSG00000106003,ENSG00000092820,ENSG00000143248,ENSG00000124813,ENSG00000150995,ENSG00000153721,ENSG00000099864,ENSG00000186951,ENSG00000198435,ENSG00000153064,ENSG00000151718…
regulation of leukocyte migration	GO:BP	GO:0002685	0.00130037	217	1125	ENSG00000137801,ENSG00000133789,ENSG00000172939,ENSG00000189334,ENSG00000115594,ENSG00000145824,ENSG00000100739,ENSG00000123610,ENSG00000128340,ENSG00000169429,ENSG00000106366,ENSG00000107562,ENSG00000156026,ENSG00000171522,ENSG00000135046,ENSG00000174175,ENSG00000103490,ENSG00000174600,ENSG00000124205,ENSG00000111863,ENSG00000115008,ENSG00000120899,ENSG00000197635,ENSG00000169403,ENSG00000019582…
metal ion homeostasis	GO:BP	GO:0055065	0.00142383	511	1125	ENSG00000171867,ENSG00000123104,ENSG00000166598,ENSG00000105971,ENSG00000132842,ENSG00000108588,ENSG00000162572,ENSG00000189334,ENSG00000148834,ENSG00000120937,ENSG00000150995,ENSG00000111424,ENSG00000188763,ENSG00000100739,ENSG00000128052,ENSG00000125148,ENSG00000198626,ENSG00000104369,ENSG00000123191,ENSG00000055732,ENSG00000157214,ENSG00000069696,ENSG00000184304,ENSG00000107562,ENSG00000107736…
regulation of neurotransmitter levels	GO:BP	GO:0001505	0.00144006	218	1125	ENSG00000167371,ENSG00000101438,ENSG00000150093,ENSG00000165804,ENSG00000160469,ENSG00000181072,ENSG00000140563,ENSG00000272636,ENSG00000112499,ENSG00000110881,ENSG00000165970,ENSG00000064692,ENSG00000069696,ENSG00000150540,ENSG00000154764,ENSG00000170820,ENSG00000146477,ENSG00000155093,ENSG00000168993,ENSG00000184702,ENSG00000103546,ENSG00000007516,ENSG00000123360,ENSG00000184845,ENSG00000136750…
positive regulation of secretion by cell	GO:BP	GO:1903532	0.00144989	275	1125	ENSG00000053438,ENSG00000155657,ENSG00000196126,ENSG00000110723,ENSG00000164266,ENSG00000165527,ENSG00000184163,ENSG00000092820,ENSG00000110048,ENSG00000110975,ENSG00000272636,ENSG00000148344,ENSG00000198087,ENSG00000134443,ENSG00000132170,ENSG00000107562,ENSG00000156026,ENSG00000164756,ENSG00000165025,ENSG00000148677,ENSG00000129472,ENSG00000118640,ENSG00000004468,ENSG00000166573,ENSG00000125538…
leukocyte activation	GO:BP	GO:0045321	0.00146313	953	1125	ENSG00000137801,ENSG00000171867,ENSG00000150093,ENSG00000196126,ENSG00000100219,ENSG00000135047,ENSG00000167244,ENSG00000109111,ENSG00000198502,ENSG00000144802,ENSG00000132842,ENSG00000106003,ENSG00000133789,ENSG00000150782,ENSG00000159216,ENSG00000124813,ENSG00000163687,ENSG00000135144,ENSG00000198435,ENSG00000153064,ENSG00000188763,ENSG00000107485,ENSG00000134352,ENSG00000100097,ENSG00000103241…
kidney morphogenesis	GO:BP	GO:0060993	0.00148261	96	1125	ENSG00000188064,ENSG00000008710,ENSG00000107485,ENSG00000168743,ENSG00000187210,ENSG00000260027,ENSG00000176928,ENSG00000118526,ENSG00000162849,ENSG00000143867,ENSG00000196159,ENSG00000170561,ENSG00000248905,ENSG00000251493,ENSG00000170549,ENSG00000005073,ENSG00000197921,ENSG00000184937,ENSG00000115596
regulation of biosynthetic process	GO:BP	GO:0009889	0.00163056	4145	1125	ENSG00000106052,ENSG00000137801,ENSG00000171867,ENSG00000198712,ENSG00000075651,ENSG00000182175,ENSG00000165804,ENSG00000174306,ENSG00000117724,ENSG00000196126,ENSG00000108821,ENSG00000067066,ENSG00000138071,ENSG00000075407,ENSG00000168556,ENSG00000167771,ENSG00000155827,ENSG00000138136,ENSG00000198848,ENSG00000100219,ENSG00000169756,ENSG00000173230,ENSG00000134954,ENSG00000159388,ENSG00000181085…
cellular divalent inorganic cation homeostasis	GO:BP	GO:0072503	0.00164959	324	1125	ENSG00000123104,ENSG00000166598,ENSG00000105971,ENSG00000132842,ENSG00000108588,ENSG00000148834,ENSG00000150995,ENSG00000111424,ENSG00000188763,ENSG00000100739,ENSG00000125148,ENSG00000198626,ENSG00000104369,ENSG00000123191,ENSG00000055732,ENSG00000069696,ENSG00000184304,ENSG00000107562,ENSG00000107736,ENSG00000105974,ENSG00000156026,ENSG00000164756,ENSG00000205358,ENSG00000137672,ENSG00000140090…
positive regulation of leukocyte cell-cell adhesion	GO:BP	GO:1903039	0.00167237	242	1125	ENSG00000196126,ENSG00000100219,ENSG00000134954,ENSG00000167244,ENSG00000198502,ENSG00000144802,ENSG00000132842,ENSG00000150782,ENSG00000159216,ENSG00000107485,ENSG00000134352,ENSG00000100097,ENSG00000105974,ENSG00000165025,ENSG00000168685,ENSG00000135046,ENSG00000174175,ENSG00000125538,ENSG00000103490,ENSG00000130475,ENSG00000198286,ENSG00000115008,ENSG00000197635,ENSG00000107738,ENSG00000169403…
renal tubule development	GO:BP	GO:0061326	0.00175267	97	1125	ENSG00000188064,ENSG00000198914,ENSG00000008710,ENSG00000107485,ENSG00000168743,ENSG00000260027,ENSG00000118526,ENSG00000162849,ENSG00000198719,ENSG00000143867,ENSG00000196159,ENSG00000170561,ENSG00000248905,ENSG00000251493,ENSG00000170549,ENSG00000005073,ENSG00000197921,ENSG00000184937,ENSG00000115596
muscle organ development	GO:BP	GO:0007517	0.00176851	337	1125	ENSG00000155657,ENSG00000117724,ENSG00000138136,ENSG00000100219,ENSG00000159388,ENSG00000105971,ENSG00000167244,ENSG00000100288,ENSG00000096696,ENSG00000173991,ENSG00000136068,ENSG00000144821,ENSG00000198626,ENSG00000104369,ENSG00000141052,ENSG00000168542,ENSG00000122691,ENSG00000181790,ENSG00000122756,ENSG00000110693,ENSG00000118526,ENSG00000105974,ENSG00000198719,ENSG00000148677,ENSG00000163359…
tissue remodeling	GO:BP	GO:0048771	0.0017867	166	1125	ENSG00000197599,ENSG00000150782,ENSG00000159216,ENSG00000111424,ENSG00000162733,ENSG00000187098,ENSG00000099617,ENSG00000132170,ENSG00000105974,ENSG00000165025,ENSG00000170820,ENSG00000004468,ENSG00000152661,ENSG00000118503,ENSG00000115008,ENSG00000120899,ENSG00000155846,ENSG00000139567,ENSG00000259207,ENSG00000116016,ENSG00000135312,ENSG00000154175,ENSG00000091513,ENSG00000183160,ENSG00000164107…
adenylate cyclase-modulating G protein-coupled receptor signaling pathway	GO:BP	GO:0007188	0.00183823	243	1125	ENSG00000181072,ENSG00000179841,ENSG00000099864,ENSG00000164082,ENSG00000131477,ENSG00000131016,ENSG00000186642,ENSG00000181790,ENSG00000069696,ENSG00000224420,ENSG00000180739,ENSG00000171522,ENSG00000168412,ENSG00000170820,ENSG00000166573,ENSG00000125384,ENSG00000160951,ENSG00000065325,ENSG00000100604,ENSG00000188778,ENSG00000185149,ENSG00000082556,ENSG00000184845,ENSG00000156049,ENSG00000127507…
granulocyte migration	GO:BP	GO:0097530	0.00187407	156	1125	ENSG00000137801,ENSG00000166794,ENSG00000189334,ENSG00000115594,ENSG00000123610,ENSG00000128340,ENSG00000169429,ENSG00000213949,ENSG00000156026,ENSG00000171522,ENSG00000165025,ENSG00000135046,ENSG00000125538,ENSG00000174600,ENSG00000124205,ENSG00000163735,ENSG00000115008,ENSG00000197635,ENSG00000163220,ENSG00000019582,ENSG00000127507,ENSG00000163739,ENSG00000105851,ENSG00000153898,ENSG00000167851
regulation of apoptotic process	GO:BP	GO:0042981	0.00192294	1419	1125	ENSG00000106052,ENSG00000137801,ENSG00000171867,ENSG00000150093,ENSG00000166598,ENSG00000067066,ENSG00000168556,ENSG00000100219,ENSG00000134954,ENSG00000159388,ENSG00000157613,ENSG00000131845,ENSG00000119922,ENSG00000113494,ENSG00000162734,ENSG00000168398,ENSG00000137752,ENSG00000023445,ENSG00000153246,ENSG00000108387,ENSG00000186951,ENSG00000119917,ENSG00000120156,ENSG00000111424,ENSG00000215788…
transmembrane transport	GO:BP	GO:0055085	0.00207757	1528	1125	ENSG00000137801,ENSG00000171867,ENSG00000198712,ENSG00000101438,ENSG00000150093,ENSG00000198938,ENSG00000123104,ENSG00000198886,ENSG00000124942,ENSG00000114770,ENSG00000198786,ENSG00000198727,ENSG00000162734,ENSG00000142494,ENSG00000074855,ENSG00000099625,ENSG00000177098,ENSG00000184163,ENSG00000072182,ENSG00000004864,ENSG00000112394,ENSG00000162572,ENSG00000001461,ENSG00000172939,ENSG00000148834…
brain development	GO:BP	GO:0007420	0.00208644	762	1125	ENSG00000053438,ENSG00000101438,ENSG00000150093,ENSG00000117724,ENSG00000198886,ENSG00000159388,ENSG00000132467,ENSG00000188064,ENSG00000183527,ENSG00000089116,ENSG00000163492,ENSG00000197971,ENSG00000189056,ENSG00000198914,ENSG00000169764,ENSG00000116478,ENSG00000099617,ENSG00000166780,ENSG00000285077,ENSG00000264343,ENSG00000083307,ENSG00000122585,ENSG00000168542,ENSG00000077943,ENSG00000143126…
plasma membrane bounded cell projection morphogenesis	GO:BP	GO:0120039	0.00211122	638	1125	ENSG00000150093,ENSG00000053747,ENSG00000160469,ENSG00000138071,ENSG00000166924,ENSG00000205302,ENSG00000188064,ENSG00000082684,ENSG00000183317,ENSG00000170381,ENSG00000163492,ENSG00000197971,ENSG00000134115,ENSG00000189056,ENSG00000158470,ENSG00000198399,ENSG00000176697,ENSG00000099617,ENSG00000107485,ENSG00000128340,ENSG00000130558,ENSG00000277363,ENSG00000181790,ENSG00000213949,ENSG00000143126…
embryo development	GO:BP	GO:0009790	0.00235186	1110	1125	ENSG00000177885,ENSG00000182175,ENSG00000150093,ENSG00000053747,ENSG00000198886,ENSG00000108821,ENSG00000138136,ENSG00000139174,ENSG00000167244,ENSG00000188064,ENSG00000109111,ENSG00000162782,ENSG00000106003,ENSG00000134853,ENSG00000173991,ENSG00000091536,ENSG00000124813,ENSG00000134762,ENSG00000198435,ENSG00000197971,ENSG00000136155,ENSG00000150961,ENSG00000158470,ENSG00000174343,ENSG00000116478…
spinal cord development	GO:BP	GO:0021510	0.00243136	99	1125	ENSG00000138136,ENSG00000089116,ENSG00000189056,ENSG00000008710,ENSG00000110693,ENSG00000171956,ENSG00000198719,ENSG00000164532,ENSG00000180818,ENSG00000182968,ENSG00000169840,ENSG00000120068,ENSG00000128710,ENSG00000187122,ENSG00000165606,ENSG00000112139,ENSG00000007372,ENSG00000077080,ENSG00000164853
positive regulation of cell adhesion	GO:BP	GO:0045785	0.00249436	442	1125	ENSG00000091986,ENSG00000196126,ENSG00000100219,ENSG00000169756,ENSG00000134954,ENSG00000167244,ENSG00000198502,ENSG00000144802,ENSG00000132842,ENSG00000150782,ENSG00000159216,ENSG00000120156,ENSG00000147459,ENSG00000128052,ENSG00000107485,ENSG00000134352,ENSG00000100097,ENSG00000103241,ENSG00000168743,ENSG00000122585,ENSG00000107562,ENSG00000105974,ENSG00000162849,ENSG00000165025,ENSG00000168685…
divalent inorganic cation homeostasis	GO:BP	GO:0072507	0.00253823	354	1125	ENSG00000123104,ENSG00000166598,ENSG00000105971,ENSG00000132842,ENSG00000108588,ENSG00000189334,ENSG00000148834,ENSG00000150995,ENSG00000111424,ENSG00000188763,ENSG00000100739,ENSG00000128052,ENSG00000125148,ENSG00000198626,ENSG00000104369,ENSG00000123191,ENSG00000055732,ENSG00000069696,ENSG00000184304,ENSG00000107562,ENSG00000107736,ENSG00000105974,ENSG00000156026,ENSG00000164756,ENSG00000205358…
cell projection morphogenesis	GO:BP	GO:0048858	0.0026162	642	1125	ENSG00000150093,ENSG00000053747,ENSG00000160469,ENSG00000138071,ENSG00000166924,ENSG00000205302,ENSG00000188064,ENSG00000082684,ENSG00000183317,ENSG00000170381,ENSG00000163492,ENSG00000197971,ENSG00000134115,ENSG00000189056,ENSG00000158470,ENSG00000198399,ENSG00000176697,ENSG00000099617,ENSG00000107485,ENSG00000128340,ENSG00000130558,ENSG00000277363,ENSG00000181790,ENSG00000213949,ENSG00000143126…
head development	GO:BP	GO:0060322	0.002629	809	1125	ENSG00000053438,ENSG00000101438,ENSG00000150093,ENSG00000117724,ENSG00000198886,ENSG00000108821,ENSG00000159388,ENSG00000132467,ENSG00000188064,ENSG00000183527,ENSG00000134853,ENSG00000089116,ENSG00000163492,ENSG00000197971,ENSG00000189056,ENSG00000198914,ENSG00000169764,ENSG00000116478,ENSG00000099617,ENSG00000166780,ENSG00000285077,ENSG00000103196,ENSG00000264343,ENSG00000083307,ENSG00000122585…
regulation of body fluid levels	GO:BP	GO:0050878	0.00264834	392	1125	ENSG00000137801,ENSG00000198712,ENSG00000101335,ENSG00000100219,ENSG00000164266,ENSG00000113494,ENSG00000198734,ENSG00000132842,ENSG00000134853,ENSG00000150782,ENSG00000120937,ENSG00000111424,ENSG00000105825,ENSG00000105976,ENSG00000112499,ENSG00000134352,ENSG00000123191,ENSG00000168542,ENSG00000143126,ENSG00000102780,ENSG00000106366,ENSG00000171956,ENSG00000105974,ENSG00000165025,ENSG00000101000…
sex differentiation	GO:BP	GO:0007548	0.00266008	282	1125	ENSG00000168556,ENSG00000143545,ENSG00000136931,ENSG00000106003,ENSG00000139549,ENSG00000134853,ENSG00000008710,ENSG00000128052,ENSG00000154734,ENSG00000107485,ENSG00000128714,ENSG00000123610,ENSG00000122756,ENSG00000118526,ENSG00000164342,ENSG00000154764,ENSG00000170820,ENSG00000143867,ENSG00000169946,ENSG00000253293,ENSG00000184347,ENSG00000123342,ENSG00000152661,ENSG00000115008,ENSG00000106031…
positive regulation of inflammatory response	GO:BP	GO:0050729	0.00289406	139	1125	ENSG00000134954,ENSG00000144802,ENSG00000137752,ENSG00000150782,ENSG00000134352,ENSG00000100097,ENSG00000123609,ENSG00000186642,ENSG00000106366,ENSG00000196954,ENSG00000164342,ENSG00000171522,ENSG00000144891,ENSG00000118640,ENSG00000146216,ENSG00000125538,ENSG00000103490,ENSG00000104415,ENSG00000073756,ENSG00000163220,ENSG00000105851,ENSG00000125730,ENSG00000205502
metanephros development	GO:BP	GO:0001656	0.00293739	91	1125	ENSG00000188064,ENSG00000134853,ENSG00000156466,ENSG00000198914,ENSG00000008710,ENSG00000107485,ENSG00000077943,ENSG00000118526,ENSG00000162849,ENSG00000143867,ENSG00000196159,ENSG00000170561,ENSG00000248905,ENSG00000251493,ENSG00000170549,ENSG00000005073,ENSG00000197921,ENSG00000184937
response to steroid hormone	GO:BP	GO:0048545	0.00308663	332	1125	ENSG00000137801,ENSG00000198840,ENSG00000108821,ENSG00000188064,ENSG00000164040,ENSG00000186951,ENSG00000197971,ENSG00000119138,ENSG00000116478,ENSG00000167972,ENSG00000132386,ENSG00000134760,ENSG00000113580,ENSG00000112964,ENSG00000118526,ENSG00000105974,ENSG00000170820,ENSG00000004468,ENSG00000116285,ENSG00000135046,ENSG00000125384,ENSG00000176971,ENSG00000184347,ENSG00000151615,ENSG00000111863…
negative regulation of transport	GO:BP	GO:0051051	0.00317205	420	1125	ENSG00000137801,ENSG00000167371,ENSG00000067066,ENSG00000164266,ENSG00000165527,ENSG00000162734,ENSG00000156675,ENSG00000099625,ENSG00000153246,ENSG00000172939,ENSG00000148834,ENSG00000140600,ENSG00000110881,ENSG00000103241,ENSG00000277363,ENSG00000122691,ENSG00000136111,ENSG00000069696,ENSG00000184304,ENSG00000276289,ENSG00000105974,ENSG00000175538,ENSG00000198720,ENSG00000118640,ENSG00000135046…
actin cytoskeleton organization	GO:BP	GO:0030036	0.00322123	715	1125	ENSG00000177885,ENSG00000150093,ENSG00000155657,ENSG00000166598,ENSG00000138071,ENSG00000101335,ENSG00000143545,ENSG00000164877,ENSG00000165527,ENSG00000088756,ENSG00000163171,ENSG00000166025,ENSG00000145703,ENSG00000158106,ENSG00000050405,ENSG00000092820,ENSG00000134853,ENSG00000133789,ENSG00000172403,ENSG00000173991,ENSG00000112419,ENSG00000170381,ENSG00000154553,ENSG00000091536,ENSG00000136068…
nephron tubule morphogenesis	GO:BP	GO:0072078	0.00329071	74	1125	ENSG00000008710,ENSG00000107485,ENSG00000168743,ENSG00000260027,ENSG00000118526,ENSG00000162849,ENSG00000143867,ENSG00000196159,ENSG00000170561,ENSG00000248905,ENSG00000251493,ENSG00000170549,ENSG00000005073,ENSG00000197921,ENSG00000184937,ENSG00000115596
cell aggregation	GO:BP	GO:0098743	0.0033265	23	1125	ENSG00000157766,ENSG00000008710,ENSG00000110693,ENSG00000154764,ENSG00000111341,ENSG00000043039,ENSG00000158887,ENSG00000138696,ENSG00000164853
neuron projection guidance	GO:BP	GO:0097485	0.00335554	238	1125	ENSG00000053747,ENSG00000082684,ENSG00000183317,ENSG00000170381,ENSG00000163492,ENSG00000134115,ENSG00000189056,ENSG00000176697,ENSG00000099617,ENSG00000107485,ENSG00000128340,ENSG00000065320,ENSG00000107562,ENSG00000258947,ENSG00000149972,ENSG00000167680,ENSG00000154134,ENSG00000151640,ENSG00000184347,ENSG00000151615,ENSG00000124205,ENSG00000080224,ENSG00000196569,ENSG00000144857,ENSG00000251493…
positive regulation of cellular component organization	GO:BP	GO:0051130	0.00345199	1046	1125	ENSG00000177885,ENSG00000167371,ENSG00000138071,ENSG00000169756,ENSG00000181085,ENSG00000165527,ENSG00000163171,ENSG00000167244,ENSG00000131845,ENSG00000184840,ENSG00000135624,ENSG00000133789,ENSG00000172403,ENSG00000119812,ENSG00000110048,ENSG00000272636,ENSG00000159216,ENSG00000143256,ENSG00000135486,ENSG00000131409,ENSG00000099864,ENSG00000120156,ENSG00000050327,ENSG00000162733,ENSG00000180353…
cell part morphogenesis	GO:BP	GO:0032990	0.00345321	661	1125	ENSG00000150093,ENSG00000053747,ENSG00000160469,ENSG00000138071,ENSG00000166924,ENSG00000205302,ENSG00000188064,ENSG00000082684,ENSG00000183317,ENSG00000170381,ENSG00000163492,ENSG00000197971,ENSG00000134115,ENSG00000189056,ENSG00000158470,ENSG00000198399,ENSG00000176697,ENSG00000099617,ENSG00000107485,ENSG00000128340,ENSG00000130558,ENSG00000277363,ENSG00000181790,ENSG00000119705,ENSG00000213949…
regulation of tissue remodeling	GO:BP	GO:0034103	0.00397804	75	1125	ENSG00000150782,ENSG00000159216,ENSG00000162733,ENSG00000132170,ENSG00000165025,ENSG00000170820,ENSG00000004468,ENSG00000152661,ENSG00000118503,ENSG00000155846,ENSG00000259207,ENSG00000154175,ENSG00000091513,ENSG00000183160,ENSG00000164107,ENSG00000136235
neuron projection morphogenesis	GO:BP	GO:0048812	0.00407434	623	1125	ENSG00000150093,ENSG00000053747,ENSG00000160469,ENSG00000138071,ENSG00000166924,ENSG00000188064,ENSG00000082684,ENSG00000183317,ENSG00000170381,ENSG00000163492,ENSG00000197971,ENSG00000134115,ENSG00000189056,ENSG00000158470,ENSG00000198399,ENSG00000176697,ENSG00000099617,ENSG00000107485,ENSG00000128340,ENSG00000130558,ENSG00000277363,ENSG00000181790,ENSG00000213949,ENSG00000143126,ENSG00000065320…
regulation of hormone levels	GO:BP	GO:0010817	0.00408426	502	1125	ENSG00000053438,ENSG00000196126,ENSG00000135047,ENSG00000164266,ENSG00000101160,ENSG00000136931,ENSG00000156675,ENSG00000184163,ENSG00000134853,ENSG00000138069,ENSG00000112394,ENSG00000110048,ENSG00000272636,ENSG00000007171,ENSG00000107485,ENSG00000003147,ENSG00000163803,ENSG00000134443,ENSG00000132170,ENSG00000176928,ENSG00000112964,ENSG00000156026,ENSG00000174672,ENSG00000164756,ENSG00000121207…
nervous system process	GO:BP	GO:0050877	0.00412498	1487	1125	ENSG00000171867,ENSG00000167371,ENSG00000116791,ENSG00000150093,ENSG00000182253,ENSG00000108821,ENSG00000160469,ENSG00000138071,ENSG00000196549,ENSG00000159388,ENSG00000145390,ENSG00000243896,ENSG00000082684,ENSG00000196743,ENSG00000173991,ENSG00000162572,ENSG00000180245,ENSG00000184302,ENSG00000110975,ENSG00000148834,ENSG00000091536,ENSG00000150995,ENSG00000169962,ENSG00000197971,ENSG00000189056…
regulation of hydrolase activity	GO:BP	GO:0051336	0.00416076	992	1125	ENSG00000137801,ENSG00000171867,ENSG00000182175,ENSG00000150093,ENSG00000274512,ENSG00000166598,ENSG00000169756,ENSG00000088387,ENSG00000164266,ENSG00000137962,ENSG00000105963,ENSG00000145703,ENSG00000105971,ENSG00000100359,ENSG00000106333,ENSG00000137752,ENSG00000023445,ENSG00000153246,ENSG00000197168,ENSG00000134853,ENSG00000047365,ENSG00000197971,ENSG00000050327,ENSG00000105825,ENSG00000116478…
behavior	GO:BP	GO:0007610	0.00445018	611	1125	ENSG00000137801,ENSG00000171867,ENSG00000150093,ENSG00000160469,ENSG00000138071,ENSG00000196549,ENSG00000159388,ENSG00000072182,ENSG00000196743,ENSG00000091536,ENSG00000186951,ENSG00000164082,ENSG00000189056,ENSG00000176697,ENSG00000188763,ENSG00000125872,ENSG00000132386,ENSG00000110881,ENSG00000122585,ENSG00000055732,ENSG00000077943,ENSG00000122756,ENSG00000069696,ENSG00000176928,ENSG00000171956…
viral life cycle	GO:BP	GO:0019058	0.00468988	313	1125	ENSG00000150093,ENSG00000196126,ENSG00000135047,ENSG00000101421,ENSG00000166794,ENSG00000105971,ENSG00000138069,ENSG00000186951,ENSG00000100097,ENSG00000115267,ENSG00000148175,ENSG00000169429,ENSG00000174718,ENSG00000105939,ENSG00000162599,ENSG00000078081,ENSG00000105974,ENSG00000144891,ENSG00000118640,ENSG00000239713,ENSG00000130303,ENSG00000111335,ENSG00000213937,ENSG00000185745,ENSG00000019582…
cell-cell adhesion via plasma-membrane adhesion molecules	GO:BP	GO:0098742	0.00473916	277	1125	ENSG00000150093,ENSG00000248383,ENSG00000134757,ENSG00000046604,ENSG00000134755,ENSG00000134762,ENSG00000131409,ENSG00000197971,ENSG00000188404,ENSG00000134115,ENSG00000086570,ENSG00000008710,ENSG00000069188,ENSG00000144847,ENSG00000134760,ENSG00000143126,ENSG00000134765,ENSG00000039068,ENSG00000102924,ENSG00000139211,ENSG00000243232,ENSG00000107736,ENSG00000089327,ENSG00000062038,ENSG00000154134…
nephron epithelium morphogenesis	GO:BP	GO:0072088	0.00479188	76	1125	ENSG00000008710,ENSG00000107485,ENSG00000168743,ENSG00000260027,ENSG00000118526,ENSG00000162849,ENSG00000143867,ENSG00000196159,ENSG00000170561,ENSG00000248905,ENSG00000251493,ENSG00000170549,ENSG00000005073,ENSG00000197921,ENSG00000184937,ENSG00000115596
immune system development	GO:BP	GO:0002520	0.00490309	996	1125	ENSG00000150093,ENSG00000278637,ENSG00000196126,ENSG00000100219,ENSG00000135047,ENSG00000134954,ENSG00000138642,ENSG00000109111,ENSG00000144802,ENSG00000132842,ENSG00000106003,ENSG00000134853,ENSG00000133789,ENSG00000150782,ENSG00000159216,ENSG00000124813,ENSG00000135144,ENSG00000198435,ENSG00000105612,ENSG00000120156,ENSG00000147883,ENSG00000180353,ENSG00000187098,ENSG00000188763,ENSG00000128052…
transmembrane receptor protein tyrosine kinase signaling pathway	GO:BP	GO:0007169	0.00495026	613	1125	ENSG00000137801,ENSG00000177885,ENSG00000108821,ENSG00000100219,ENSG00000157613,ENSG00000105971,ENSG00000167244,ENSG00000113494,ENSG00000168398,ENSG00000168143,ENSG00000165757,ENSG00000184163,ENSG00000183317,ENSG00000134853,ENSG00000124813,ENSG00000120156,ENSG00000177570,ENSG00000162733,ENSG00000140285,ENSG00000176697,ENSG00000174721,ENSG00000105976,ENSG00000128052,ENSG00000099617,ENSG00000102755…
hematopoietic or lymphoid organ development	GO:BP	GO:0048534	0.00496886	938	1125	ENSG00000150093,ENSG00000278637,ENSG00000196126,ENSG00000100219,ENSG00000135047,ENSG00000134954,ENSG00000138642,ENSG00000144802,ENSG00000132842,ENSG00000106003,ENSG00000134853,ENSG00000150782,ENSG00000159216,ENSG00000124813,ENSG00000135144,ENSG00000198435,ENSG00000105612,ENSG00000120156,ENSG00000147883,ENSG00000180353,ENSG00000187098,ENSG00000188763,ENSG00000128052,ENSG00000099617,ENSG00000102755…
regulation of peptidase activity	GO:BP	GO:0052547	0.00505385	440	1125	ENSG00000137801,ENSG00000171867,ENSG00000164266,ENSG00000106333,ENSG00000137752,ENSG00000023445,ENSG00000197168,ENSG00000197971,ENSG00000105825,ENSG00000116478,ENSG00000170542,ENSG00000177595,ENSG00000112499,ENSG00000132386,ENSG00000003400,ENSG00000064012,ENSG00000181634,ENSG00000197442,ENSG00000078081,ENSG00000132170,ENSG00000106366,ENSG00000105974,ENSG00000165025,ENSG00000124116,ENSG00000019991…
positive regulation of phosphate metabolic process	GO:BP	GO:0045937	0.00506247	895	1125	ENSG00000137801,ENSG00000171867,ENSG00000198712,ENSG00000196126,ENSG00000100219,ENSG00000078140,ENSG00000167244,ENSG00000113494,ENSG00000183317,ENSG00000134853,ENSG00000150782,ENSG00000110048,ENSG00000156466,ENSG00000186951,ENSG00000126803,ENSG00000120156,ENSG00000153064,ENSG00000050327,ENSG00000162733,ENSG00000140285,ENSG00000180353,ENSG00000189056,ENSG00000176697,ENSG00000008710,ENSG00000105976…
positive regulation of phosphorus metabolic process	GO:BP	GO:0010562	0.00506247	895	1125	ENSG00000137801,ENSG00000171867,ENSG00000198712,ENSG00000196126,ENSG00000100219,ENSG00000078140,ENSG00000167244,ENSG00000113494,ENSG00000183317,ENSG00000134853,ENSG00000150782,ENSG00000110048,ENSG00000156466,ENSG00000186951,ENSG00000126803,ENSG00000120156,ENSG00000153064,ENSG00000050327,ENSG00000162733,ENSG00000140285,ENSG00000180353,ENSG00000189056,ENSG00000176697,ENSG00000008710,ENSG00000105976…
skin development	GO:BP	GO:0043588	0.00516081	290	1125	ENSG00000108821,ENSG00000110723,ENSG00000132842,ENSG00000096696,ENSG00000164692,ENSG00000150782,ENSG00000125285,ENSG00000136068,ENSG00000136155,ENSG00000111424,ENSG00000140285,ENSG00000118898,ENSG00000116478,ENSG00000008710,ENSG00000105976,ENSG00000186395,ENSG00000083307,ENSG00000168542,ENSG00000227507,ENSG00000198719,ENSG00000062038,ENSG00000116285,ENSG00000135046,ENSG00000204262,ENSG00000154227…
negative regulation of response to external stimulus	GO:BP	GO:0032102	0.00516302	389	1125	ENSG00000137801,ENSG00000182175,ENSG00000196126,ENSG00000219438,ENSG00000082684,ENSG00000184163,ENSG00000134853,ENSG00000170381,ENSG00000186951,ENSG00000120156,ENSG00000170542,ENSG00000132386,ENSG00000107485,ENSG00000123610,ENSG00000103241,ENSG00000123609,ENSG00000122585,ENSG00000132170,ENSG00000106366,ENSG00000171522,ENSG00000165025,ENSG00000173193,ENSG00000019991,ENSG00000167680,ENSG00000142512…
negative regulation of cell death	GO:BP	GO:0060548	0.00524103	983	1125	ENSG00000106052,ENSG00000137801,ENSG00000171867,ENSG00000150093,ENSG00000166598,ENSG00000168556,ENSG00000100219,ENSG00000101421,ENSG00000159388,ENSG00000157613,ENSG00000131845,ENSG00000113494,ENSG00000162734,ENSG00000168398,ENSG00000023445,ENSG00000186951,ENSG00000119917,ENSG00000120156,ENSG00000131477,ENSG00000162733,ENSG00000180353,ENSG00000198914,ENSG00000176697,ENSG00000187098,ENSG00000116478…
cellular biogenic amine metabolic process	GO:BP	GO:0006576	0.00529219	104	1125	ENSG00000102886,ENSG00000100429,ENSG00000107485,ENSG00000064692,ENSG00000122585,ENSG00000151790,ENSG00000069696,ENSG00000150540,ENSG00000146477,ENSG00000183454,ENSG00000123360,ENSG00000184845,ENSG00000183044,ENSG00000116016,ENSG00000166741,ENSG00000164107,ENSG00000178394,ENSG00000173404,ENSG00000180176
vesicle-mediated transport	GO:BP	GO:0016192	0.00551309	1604	1125	ENSG00000137801,ENSG00000177885,ENSG00000075651,ENSG00000167371,ENSG00000101438,ENSG00000150093,ENSG00000160469,ENSG00000198848,ENSG00000135047,ENSG00000110723,ENSG00000101421,ENSG00000143545,ENSG00000164877,ENSG00000213064,ENSG00000181085,ENSG00000165527,ENSG00000271079,ENSG00000136193,ENSG00000280433,ENSG00000205302,ENSG00000105971,ENSG00000100359,ENSG00000184840,ENSG00000156675,ENSG00000181072…
nephron epithelium development	GO:BP	GO:0072009	0.00557037	114	1125	ENSG00000188064,ENSG00000198914,ENSG00000008710,ENSG00000107485,ENSG00000168743,ENSG00000260027,ENSG00000118526,ENSG00000162849,ENSG00000198719,ENSG00000128567,ENSG00000143867,ENSG00000196159,ENSG00000170561,ENSG00000248905,ENSG00000251493,ENSG00000170549,ENSG00000005073,ENSG00000197921,ENSG00000184937,ENSG00000115596
muscle contraction	GO:BP	GO:0006936	0.00562603	340	1125	ENSG00000155657,ENSG00000182253,ENSG00000101335,ENSG00000046604,ENSG00000134755,ENSG00000168398,ENSG00000181072,ENSG00000177098,ENSG00000096696,ENSG00000173991,ENSG00000148834,ENSG00000147459,ENSG00000144596,ENSG00000198626,ENSG00000168743,ENSG00000141052,ENSG00000162989,ENSG00000276289,ENSG00000105974,ENSG00000175538,ENSG00000164116,ENSG00000004468,ENSG00000176170,ENSG00000100604,ENSG00000124205…
regulation of chemotaxis	GO:BP	GO:0050920	0.00581333	221	1125	ENSG00000137801,ENSG00000082684,ENSG00000134853,ENSG00000133789,ENSG00000170381,ENSG00000172939,ENSG00000189334,ENSG00000145824,ENSG00000105976,ENSG00000128052,ENSG00000123610,ENSG00000128340,ENSG00000169429,ENSG00000184304,ENSG00000106366,ENSG00000107562,ENSG00000156026,ENSG00000167680,ENSG00000174600,ENSG00000151615,ENSG00000124205,ENSG00000120899,ENSG00000197635,ENSG00000117525,ENSG00000019582…
multicellular organismal homeostasis	GO:BP	GO:0048871	0.00592011	535	1125	ENSG00000150093,ENSG00000101421,ENSG00000112304,ENSG00000113494,ENSG00000162390,ENSG00000197599,ENSG00000131400,ENSG00000150782,ENSG00000197971,ENSG00000148344,ENSG00000105976,ENSG00000128052,ENSG00000167972,ENSG00000168542,ENSG00000107736,ENSG00000105974,ENSG00000115604,ENSG00000198719,ENSG00000165025,ENSG00000170820,ENSG00000062038,ENSG00000004468,ENSG00000141179,ENSG00000138449,ENSG00000125538…
renal tubule morphogenesis	GO:BP	GO:0061333	0.00688229	78	1125	ENSG00000008710,ENSG00000107485,ENSG00000168743,ENSG00000260027,ENSG00000118526,ENSG00000162849,ENSG00000143867,ENSG00000196159,ENSG00000170561,ENSG00000248905,ENSG00000251493,ENSG00000170549,ENSG00000005073,ENSG00000197921,ENSG00000184937,ENSG00000115596
positive regulation of monocyte chemotactic protein-1 production	GO:BP	GO:0071639	0.00705766	14	1125	ENSG00000122691,ENSG00000165025,ENSG00000125538,ENSG00000089127,ENSG00000111331,ENSG00000153898,ENSG00000172243
cell junction organization	GO:BP	GO:0034330	0.00775551	691	1125	ENSG00000137801,ENSG00000171867,ENSG00000138071,ENSG00000169756,ENSG00000143545,ENSG00000164877,ENSG00000165527,ENSG00000046604,ENSG00000188064,ENSG00000096696,ENSG00000225968,ENSG00000170381,ENSG00000131409,ENSG00000099864,ENSG00000120156,ENSG00000131477,ENSG00000189056,ENSG00000176697,ENSG00000188763,ENSG00000128052,ENSG00000069188,ENSG00000110841,ENSG00000134760,ENSG00000277363,ENSG00000083307…
response to xenobiotic stimulus	GO:BP	GO:0009410	0.00781445	408	1125	ENSG00000137801,ENSG00000171867,ENSG00000172828,ENSG00000116791,ENSG00000117724,ENSG00000108821,ENSG00000051180,ENSG00000148834,ENSG00000164082,ENSG00000130649,ENSG00000167972,ENSG00000007171,ENSG00000107485,ENSG00000186642,ENSG00000163273,ENSG00000039068,ENSG00000132170,ENSG00000164342,ENSG00000148677,ENSG00000062038,ENSG00000004468,ENSG00000183454,ENSG00000110848,ENSG00000103546,ENSG00000010932…
regulation of protein phosphorylation	GO:BP	GO:0001932	0.00799175	1097	1125	ENSG00000137801,ENSG00000171867,ENSG00000131370,ENSG00000155657,ENSG00000196126,ENSG00000126259,ENSG00000100219,ENSG00000164266,ENSG00000078140,ENSG00000167244,ENSG00000113494,ENSG00000168398,ENSG00000051180,ENSG00000172403,ENSG00000150782,ENSG00000110048,ENSG00000156466,ENSG00000153721,ENSG00000126803,ENSG00000120156,ENSG00000147883,ENSG00000153064,ENSG00000050327,ENSG00000162733,ENSG00000140285…
regulation of hormone secretion	GO:BP	GO:0046883	0.00799908	236	1125	ENSG00000053438,ENSG00000196126,ENSG00000164266,ENSG00000156675,ENSG00000184163,ENSG00000110048,ENSG00000272636,ENSG00000007171,ENSG00000003147,ENSG00000134443,ENSG00000132170,ENSG00000156026,ENSG00000174672,ENSG00000164756,ENSG00000144891,ENSG00000118640,ENSG00000004468,ENSG00000135046,ENSG00000166573,ENSG00000125538,ENSG00000100604,ENSG00000007516,ENSG00000124205,ENSG00000152661,ENSG00000006071…
regulation of cellular biosynthetic process	GO:BP	GO:0031326	0.00801457	4085	1125	ENSG00000106052,ENSG00000137801,ENSG00000171867,ENSG00000198712,ENSG00000075651,ENSG00000182175,ENSG00000165804,ENSG00000174306,ENSG00000117724,ENSG00000196126,ENSG00000108821,ENSG00000067066,ENSG00000138071,ENSG00000075407,ENSG00000168556,ENSG00000167771,ENSG00000155827,ENSG00000138136,ENSG00000198848,ENSG00000100219,ENSG00000169756,ENSG00000173230,ENSG00000134954,ENSG00000159388,ENSG00000181085…
nephron morphogenesis	GO:BP	GO:0072028	0.00820744	79	1125	ENSG00000008710,ENSG00000107485,ENSG00000168743,ENSG00000260027,ENSG00000118526,ENSG00000162849,ENSG00000143867,ENSG00000196159,ENSG00000170561,ENSG00000248905,ENSG00000251493,ENSG00000170549,ENSG00000005073,ENSG00000197921,ENSG00000184937,ENSG00000115596
regulation of metabolic process	GO:BP	GO:0019222	0.00828495	7313	1125	ENSG00000163191,ENSG00000106052,ENSG00000137801,ENSG00000171867,ENSG00000198712,ENSG00000177885,ENSG00000075651,ENSG00000182175,ENSG00000150093,ENSG00000131370,ENSG00000165804,ENSG00000155657,ENSG00000174306,ENSG00000065833,ENSG00000117724,ENSG00000170275,ENSG00000196126,ENSG00000197153,ENSG00000108821,ENSG00000124942,ENSG00000166598,ENSG00000126259,ENSG00000067066,ENSG00000138071,ENSG00000179630…
vascular process in circulatory system	GO:BP	GO:0003018	0.00835263	260	1125	ENSG00000114770,ENSG00000168398,ENSG00000120937,ENSG00000120156,ENSG00000147459,ENSG00000131477,ENSG00000174721,ENSG00000144596,ENSG00000112499,ENSG00000131016,ENSG00000186642,ENSG00000140795,ENSG00000213949,ENSG00000105974,ENSG00000164116,ENSG00000144891,ENSG00000146477,ENSG00000004468,ENSG00000124205,ENSG00000118777,ENSG00000188778,ENSG00000006071,ENSG00000184845,ENSG00000073756,ENSG00000148680…
cellular response to hormone stimulus	GO:BP	GO:0032870	0.00841376	582	1125	ENSG00000177885,ENSG00000198840,ENSG00000100219,ENSG00000135047,ENSG00000164266,ENSG00000143545,ENSG00000136931,ENSG00000105971,ENSG00000167244,ENSG00000113494,ENSG00000184163,ENSG00000164040,ENSG00000186951,ENSG00000119138,ENSG00000131477,ENSG00000184811,ENSG00000162733,ENSG00000116478,ENSG00000170542,ENSG00000168461,ENSG00000132386,ENSG00000113580,ENSG00000136111,ENSG00000132170,ENSG00000112964…
regulation of growth	GO:BP	GO:0040008	0.00851991	665	1125	ENSG00000168556,ENSG00000100219,ENSG00000166794,ENSG00000167244,ENSG00000157343,ENSG00000082684,ENSG00000092820,ENSG00000170381,ENSG00000159216,ENSG00000120937,ENSG00000186951,ENSG00000104205,ENSG00000151718,ENSG00000198399,ENSG00000187866,ENSG00000176697,ENSG00000100739,ENSG00000080503,ENSG00000144847,ENSG00000125148,ENSG00000130558,ENSG00000141052,ENSG00000163273,ENSG00000146674,ENSG00000132170…
regulation of phosphate metabolic process	GO:BP	GO:0019220	0.00853039	1386	1125	ENSG00000137801,ENSG00000171867,ENSG00000198712,ENSG00000131370,ENSG00000155657,ENSG00000196126,ENSG00000166598,ENSG00000126259,ENSG00000179630,ENSG00000100219,ENSG00000164266,ENSG00000078140,ENSG00000167244,ENSG00000113494,ENSG00000168398,ENSG00000051180,ENSG00000183317,ENSG00000134853,ENSG00000133789,ENSG00000172403,ENSG00000150782,ENSG00000110048,ENSG00000156466,ENSG00000153721,ENSG00000186951…
inorganic ion homeostasis	GO:BP	GO:0098771	0.00855827	596	1125	ENSG00000171867,ENSG00000123104,ENSG00000166598,ENSG00000179630,ENSG00000105971,ENSG00000132842,ENSG00000108588,ENSG00000162572,ENSG00000189334,ENSG00000148834,ENSG00000120937,ENSG00000150995,ENSG00000111424,ENSG00000188763,ENSG00000100739,ENSG00000128052,ENSG00000125148,ENSG00000198626,ENSG00000104369,ENSG00000123191,ENSG00000055732,ENSG00000157214,ENSG00000069696,ENSG00000184304,ENSG00000107562…
regulation of interleukin-2 production	GO:BP	GO:0032663	0.00865389	62	1125	ENSG00000171867,ENSG00000092820,ENSG00000159216,ENSG00000107485,ENSG00000135046,ENSG00000125538,ENSG00000118503,ENSG00000198286,ENSG00000133661,ENSG00000089692,ENSG00000115008,ENSG00000117228,ENSG00000172243,ENSG00000065675
interleukin-2 production	GO:BP	GO:0032623	0.00865389	62	1125	ENSG00000171867,ENSG00000092820,ENSG00000159216,ENSG00000107485,ENSG00000135046,ENSG00000125538,ENSG00000118503,ENSG00000198286,ENSG00000133661,ENSG00000089692,ENSG00000115008,ENSG00000117228,ENSG00000172243,ENSG00000065675
ion homeostasis	GO:BP	GO:0050801	0.00868002	610	1125	ENSG00000171867,ENSG00000123104,ENSG00000166598,ENSG00000179630,ENSG00000105971,ENSG00000132842,ENSG00000108588,ENSG00000162572,ENSG00000189334,ENSG00000148834,ENSG00000120937,ENSG00000150995,ENSG00000111424,ENSG00000164082,ENSG00000188763,ENSG00000100739,ENSG00000128052,ENSG00000125148,ENSG00000198626,ENSG00000104369,ENSG00000123191,ENSG00000055732,ENSG00000157214,ENSG00000069696,ENSG00000184304…
axon guidance	GO:BP	GO:0007411	0.00874273	237	1125	ENSG00000053747,ENSG00000082684,ENSG00000183317,ENSG00000170381,ENSG00000163492,ENSG00000134115,ENSG00000189056,ENSG00000176697,ENSG00000099617,ENSG00000107485,ENSG00000128340,ENSG00000065320,ENSG00000107562,ENSG00000258947,ENSG00000149972,ENSG00000167680,ENSG00000154134,ENSG00000184347,ENSG00000151615,ENSG00000124205,ENSG00000080224,ENSG00000196569,ENSG00000144857,ENSG00000251493,ENSG00000198400…
nephron development	GO:BP	GO:0072006	0.00876771	148	1125	ENSG00000188064,ENSG00000134853,ENSG00000120156,ENSG00000198914,ENSG00000008710,ENSG00000107485,ENSG00000168743,ENSG00000260027,ENSG00000118526,ENSG00000162849,ENSG00000198719,ENSG00000128567,ENSG00000143867,ENSG00000196159,ENSG00000170561,ENSG00000248905,ENSG00000251493,ENSG00000170549,ENSG00000005073,ENSG00000197921,ENSG00000160712,ENSG00000184937,ENSG00000115596
regulation of phosphorus metabolic process	GO:BP	GO:0051174	0.00912053	1388	1125	ENSG00000137801,ENSG00000171867,ENSG00000198712,ENSG00000131370,ENSG00000155657,ENSG00000196126,ENSG00000166598,ENSG00000126259,ENSG00000179630,ENSG00000100219,ENSG00000164266,ENSG00000078140,ENSG00000167244,ENSG00000113494,ENSG00000168398,ENSG00000051180,ENSG00000183317,ENSG00000134853,ENSG00000133789,ENSG00000172403,ENSG00000150782,ENSG00000110048,ENSG00000156466,ENSG00000153721,ENSG00000186951…
regulation of protein modification process	GO:BP	GO:0031399	0.0091888	1527	1125	ENSG00000137801,ENSG00000171867,ENSG00000131370,ENSG00000155657,ENSG00000170275,ENSG00000196126,ENSG00000166598,ENSG00000126259,ENSG00000168556,ENSG00000155827,ENSG00000100219,ENSG00000164266,ENSG00000078140,ENSG00000139174,ENSG00000092330,ENSG00000167244,ENSG00000131845,ENSG00000113494,ENSG00000109111,ENSG00000145391,ENSG00000142676,ENSG00000168398,ENSG00000051180,ENSG00000023445,ENSG00000133789…
gonad development	GO:BP	GO:0008406	0.00923345	226	1125	ENSG00000168556,ENSG00000143545,ENSG00000136931,ENSG00000106003,ENSG00000139549,ENSG00000134853,ENSG00000128052,ENSG00000154734,ENSG00000107485,ENSG00000123610,ENSG00000118526,ENSG00000164342,ENSG00000170820,ENSG00000143867,ENSG00000169946,ENSG00000253293,ENSG00000184347,ENSG00000123342,ENSG00000152661,ENSG00000115008,ENSG00000176399,ENSG00000177551,ENSG00000171794,ENSG00000198400,ENSG00000122641…
regulation of cellular protein metabolic process	GO:BP	GO:0032268	0.00925123	2370	1125	ENSG00000137801,ENSG00000171867,ENSG00000075651,ENSG00000182175,ENSG00000131370,ENSG00000155657,ENSG00000170275,ENSG00000196126,ENSG00000166598,ENSG00000126259,ENSG00000168556,ENSG00000155827,ENSG00000100219,ENSG00000164266,ENSG00000078140,ENSG00000159388,ENSG00000139174,ENSG00000101160,ENSG00000092330,ENSG00000167244,ENSG00000131845,ENSG00000113494,ENSG00000020577,ENSG00000109111,ENSG00000145391…
positive regulation of cellular protein metabolic process	GO:BP	GO:0032270	0.00995922	1406	1125	ENSG00000137801,ENSG00000171867,ENSG00000075651,ENSG00000182175,ENSG00000196126,ENSG00000168556,ENSG00000155827,ENSG00000100219,ENSG00000078140,ENSG00000139174,ENSG00000167244,ENSG00000131845,ENSG00000113494,ENSG00000020577,ENSG00000106333,ENSG00000137752,ENSG00000023445,ENSG00000197168,ENSG00000092820,ENSG00000150782,ENSG00000110048,ENSG00000156466,ENSG00000108387,ENSG00000126803,ENSG00000197971…
T cell activation	GO:BP	GO:0042110	0.00999124	504	1125	ENSG00000171867,ENSG00000196126,ENSG00000100219,ENSG00000135047,ENSG00000167244,ENSG00000198502,ENSG00000144802,ENSG00000132842,ENSG00000106003,ENSG00000150782,ENSG00000159216,ENSG00000124813,ENSG00000135144,ENSG00000198435,ENSG00000107485,ENSG00000134352,ENSG00000100097,ENSG00000128340,ENSG00000153029,ENSG00000064012,ENSG00000105974,ENSG00000115604,ENSG00000171522,ENSG00000165025,ENSG00000168685…
axonogenesis	GO:BP	GO:0007409	0.0100956	438	1125	ENSG00000150093,ENSG00000053747,ENSG00000160469,ENSG00000082684,ENSG00000183317,ENSG00000170381,ENSG00000163492,ENSG00000197971,ENSG00000134115,ENSG00000189056,ENSG00000158470,ENSG00000176697,ENSG00000099617,ENSG00000107485,ENSG00000128340,ENSG00000130558,ENSG00000181790,ENSG00000065320,ENSG00000171956,ENSG00000107562,ENSG00000174672,ENSG00000154764,ENSG00000258947,ENSG00000149972,ENSG00000167680…
regulation of endopeptidase activity	GO:BP	GO:0052548	0.0101163	412	1125	ENSG00000137801,ENSG00000171867,ENSG00000164266,ENSG00000137752,ENSG00000023445,ENSG00000197168,ENSG00000197971,ENSG00000105825,ENSG00000116478,ENSG00000170542,ENSG00000177595,ENSG00000112499,ENSG00000132386,ENSG00000003400,ENSG00000064012,ENSG00000181634,ENSG00000197442,ENSG00000078081,ENSG00000132170,ENSG00000106366,ENSG00000165025,ENSG00000124116,ENSG00000019991,ENSG00000079257,ENSG00000163359…
regulation of transcription, DNA-templated	GO:BP	GO:0006355	0.01016	3451	1125	ENSG00000106052,ENSG00000171867,ENSG00000182175,ENSG00000165804,ENSG00000174306,ENSG00000117724,ENSG00000196126,ENSG00000108821,ENSG00000067066,ENSG00000138071,ENSG00000075407,ENSG00000168556,ENSG00000167771,ENSG00000155827,ENSG00000138136,ENSG00000100219,ENSG00000169756,ENSG00000173230,ENSG00000134954,ENSG00000159388,ENSG00000196670,ENSG00000120690,ENSG00000139174,ENSG00000136931,ENSG00000100429…
regulation of macromolecule biosynthetic process	GO:BP	GO:0010556	0.0101831	3926	1125	ENSG00000106052,ENSG00000137801,ENSG00000171867,ENSG00000075651,ENSG00000182175,ENSG00000165804,ENSG00000174306,ENSG00000117724,ENSG00000196126,ENSG00000108821,ENSG00000067066,ENSG00000138071,ENSG00000075407,ENSG00000168556,ENSG00000167771,ENSG00000155827,ENSG00000138136,ENSG00000100219,ENSG00000169756,ENSG00000173230,ENSG00000134954,ENSG00000159388,ENSG00000181085,ENSG00000196670,ENSG00000120690…
regulation of nucleic acid-templated transcription	GO:BP	GO:1903506	0.01038	3452	1125	ENSG00000106052,ENSG00000171867,ENSG00000182175,ENSG00000165804,ENSG00000174306,ENSG00000117724,ENSG00000196126,ENSG00000108821,ENSG00000067066,ENSG00000138071,ENSG00000075407,ENSG00000168556,ENSG00000167771,ENSG00000155827,ENSG00000138136,ENSG00000100219,ENSG00000169756,ENSG00000173230,ENSG00000134954,ENSG00000159388,ENSG00000196670,ENSG00000120690,ENSG00000139174,ENSG00000136931,ENSG00000100429…
regulation of blood circulation	GO:BP	GO:1903522	0.0106265	251	1125	ENSG00000046604,ENSG00000134755,ENSG00000168398,ENSG00000181072,ENSG00000177098,ENSG00000096696,ENSG00000148834,ENSG00000150995,ENSG00000147459,ENSG00000198626,ENSG00000162989,ENSG00000224420,ENSG00000276289,ENSG00000105974,ENSG00000175538,ENSG00000144891,ENSG00000004468,ENSG00000100604,ENSG00000124205,ENSG00000152661,ENSG00000057294,ENSG00000073756,ENSG00000163217,ENSG00000116016,ENSG00000105851…
regulation of immune effector process	GO:BP	GO:0002697	0.01073	349	1125	ENSG00000196126,ENSG00000179630,ENSG00000100219,ENSG00000109111,ENSG00000144802,ENSG00000156515,ENSG00000150782,ENSG00000115594,ENSG00000163687,ENSG00000170542,ENSG00000007171,ENSG00000107485,ENSG00000103241,ENSG00000128340,ENSG00000153029,ENSG00000128590,ENSG00000164342,ENSG00000115604,ENSG00000165025,ENSG00000168685,ENSG00000165732,ENSG00000118640,ENSG00000130303,ENSG00000135046,ENSG00000125538…
cartilage condensation	GO:BP	GO:0001502	0.0107465	20	1125	ENSG00000157766,ENSG00000008710,ENSG00000110693,ENSG00000154764,ENSG00000111341,ENSG00000043039,ENSG00000138696,ENSG00000164853
cellular ion homeostasis	GO:BP	GO:0006873	0.0111961	506	1125	ENSG00000171867,ENSG00000123104,ENSG00000166598,ENSG00000179630,ENSG00000105971,ENSG00000132842,ENSG00000108588,ENSG00000162572,ENSG00000148834,ENSG00000150995,ENSG00000111424,ENSG00000188763,ENSG00000100739,ENSG00000125148,ENSG00000198626,ENSG00000104369,ENSG00000123191,ENSG00000055732,ENSG00000157214,ENSG00000069696,ENSG00000184304,ENSG00000107562,ENSG00000107736,ENSG00000105974,ENSG00000156026…
developmental maturation	GO:BP	GO:0021700	0.0113145	300	1125	ENSG00000164266,ENSG00000162782,ENSG00000197599,ENSG00000124813,ENSG00000099864,ENSG00000189056,ENSG00000158470,ENSG00000128052,ENSG00000107485,ENSG00000163273,ENSG00000162599,ENSG00000132170,ENSG00000062038,ENSG00000140090,ENSG00000058404,ENSG00000169594,ENSG00000007516,ENSG00000152661,ENSG00000100987,ENSG00000196159,ENSG00000120899,ENSG00000162722,ENSG00000106004,ENSG00000139567,ENSG00000116016…
catecholamine transport	GO:BP	GO:0051937	0.0114193	72	1125	ENSG00000181085,ENSG00000110975,ENSG00000164082,ENSG00000112499,ENSG00000069696,ENSG00000107562,ENSG00000101204,ENSG00000146477,ENSG00000103546,ENSG00000100604,ENSG00000082556,ENSG00000184845,ENSG00000183044,ENSG00000135312,ENSG00000134207
positive regulation of cell-cell adhesion	GO:BP	GO:0022409	0.0115054	288	1125	ENSG00000196126,ENSG00000100219,ENSG00000134954,ENSG00000167244,ENSG00000198502,ENSG00000144802,ENSG00000132842,ENSG00000150782,ENSG00000159216,ENSG00000107485,ENSG00000134352,ENSG00000100097,ENSG00000105974,ENSG00000162849,ENSG00000165025,ENSG00000168685,ENSG00000128567,ENSG00000135046,ENSG00000174175,ENSG00000125538,ENSG00000103490,ENSG00000130475,ENSG00000198286,ENSG00000115008,ENSG00000197635…
heart morphogenesis	GO:BP	GO:0003007	0.0115634	252	1125	ENSG00000155657,ENSG00000138136,ENSG00000096696,ENSG00000173991,ENSG00000120156,ENSG00000154734,ENSG00000107485,ENSG00000198626,ENSG00000103241,ENSG00000130558,ENSG00000083307,ENSG00000122691,ENSG00000198719,ENSG00000103034,ENSG00000148677,ENSG00000115641,ENSG00000198796,ENSG00000169946,ENSG00000184347,ENSG00000152661,ENSG00000057294,ENSG00000196159,ENSG00000185149,ENSG00000164532,ENSG00000139567…
metanephric nephron development	GO:BP	GO:0072210	0.0124166	40	1125	ENSG00000134853,ENSG00000008710,ENSG00000118526,ENSG00000162849,ENSG00000143867,ENSG00000170561,ENSG00000248905,ENSG00000251493,ENSG00000170549,ENSG00000197921,ENSG00000184937
transcription, DNA-templated	GO:BP	GO:0006351	0.0124886	3579	1125	ENSG00000106052,ENSG00000171867,ENSG00000182175,ENSG00000165804,ENSG00000174306,ENSG00000278637,ENSG00000117724,ENSG00000196126,ENSG00000108821,ENSG00000067066,ENSG00000138071,ENSG00000075407,ENSG00000168556,ENSG00000167771,ENSG00000155827,ENSG00000138136,ENSG00000100219,ENSG00000169756,ENSG00000173230,ENSG00000134954,ENSG00000159388,ENSG00000196670,ENSG00000120690,ENSG00000139174,ENSG00000136931…
regulation of RNA biosynthetic process	GO:BP	GO:2001141	0.0125746	3461	1125	ENSG00000106052,ENSG00000171867,ENSG00000182175,ENSG00000165804,ENSG00000174306,ENSG00000117724,ENSG00000196126,ENSG00000108821,ENSG00000067066,ENSG00000138071,ENSG00000075407,ENSG00000168556,ENSG00000167771,ENSG00000155827,ENSG00000138136,ENSG00000100219,ENSG00000169756,ENSG00000173230,ENSG00000134954,ENSG00000159388,ENSG00000196670,ENSG00000120690,ENSG00000139174,ENSG00000136931,ENSG00000100429…
nucleic acid-templated transcription	GO:BP	GO:0097659	0.0127522	3580	1125	ENSG00000106052,ENSG00000171867,ENSG00000182175,ENSG00000165804,ENSG00000174306,ENSG00000278637,ENSG00000117724,ENSG00000196126,ENSG00000108821,ENSG00000067066,ENSG00000138071,ENSG00000075407,ENSG00000168556,ENSG00000167771,ENSG00000155827,ENSG00000138136,ENSG00000100219,ENSG00000169756,ENSG00000173230,ENSG00000134954,ENSG00000159388,ENSG00000196670,ENSG00000120690,ENSG00000139174,ENSG00000136931…
positive regulation of phosphorylation	GO:BP	GO:0042327	0.0130736	816	1125	ENSG00000137801,ENSG00000171867,ENSG00000196126,ENSG00000100219,ENSG00000078140,ENSG00000167244,ENSG00000113494,ENSG00000183317,ENSG00000134853,ENSG00000150782,ENSG00000110048,ENSG00000156466,ENSG00000126803,ENSG00000120156,ENSG00000153064,ENSG00000050327,ENSG00000162733,ENSG00000140285,ENSG00000180353,ENSG00000189056,ENSG00000176697,ENSG00000008710,ENSG00000105976,ENSG00000128052,ENSG00000102755…
regulation of RNA metabolic process	GO:BP	GO:0051252	0.0136462	3753	1125	ENSG00000106052,ENSG00000171867,ENSG00000182175,ENSG00000165804,ENSG00000174306,ENSG00000117724,ENSG00000196126,ENSG00000108821,ENSG00000124942,ENSG00000067066,ENSG00000138071,ENSG00000075407,ENSG00000168556,ENSG00000167771,ENSG00000155827,ENSG00000138136,ENSG00000100219,ENSG00000169756,ENSG00000173230,ENSG00000134954,ENSG00000159388,ENSG00000196670,ENSG00000120690,ENSG00000139174,ENSG00000136931…
positive regulation of smooth muscle cell proliferation	GO:BP	GO:0048661	0.0136633	82	1125	ENSG00000137801,ENSG00000100219,ENSG00000150782,ENSG00000162733,ENSG00000116478,ENSG00000154734,ENSG00000197442,ENSG00000104415,ENSG00000152661,ENSG00000073756,ENSG00000169403,ENSG00000166831,ENSG00000135312,ENSG00000197921,ENSG00000160712,ENSG00000103056
cell morphogenesis involved in neuron differentiation	GO:BP	GO:0048667	0.0137977	564	1125	ENSG00000150093,ENSG00000053747,ENSG00000160469,ENSG00000138071,ENSG00000082684,ENSG00000183317,ENSG00000170381,ENSG00000163492,ENSG00000197971,ENSG00000134115,ENSG00000189056,ENSG00000158470,ENSG00000176697,ENSG00000099617,ENSG00000107485,ENSG00000128340,ENSG00000130558,ENSG00000277363,ENSG00000181790,ENSG00000143126,ENSG00000065320,ENSG00000171956,ENSG00000107562,ENSG00000107736,ENSG00000174672…
response to retinoic acid	GO:BP	GO:0032526	0.0144001	111	1125	ENSG00000108821,ENSG00000067066,ENSG00000188064,ENSG00000132386,ENSG00000132170,ENSG00000121207,ENSG00000004468,ENSG00000143867,ENSG00000162670,ENSG00000120899,ENSG00000105989,ENSG00000254087,ENSG00000111432,ENSG00000164107,ENSG00000179046,ENSG00000169884,ENSG00000115596,ENSG00000061492,ENSG00000124253
development of primary sexual characteristics	GO:BP	GO:0045137	0.0144219	231	1125	ENSG00000168556,ENSG00000143545,ENSG00000136931,ENSG00000106003,ENSG00000139549,ENSG00000134853,ENSG00000128052,ENSG00000154734,ENSG00000107485,ENSG00000123610,ENSG00000118526,ENSG00000164342,ENSG00000170820,ENSG00000143867,ENSG00000169946,ENSG00000253293,ENSG00000184347,ENSG00000123342,ENSG00000152661,ENSG00000115008,ENSG00000176399,ENSG00000177551,ENSG00000171794,ENSG00000198400,ENSG00000122641…
response to mechanical stimulus	GO:BP	GO:0009612	0.0146509	208	1125	ENSG00000137801,ENSG00000155657,ENSG00000108821,ENSG00000159388,ENSG00000145390,ENSG00000137752,ENSG00000173991,ENSG00000136155,ENSG00000162733,ENSG00000118898,ENSG00000174343,ENSG00000008710,ENSG00000100739,ENSG00000198626,ENSG00000186642,ENSG00000064012,ENSG00000132170,ENSG00000107562,ENSG00000164342,ENSG00000171522,ENSG00000148677,ENSG00000125538,ENSG00000111321,ENSG00000120899,ENSG00000073756…
regulation of protein secretion	GO:BP	GO:0050708	0.0147109	243	1125	ENSG00000053438,ENSG00000155657,ENSG00000196126,ENSG00000110723,ENSG00000165527,ENSG00000156675,ENSG00000184163,ENSG00000092820,ENSG00000110048,ENSG00000272636,ENSG00000007171,ENSG00000198087,ENSG00000003147,ENSG00000277363,ENSG00000132170,ENSG00000069696,ENSG00000156026,ENSG00000174672,ENSG00000164756,ENSG00000148677,ENSG00000004468,ENSG00000125538,ENSG00000100604,ENSG00000007516,ENSG00000111863…
regulation of protein metabolic process	GO:BP	GO:0051246	0.0148802	2536	1125	ENSG00000137801,ENSG00000171867,ENSG00000075651,ENSG00000182175,ENSG00000131370,ENSG00000155657,ENSG00000170275,ENSG00000196126,ENSG00000166598,ENSG00000126259,ENSG00000168556,ENSG00000155827,ENSG00000100219,ENSG00000164266,ENSG00000078140,ENSG00000159388,ENSG00000139174,ENSG00000101160,ENSG00000092330,ENSG00000167244,ENSG00000131845,ENSG00000113494,ENSG00000100359,ENSG00000020577,ENSG00000109111…
cellular process	GO:BP	GO:0009987	0.0150554	19395	1125	ENSG00000275464,ENSG00000163682,ENSG00000155542,ENSG00000214026,ENSG00000143870,ENSG00000171747,ENSG00000163191,ENSG00000106052,ENSG00000137801,ENSG00000053438,ENSG00000171867,ENSG00000198712,ENSG00000177885,ENSG00000183628,ENSG00000198840,ENSG00000198888,ENSG00000198899,ENSG00000243708,ENSG00000198763,ENSG00000075651,ENSG00000167371,ENSG00000154760,ENSG00000172828,ENSG00000103226,ENSG00000228253…
regulation of blood pressure	GO:BP	GO:0008217	0.0156353	186	1125	ENSG00000101160,ENSG00000164692,ENSG00000164308,ENSG00000120937,ENSG00000186951,ENSG00000131477,ENSG00000100739,ENSG00000144596,ENSG00000007171,ENSG00000122585,ENSG00000099337,ENSG00000132170,ENSG00000224420,ENSG00000198719,ENSG00000170820,ENSG00000164116,ENSG00000144891,ENSG00000100604,ENSG00000124205,ENSG00000188778,ENSG00000073756,ENSG00000169403,ENSG00000139567,ENSG00000183044,ENSG00000197616…
glycosaminoglycan metabolic process	GO:BP	GO:0030203	0.0157447	132	1125	ENSG00000114770,ENSG00000136542,ENSG00000125430,ENSG00000157766,ENSG00000123610,ENSG00000135702,ENSG00000213420,ENSG00000198108,ENSG00000122254,ENSG00000011465,ENSG00000172987,ENSG00000147408,ENSG00000125538,ENSG00000130287,ENSG00000103888,ENSG00000154080,ENSG00000026508,ENSG00000173083,ENSG00000133800,ENSG00000179399,ENSG00000103056
neuron migration	GO:BP	GO:0001764	0.0158366	164	1125	ENSG00000108387,ENSG00000189056,ENSG00000131584,ENSG00000107485,ENSG00000168542,ENSG00000122691,ENSG00000143126,ENSG00000065320,ENSG00000107562,ENSG00000125492,ENSG00000261678,ENSG00000152580,ENSG00000058404,ENSG00000152661,ENSG00000184845,ENSG00000164532,ENSG00000182968,ENSG00000164438,ENSG00000215397,ENSG00000165606,ENSG00000112139,ENSG00000007372,ENSG00000150625,ENSG00000109132
response to molecule of bacterial origin	GO:BP	GO:0002237	0.0158686	342	1125	ENSG00000100219,ENSG00000137752,ENSG00000150782,ENSG00000189334,ENSG00000100739,ENSG00000007171,ENSG00000131016,ENSG00000064012,ENSG00000169429,ENSG00000174130,ENSG00000170458,ENSG00000106366,ENSG00000171522,ENSG00000148677,ENSG00000174125,ENSG00000174175,ENSG00000125384,ENSG00000160951,ENSG00000010932,ENSG00000125538,ENSG00000103490,ENSG00000118503,ENSG00000163735,ENSG00000187867,ENSG00000115008…
negative regulation of locomotion	GO:BP	GO:0040013	0.0159706	317	1125	ENSG00000137801,ENSG00000067066,ENSG00000219438,ENSG00000155827,ENSG00000181085,ENSG00000082684,ENSG00000170381,ENSG00000187098,ENSG00000132386,ENSG00000107485,ENSG00000123610,ENSG00000166780,ENSG00000141052,ENSG00000168542,ENSG00000181790,ENSG00000146674,ENSG00000039068,ENSG00000132170,ENSG00000106366,ENSG00000107562,ENSG00000171522,ENSG00000103034,ENSG00000111348,ENSG00000140832,ENSG00000130303…
kidney development	GO:BP	GO:0001822	0.016469	305	1125	ENSG00000117724,ENSG00000196549,ENSG00000188064,ENSG00000134853,ENSG00000156466,ENSG00000120156,ENSG00000198914,ENSG00000008710,ENSG00000154734,ENSG00000132386,ENSG00000107485,ENSG00000168743,ENSG00000187210,ENSG00000077943,ENSG00000260027,ENSG00000176928,ENSG00000118526,ENSG00000162849,ENSG00000198719,ENSG00000144891,ENSG00000128567,ENSG00000198598,ENSG00000143867,ENSG00000196159,ENSG00000170561…
regulation of membrane potential	GO:BP	GO:0042391	0.0167166	420	1125	ENSG00000046604,ENSG00000145390,ENSG00000134755,ENSG00000177098,ENSG00000096696,ENSG00000189056,ENSG00000174343,ENSG00000188763,ENSG00000128052,ENSG00000110881,ENSG00000144847,ENSG00000198626,ENSG00000162989,ENSG00000099337,ENSG00000069696,ENSG00000102924,ENSG00000101204,ENSG00000276289,ENSG00000105974,ENSG00000175538,ENSG00000163377,ENSG00000154764,ENSG00000197580,ENSG00000140090,ENSG00000135519…
glial cell differentiation	GO:BP	GO:0010001	0.0167181	221	1125	ENSG00000135144,ENSG00000189056,ENSG00000158470,ENSG00000116478,ENSG00000134352,ENSG00000152784,ENSG00000110693,ENSG00000132170,ENSG00000171368,ENSG00000198719,ENSG00000103260,ENSG00000146216,ENSG00000125538,ENSG00000124920,ENSG00000184845,ENSG00000144230,ENSG00000163220,ENSG00000185668,ENSG00000182968,ENSG00000254087,ENSG00000153902,ENSG00000186868,ENSG00000184454,ENSG00000197921,ENSG00000131914…
aminoglycan metabolic process	GO:BP	GO:0006022	0.0167436	143	1125	ENSG00000114770,ENSG00000136542,ENSG00000125430,ENSG00000157766,ENSG00000158470,ENSG00000123610,ENSG00000135702,ENSG00000213420,ENSG00000198108,ENSG00000122254,ENSG00000011465,ENSG00000172987,ENSG00000147408,ENSG00000125538,ENSG00000130287,ENSG00000103888,ENSG00000154080,ENSG00000026508,ENSG00000173083,ENSG00000133800,ENSG00000179399,ENSG00000103056
ventricular cardiac muscle cell action potential	GO:BP	GO:0086005	0.017206	34	1125	ENSG00000046604,ENSG00000134755,ENSG00000096696,ENSG00000198626,ENSG00000162989,ENSG00000276289,ENSG00000105974,ENSG00000175538,ENSG00000057294,ENSG00000152049
regulation of transcription by RNA polymerase II	GO:BP	GO:0006357	0.0174374	2559	1125	ENSG00000182175,ENSG00000165804,ENSG00000174306,ENSG00000067066,ENSG00000138071,ENSG00000075407,ENSG00000167771,ENSG00000138136,ENSG00000100219,ENSG00000134954,ENSG00000159388,ENSG00000196670,ENSG00000120690,ENSG00000136931,ENSG00000100429,ENSG00000157613,ENSG00000167244,ENSG00000131845,ENSG00000130803,ENSG00000188779,ENSG00000117036,ENSG00000109111,ENSG00000127903,ENSG00000132842,ENSG00000089280…
regulation of transmembrane transport	GO:BP	GO:0034762	0.0179259	569	1125	ENSG00000137801,ENSG00000171867,ENSG00000150093,ENSG00000124942,ENSG00000162734,ENSG00000099625,ENSG00000177098,ENSG00000184163,ENSG00000172939,ENSG00000148834,ENSG00000153721,ENSG00000126803,ENSG00000185760,ENSG00000189056,ENSG00000100739,ENSG00000162975,ENSG00000198626,ENSG00000104369,ENSG00000148175,ENSG00000122691,ENSG00000162989,ENSG00000099337,ENSG00000069696,ENSG00000184304,ENSG00000276289…
amide transport	GO:BP	GO:0042886	0.0182108	294	1125	ENSG00000053438,ENSG00000196126,ENSG00000114770,ENSG00000164266,ENSG00000142494,ENSG00000184163,ENSG00000138069,ENSG00000112394,ENSG00000110048,ENSG00000272636,ENSG00000198914,ENSG00000007171,ENSG00000003147,ENSG00000134443,ENSG00000156026,ENSG00000174672,ENSG00000164756,ENSG00000155093,ENSG00000204267,ENSG00000004468,ENSG00000168993,ENSG00000135046,ENSG00000125538,ENSG00000100604,ENSG00000007516…
gliogenesis	GO:BP	GO:0042063	0.0182108	294	1125	ENSG00000135144,ENSG00000147883,ENSG00000189056,ENSG00000158470,ENSG00000116478,ENSG00000134352,ENSG00000166780,ENSG00000152784,ENSG00000110693,ENSG00000132170,ENSG00000171368,ENSG00000198719,ENSG00000135046,ENSG00000103260,ENSG00000146216,ENSG00000125538,ENSG00000124920,ENSG00000006071,ENSG00000120899,ENSG00000184845,ENSG00000144230,ENSG00000163220,ENSG00000185668,ENSG00000182968,ENSG00000254087…
protein kinase B signaling	GO:BP	GO:0043491	0.0184079	199	1125	ENSG00000137801,ENSG00000150093,ENSG00000100219,ENSG00000167244,ENSG00000184163,ENSG00000150782,ENSG00000186951,ENSG00000120156,ENSG00000153064,ENSG00000164082,ENSG00000180353,ENSG00000105976,ENSG00000128052,ENSG00000107485,ENSG00000159445,ENSG00000125538,ENSG00000111863,ENSG00000117525,ENSG00000170927,ENSG00000198400,ENSG00000184731,ENSG00000105851,ENSG00000146242,ENSG00000173083,ENSG00000108255…
developmental growth	GO:BP	GO:0048589	0.0185434	639	1125	ENSG00000150093,ENSG00000166794,ENSG00000167244,ENSG00000113494,ENSG00000188064,ENSG00000082684,ENSG00000092820,ENSG00000170381,ENSG00000159216,ENSG00000186951,ENSG00000162733,ENSG00000140285,ENSG00000173068,ENSG00000151718,ENSG00000198399,ENSG00000176697,ENSG00000188763,ENSG00000107485,ENSG00000128714,ENSG00000123610,ENSG00000130558,ENSG00000083307,ENSG00000163273,ENSG00000168542,ENSG00000065320…
positive regulation of leukocyte migration	GO:BP	GO:0002687	0.0187841	144	1125	ENSG00000137801,ENSG00000133789,ENSG00000172939,ENSG00000189334,ENSG00000115594,ENSG00000145824,ENSG00000100739,ENSG00000128340,ENSG00000169429,ENSG00000106366,ENSG00000107562,ENSG00000156026,ENSG00000174175,ENSG00000103490,ENSG00000174600,ENSG00000124205,ENSG00000115008,ENSG00000120899,ENSG00000169403,ENSG00000019582,ENSG00000160712,ENSG00000133800
appendage morphogenesis	GO:BP	GO:0035107	0.0187841	144	1125	ENSG00000165804,ENSG00000124813,ENSG00000116478,ENSG00000128714,ENSG00000083307,ENSG00000168542,ENSG00000122691,ENSG00000154764,ENSG00000143867,ENSG00000253293,ENSG00000152661,ENSG00000156150,ENSG00000106031,ENSG00000217236,ENSG00000248905,ENSG00000180818,ENSG00000116132,ENSG00000121075,ENSG00000005073,ENSG00000128710,ENSG00000164107,ENSG00000073282
limb morphogenesis	GO:BP	GO:0035108	0.0187841	144	1125	ENSG00000165804,ENSG00000124813,ENSG00000116478,ENSG00000128714,ENSG00000083307,ENSG00000168542,ENSG00000122691,ENSG00000154764,ENSG00000143867,ENSG00000253293,ENSG00000152661,ENSG00000156150,ENSG00000106031,ENSG00000217236,ENSG00000248905,ENSG00000180818,ENSG00000116132,ENSG00000121075,ENSG00000005073,ENSG00000128710,ENSG00000164107,ENSG00000073282
regulation of macromolecule metabolic process	GO:BP	GO:0060255	0.0189684	6787	1125	ENSG00000163191,ENSG00000106052,ENSG00000137801,ENSG00000171867,ENSG00000075651,ENSG00000182175,ENSG00000131370,ENSG00000165804,ENSG00000155657,ENSG00000174306,ENSG00000117724,ENSG00000170275,ENSG00000196126,ENSG00000197153,ENSG00000108821,ENSG00000124942,ENSG00000166598,ENSG00000126259,ENSG00000067066,ENSG00000138071,ENSG00000179630,ENSG00000075407,ENSG00000168556,ENSG00000167771,ENSG00000155827…
pattern specification involved in metanephros development	GO:BP	GO:0072268	0.0191441	4	1125	ENSG00000143867,ENSG00000170561,ENSG00000251493,ENSG00000170549
regulation of phosphorylation	GO:BP	GO:0042325	0.0192509	1242	1125	ENSG00000137801,ENSG00000171867,ENSG00000131370,ENSG00000155657,ENSG00000196126,ENSG00000126259,ENSG00000100219,ENSG00000164266,ENSG00000078140,ENSG00000167244,ENSG00000113494,ENSG00000168398,ENSG00000051180,ENSG00000183317,ENSG00000134853,ENSG00000172403,ENSG00000150782,ENSG00000110048,ENSG00000156466,ENSG00000153721,ENSG00000186951,ENSG00000126803,ENSG00000120156,ENSG00000147883,ENSG00000153064…
RNA biosynthetic process	GO:BP	GO:0032774	0.0192728	3600	1125	ENSG00000106052,ENSG00000171867,ENSG00000182175,ENSG00000165804,ENSG00000174306,ENSG00000278637,ENSG00000117724,ENSG00000196126,ENSG00000108821,ENSG00000067066,ENSG00000138071,ENSG00000075407,ENSG00000168556,ENSG00000167771,ENSG00000155827,ENSG00000138136,ENSG00000100219,ENSG00000169756,ENSG00000173230,ENSG00000134954,ENSG00000159388,ENSG00000196670,ENSG00000120690,ENSG00000139174,ENSG00000136931…
hemopoiesis	GO:BP	GO:0030097	0.020129	899	1125	ENSG00000150093,ENSG00000278637,ENSG00000196126,ENSG00000100219,ENSG00000135047,ENSG00000134954,ENSG00000138642,ENSG00000144802,ENSG00000132842,ENSG00000106003,ENSG00000134853,ENSG00000150782,ENSG00000159216,ENSG00000124813,ENSG00000135144,ENSG00000198435,ENSG00000105612,ENSG00000120156,ENSG00000147883,ENSG00000180353,ENSG00000187098,ENSG00000188763,ENSG00000128052,ENSG00000099617,ENSG00000102755…
forebrain development	GO:BP	GO:0030900	0.0202388	384	1125	ENSG00000101438,ENSG00000159388,ENSG00000188064,ENSG00000089116,ENSG00000163492,ENSG00000189056,ENSG00000198914,ENSG00000116478,ENSG00000099617,ENSG00000166780,ENSG00000285077,ENSG00000264343,ENSG00000122585,ENSG00000168542,ENSG00000039068,ENSG00000171956,ENSG00000107562,ENSG00000154764,ENSG00000171540,ENSG00000167680,ENSG00000134438,ENSG00000196159,ENSG00000184845,ENSG00000185668,ENSG00000177551…
embryonic skeletal system morphogenesis	GO:BP	GO:0048704	0.0206006	94	1125	ENSG00000134853,ENSG00000124813,ENSG00000197576,ENSG00000083307,ENSG00000122691,ENSG00000260027,ENSG00000143867,ENSG00000198353,ENSG00000156150,ENSG00000106004,ENSG00000170166,ENSG00000078399,ENSG00000116132,ENSG00000005073,ENSG00000120068,ENSG00000128710,ENSG00000128652
catecholamine metabolic process	GO:BP	GO:0006584	0.020929	58	1125	ENSG00000107485,ENSG00000064692,ENSG00000122585,ENSG00000069696,ENSG00000183454,ENSG00000123360,ENSG00000184845,ENSG00000183044,ENSG00000116016,ENSG00000164107,ENSG00000178394,ENSG00000173404,ENSG00000180176
catechol-containing compound metabolic process	GO:BP	GO:0009712	0.020929	58	1125	ENSG00000107485,ENSG00000064692,ENSG00000122585,ENSG00000069696,ENSG00000183454,ENSG00000123360,ENSG00000184845,ENSG00000183044,ENSG00000116016,ENSG00000164107,ENSG00000178394,ENSG00000173404,ENSG00000180176
regulation of nervous system development	GO:BP	GO:0051960	0.0210983	437	1125	ENSG00000138071,ENSG00000196549,ENSG00000082684,ENSG00000170381,ENSG00000131409,ENSG00000197971,ENSG00000147883,ENSG00000189056,ENSG00000176697,ENSG00000116478,ENSG00000132386,ENSG00000134352,ENSG00000181790,ENSG00000132170,ENSG00000065320,ENSG00000102924,ENSG00000107562,ENSG00000139211,ENSG00000171368,ENSG00000198719,ENSG00000154764,ENSG00000019991,ENSG00000171540,ENSG00000167680,ENSG00000058404…
appendage development	GO:BP	GO:0048736	0.021486	178	1125	ENSG00000165804,ENSG00000198732,ENSG00000124813,ENSG00000116478,ENSG00000128714,ENSG00000083307,ENSG00000168542,ENSG00000122691,ENSG00000154764,ENSG00000143867,ENSG00000134438,ENSG00000101282,ENSG00000253293,ENSG00000152661,ENSG00000156150,ENSG00000106031,ENSG00000217236,ENSG00000248905,ENSG00000180818,ENSG00000116132,ENSG00000121075,ENSG00000005073,ENSG00000128710,ENSG00000164107,ENSG00000073282
limb development	GO:BP	GO:0060173	0.021486	178	1125	ENSG00000165804,ENSG00000198732,ENSG00000124813,ENSG00000116478,ENSG00000128714,ENSG00000083307,ENSG00000168542,ENSG00000122691,ENSG00000154764,ENSG00000143867,ENSG00000134438,ENSG00000101282,ENSG00000253293,ENSG00000152661,ENSG00000156150,ENSG00000106031,ENSG00000217236,ENSG00000248905,ENSG00000180818,ENSG00000116132,ENSG00000121075,ENSG00000005073,ENSG00000128710,ENSG00000164107,ENSG00000073282
cellular cation homeostasis	GO:BP	GO:0030003	0.0218337	491	1125	ENSG00000171867,ENSG00000123104,ENSG00000166598,ENSG00000179630,ENSG00000105971,ENSG00000132842,ENSG00000108588,ENSG00000162572,ENSG00000148834,ENSG00000150995,ENSG00000111424,ENSG00000188763,ENSG00000100739,ENSG00000125148,ENSG00000198626,ENSG00000104369,ENSG00000123191,ENSG00000055732,ENSG00000157214,ENSG00000069696,ENSG00000184304,ENSG00000107562,ENSG00000107736,ENSG00000105974,ENSG00000156026…
positive regulation of catalytic activity	GO:BP	GO:0043085	0.022086	1170	1125	ENSG00000137801,ENSG00000171867,ENSG00000182175,ENSG00000150093,ENSG00000274512,ENSG00000196126,ENSG00000169756,ENSG00000088387,ENSG00000137962,ENSG00000105963,ENSG00000181085,ENSG00000105971,ENSG00000167244,ENSG00000113494,ENSG00000100359,ENSG00000106333,ENSG00000137752,ENSG00000179841,ENSG00000197168,ENSG00000183317,ENSG00000134853,ENSG00000150782,ENSG00000047365,ENSG00000197971,ENSG00000120156…
cation homeostasis	GO:BP	GO:0055080	0.022227	587	1125	ENSG00000171867,ENSG00000123104,ENSG00000166598,ENSG00000179630,ENSG00000105971,ENSG00000132842,ENSG00000108588,ENSG00000162572,ENSG00000189334,ENSG00000148834,ENSG00000120937,ENSG00000150995,ENSG00000111424,ENSG00000188763,ENSG00000100739,ENSG00000128052,ENSG00000125148,ENSG00000198626,ENSG00000104369,ENSG00000123191,ENSG00000055732,ENSG00000157214,ENSG00000069696,ENSG00000184304,ENSG00000107562…
negative regulation of programmed cell death	GO:BP	GO:0043069	0.0224016	887	1125	ENSG00000106052,ENSG00000137801,ENSG00000171867,ENSG00000150093,ENSG00000166598,ENSG00000168556,ENSG00000100219,ENSG00000159388,ENSG00000157613,ENSG00000131845,ENSG00000113494,ENSG00000162734,ENSG00000168398,ENSG00000023445,ENSG00000186951,ENSG00000119917,ENSG00000120156,ENSG00000131477,ENSG00000162733,ENSG00000180353,ENSG00000198914,ENSG00000176697,ENSG00000187098,ENSG00000116478,ENSG00000188763…
transcription by RNA polymerase II	GO:BP	GO:0006366	0.0229412	2653	1125	ENSG00000182175,ENSG00000165804,ENSG00000174306,ENSG00000067066,ENSG00000138071,ENSG00000075407,ENSG00000167771,ENSG00000138136,ENSG00000100219,ENSG00000134954,ENSG00000159388,ENSG00000196670,ENSG00000120690,ENSG00000136931,ENSG00000100429,ENSG00000157613,ENSG00000167244,ENSG00000131845,ENSG00000130803,ENSG00000188779,ENSG00000117036,ENSG00000109111,ENSG00000127903,ENSG00000132842,ENSG00000089280…
leukocyte activation involved in immune response	GO:BP	GO:0002366	0.023365	285	1125	ENSG00000196126,ENSG00000100219,ENSG00000109111,ENSG00000144802,ENSG00000106003,ENSG00000133789,ENSG00000150782,ENSG00000163687,ENSG00000107485,ENSG00000100097,ENSG00000103241,ENSG00000123609,ENSG00000128340,ENSG00000115604,ENSG00000198719,ENSG00000171522,ENSG00000165025,ENSG00000118640,ENSG00000135046,ENSG00000077420,ENSG00000134516,ENSG00000103490,ENSG00000100604,ENSG00000120899,ENSG00000169403…
homophilic cell adhesion via plasma membrane adhesion molecules	GO:BP	GO:0007156	0.0240771	168	1125	ENSG00000150093,ENSG00000248383,ENSG00000134757,ENSG00000046604,ENSG00000134755,ENSG00000134762,ENSG00000134115,ENSG00000086570,ENSG00000008710,ENSG00000069188,ENSG00000144847,ENSG00000134760,ENSG00000143126,ENSG00000134765,ENSG00000039068,ENSG00000139211,ENSG00000243232,ENSG00000107736,ENSG00000062038,ENSG00000154134,ENSG00000196159,ENSG00000175065,ENSG00000204970,ENSG00000143217
response to tumor necrosis factor	GO:BP	GO:0034612	0.0261048	262	1125	ENSG00000137801,ENSG00000108821,ENSG00000169756,ENSG00000078140,ENSG00000005206,ENSG00000137752,ENSG00000023445,ENSG00000197971,ENSG00000215788,ENSG00000107485,ENSG00000131016,ENSG00000168743,ENSG00000064012,ENSG00000169429,ENSG00000197442,ENSG00000170458,ENSG00000196954,ENSG00000165025,ENSG00000148677,ENSG00000103490,ENSG00000176170,ENSG00000132507,ENSG00000118503,ENSG00000120899,ENSG00000073756…
response to lipopolysaccharide	GO:BP	GO:0032496	0.0262623	324	1125	ENSG00000100219,ENSG00000137752,ENSG00000150782,ENSG00000189334,ENSG00000100739,ENSG00000007171,ENSG00000131016,ENSG00000064012,ENSG00000169429,ENSG00000170458,ENSG00000106366,ENSG00000171522,ENSG00000148677,ENSG00000174175,ENSG00000125384,ENSG00000160951,ENSG00000010932,ENSG00000125538,ENSG00000103490,ENSG00000118503,ENSG00000163735,ENSG00000187867,ENSG00000115008,ENSG00000006071,ENSG00000082556…
central nervous system neuron differentiation	GO:BP	GO:0021953	0.0266693	169	1125	ENSG00000138136,ENSG00000159388,ENSG00000089116,ENSG00000158470,ENSG00000122585,ENSG00000102924,ENSG00000154764,ENSG00000171540,ENSG00000135472,ENSG00000184845,ENSG00000152208,ENSG00000164532,ENSG00000180818,ENSG00000177551,ENSG00000182968,ENSG00000122641,ENSG00000186868,ENSG00000169840,ENSG00000197921,ENSG00000128710,ENSG00000112139,ENSG00000007372,ENSG00000112333,ENSG00000109132
response to corticosteroid	GO:BP	GO:0031960	0.0267429	158	1125	ENSG00000198840,ENSG00000108821,ENSG00000188064,ENSG00000119138,ENSG00000167972,ENSG00000132386,ENSG00000113580,ENSG00000112964,ENSG00000116285,ENSG00000135046,ENSG00000176971,ENSG00000184347,ENSG00000122025,ENSG00000073756,ENSG00000155846,ENSG00000171885,ENSG00000169403,ENSG00000135312,ENSG00000163347,ENSG00000278195,ENSG00000168309,ENSG00000124253,ENSG00000180176
adenylate cyclase-inhibiting G protein-coupled receptor signaling pathway	GO:BP	GO:0007193	0.0271528	77	1125	ENSG00000181072,ENSG00000179841,ENSG00000099864,ENSG00000164082,ENSG00000131016,ENSG00000186642,ENSG00000069696,ENSG00000168412,ENSG00000170820,ENSG00000185149,ENSG00000082556,ENSG00000135312,ENSG00000179603,ENSG00000168830,ENSG00000178394
cardiac muscle cell action potential involved in contraction	GO:BP	GO:0086002	0.0271947	51	1125	ENSG00000046604,ENSG00000134755,ENSG00000177098,ENSG00000096696,ENSG00000198626,ENSG00000162989,ENSG00000276289,ENSG00000105974,ENSG00000175538,ENSG00000152661,ENSG00000057294,ENSG00000152049
cellular response to retinoic acid	GO:BP	GO:0071300	0.0271952	68	1125	ENSG00000108821,ENSG00000188064,ENSG00000132386,ENSG00000132170,ENSG00000143867,ENSG00000162670,ENSG00000120899,ENSG00000105989,ENSG00000254087,ENSG00000111432,ENSG00000164107,ENSG00000169884,ENSG00000115596,ENSG00000124253
response to metal ion	GO:BP	GO:0010038	0.0273301	350	1125	ENSG00000137801,ENSG00000171867,ENSG00000155657,ENSG00000004864,ENSG00000110975,ENSG00000197971,ENSG00000122359,ENSG00000132386,ENSG00000170667,ENSG00000125148,ENSG00000198626,ENSG00000123191,ENSG00000064012,ENSG00000039068,ENSG00000170458,ENSG00000105974,ENSG00000164756,ENSG00000205358,ENSG00000138449,ENSG00000176971,ENSG00000166862,ENSG00000158014,ENSG00000125144,ENSG00000115008,ENSG00000006071…
endothelial cell migration	GO:BP	GO:0043542	0.0276108	215	1125	ENSG00000137801,ENSG00000150093,ENSG00000067066,ENSG00000143545,ENSG00000134954,ENSG00000171680,ENSG00000165757,ENSG00000120156,ENSG00000105976,ENSG00000128052,ENSG00000132386,ENSG00000107485,ENSG00000181790,ENSG00000132170,ENSG00000184304,ENSG00000154764,ENSG00000137440,ENSG00000011465,ENSG00000135046,ENSG00000111863,ENSG00000120899,ENSG00000197635,ENSG00000073756,ENSG00000139567,ENSG00000259207…
regulation of muscle system process	GO:BP	GO:0090257	0.0282021	227	1125	ENSG00000101335,ENSG00000046604,ENSG00000134755,ENSG00000181072,ENSG00000096696,ENSG00000148834,ENSG00000186951,ENSG00000147459,ENSG00000134352,ENSG00000198626,ENSG00000168743,ENSG00000141052,ENSG00000132170,ENSG00000105974,ENSG00000164116,ENSG00000008083,ENSG00000116285,ENSG00000058404,ENSG00000176170,ENSG00000100604,ENSG00000057294,ENSG00000006071,ENSG00000073756,ENSG00000169403,ENSG00000071282…
positive regulation of protein transport	GO:BP	GO:0051222	0.0283556	300	1125	ENSG00000053438,ENSG00000171867,ENSG00000155657,ENSG00000196126,ENSG00000100219,ENSG00000110723,ENSG00000164877,ENSG00000165527,ENSG00000179841,ENSG00000184163,ENSG00000092820,ENSG00000110048,ENSG00000272636,ENSG00000198258,ENSG00000050327,ENSG00000180353,ENSG00000198087,ENSG00000128340,ENSG00000148175,ENSG00000039068,ENSG00000132170,ENSG00000184304,ENSG00000156026,ENSG00000164756,ENSG00000148677…
cardiocyte differentiation	GO:BP	GO:0035051	0.028459	137	1125	ENSG00000150093,ENSG00000155657,ENSG00000139174,ENSG00000134853,ENSG00000173991,ENSG00000186951,ENSG00000142178,ENSG00000141052,ENSG00000140795,ENSG00000122691,ENSG00000110693,ENSG00000198719,ENSG00000115641,ENSG00000198796,ENSG00000163217,ENSG00000154175,ENSG00000204531,ENSG00000164107,ENSG00000184937,ENSG00000197616,ENSG00000061492
epidermis development	GO:BP	GO:0008544	0.0292045	351	1125	ENSG00000053747,ENSG00000196126,ENSG00000110723,ENSG00000132842,ENSG00000096696,ENSG00000125285,ENSG00000136068,ENSG00000186951,ENSG00000136155,ENSG00000111424,ENSG00000140285,ENSG00000118898,ENSG00000116478,ENSG00000186395,ENSG00000083307,ENSG00000055732,ENSG00000107736,ENSG00000198719,ENSG00000165124,ENSG00000062038,ENSG00000116285,ENSG00000135046,ENSG00000169594,ENSG00000154227,ENSG00000244094…
regulation of response to wounding	GO:BP	GO:1903034	0.0297158	159	1125	ENSG00000137801,ENSG00000182175,ENSG00000150093,ENSG00000219438,ENSG00000100219,ENSG00000134853,ENSG00000162733,ENSG00000106366,ENSG00000105974,ENSG00000135046,ENSG00000104415,ENSG00000142512,ENSG00000118503,ENSG00000111863,ENSG00000006071,ENSG00000117525,ENSG00000178726,ENSG00000183044,ENSG00000172243,ENSG00000173083,ENSG00000163347,ENSG00000164344,ENSG00000185924
positive regulation of protein secretion	GO:BP	GO:0050714	0.0302796	127	1125	ENSG00000053438,ENSG00000155657,ENSG00000196126,ENSG00000110723,ENSG00000165527,ENSG00000184163,ENSG00000092820,ENSG00000110048,ENSG00000272636,ENSG00000198087,ENSG00000132170,ENSG00000156026,ENSG00000164756,ENSG00000148677,ENSG00000004468,ENSG00000007516,ENSG00000115008,ENSG00000183044,ENSG00000163032,ENSG00000104783
response to ketone	GO:BP	GO:1901654	0.0306466	193	1125	ENSG00000137801,ENSG00000198734,ENSG00000197971,ENSG00000119138,ENSG00000132386,ENSG00000128714,ENSG00000134760,ENSG00000113580,ENSG00000132170,ENSG00000112964,ENSG00000105974,ENSG00000171522,ENSG00000004468,ENSG00000116285,ENSG00000125384,ENSG00000176971,ENSG00000253293,ENSG00000184347,ENSG00000106031,ENSG00000169403,ENSG00000133110,ENSG00000005073,ENSG00000163347,ENSG00000100146,ENSG00000124253…
positive regulation of protein phosphorylation	GO:BP	GO:0001934	0.0307683	735	1125	ENSG00000137801,ENSG00000171867,ENSG00000196126,ENSG00000100219,ENSG00000078140,ENSG00000167244,ENSG00000113494,ENSG00000150782,ENSG00000110048,ENSG00000156466,ENSG00000126803,ENSG00000120156,ENSG00000153064,ENSG00000050327,ENSG00000162733,ENSG00000140285,ENSG00000180353,ENSG00000189056,ENSG00000176697,ENSG00000008710,ENSG00000128052,ENSG00000102755,ENSG00000134352,ENSG00000277363,ENSG00000095370…
protein secretion	GO:BP	GO:0009306	0.0307732	339	1125	ENSG00000053438,ENSG00000155657,ENSG00000196126,ENSG00000110723,ENSG00000143545,ENSG00000165527,ENSG00000271079,ENSG00000156675,ENSG00000177469,ENSG00000184163,ENSG00000092820,ENSG00000110048,ENSG00000272636,ENSG00000007171,ENSG00000198087,ENSG00000003147,ENSG00000277363,ENSG00000132170,ENSG00000069696,ENSG00000102924,ENSG00000156026,ENSG00000174672,ENSG00000164756,ENSG00000148677,ENSG00000155093…
axon development	GO:BP	GO:0061564	0.0312835	484	1125	ENSG00000182175,ENSG00000150093,ENSG00000053747,ENSG00000160469,ENSG00000082684,ENSG00000183317,ENSG00000170381,ENSG00000163492,ENSG00000197971,ENSG00000134115,ENSG00000189056,ENSG00000158470,ENSG00000176697,ENSG00000099617,ENSG00000107485,ENSG00000128340,ENSG00000130558,ENSG00000181790,ENSG00000065320,ENSG00000171956,ENSG00000107562,ENSG00000174672,ENSG00000154764,ENSG00000258947,ENSG00000149972…
negative regulation of cellular component movement	GO:BP	GO:0051271	0.03148	289	1125	ENSG00000137801,ENSG00000067066,ENSG00000219438,ENSG00000155827,ENSG00000181085,ENSG00000187098,ENSG00000132386,ENSG00000107485,ENSG00000123610,ENSG00000166780,ENSG00000141052,ENSG00000168542,ENSG00000181790,ENSG00000146674,ENSG00000039068,ENSG00000132170,ENSG00000106366,ENSG00000107562,ENSG00000171522,ENSG00000103034,ENSG00000111348,ENSG00000140832,ENSG00000130303,ENSG00000011465,ENSG00000152661…
cell activation involved in immune response	GO:BP	GO:0002263	0.03148	289	1125	ENSG00000196126,ENSG00000100219,ENSG00000109111,ENSG00000144802,ENSG00000106003,ENSG00000133789,ENSG00000150782,ENSG00000163687,ENSG00000107485,ENSG00000100097,ENSG00000103241,ENSG00000123609,ENSG00000128340,ENSG00000115604,ENSG00000198719,ENSG00000171522,ENSG00000165025,ENSG00000118640,ENSG00000135046,ENSG00000077420,ENSG00000134516,ENSG00000103490,ENSG00000100604,ENSG00000120899,ENSG00000169403…
tissue migration	GO:BP	GO:0090130	0.0327501	302	1125	ENSG00000137801,ENSG00000150093,ENSG00000067066,ENSG00000143545,ENSG00000134954,ENSG00000165527,ENSG00000171680,ENSG00000165757,ENSG00000120156,ENSG00000147459,ENSG00000140285,ENSG00000086570,ENSG00000105976,ENSG00000128052,ENSG00000132386,ENSG00000107485,ENSG00000103241,ENSG00000083307,ENSG00000181790,ENSG00000132170,ENSG00000184304,ENSG00000154764,ENSG00000137440,ENSG00000140832,ENSG00000011465…
establishment of protein localization to extracellular region	GO:BP	GO:0035592	0.0329087	340	1125	ENSG00000053438,ENSG00000155657,ENSG00000196126,ENSG00000110723,ENSG00000143545,ENSG00000165527,ENSG00000271079,ENSG00000156675,ENSG00000177469,ENSG00000184163,ENSG00000092820,ENSG00000110048,ENSG00000272636,ENSG00000007171,ENSG00000198087,ENSG00000003147,ENSG00000277363,ENSG00000132170,ENSG00000069696,ENSG00000102924,ENSG00000156026,ENSG00000174672,ENSG00000164756,ENSG00000148677,ENSG00000155093…
negative regulation of cell migration	GO:BP	GO:0030336	0.0329816	265	1125	ENSG00000137801,ENSG00000067066,ENSG00000219438,ENSG00000155827,ENSG00000181085,ENSG00000187098,ENSG00000132386,ENSG00000123610,ENSG00000166780,ENSG00000141052,ENSG00000168542,ENSG00000181790,ENSG00000146674,ENSG00000039068,ENSG00000132170,ENSG00000106366,ENSG00000107562,ENSG00000171522,ENSG00000103034,ENSG00000111348,ENSG00000140832,ENSG00000130303,ENSG00000011465,ENSG00000152661,ENSG00000111863…
regulation of metal ion transport	GO:BP	GO:0010959	0.0334784	392	1125	ENSG00000171867,ENSG00000150093,ENSG00000124942,ENSG00000164266,ENSG00000099625,ENSG00000177098,ENSG00000101198,ENSG00000172939,ENSG00000148834,ENSG00000153721,ENSG00000126803,ENSG00000142178,ENSG00000100739,ENSG00000198626,ENSG00000104369,ENSG00000148175,ENSG00000084628,ENSG00000069696,ENSG00000184304,ENSG00000107562,ENSG00000276289,ENSG00000105974,ENSG00000175538,ENSG00000089327,ENSG00000137672…
positive regulation of immune effector process	GO:BP	GO:0002699	0.03356	241	1125	ENSG00000196126,ENSG00000179630,ENSG00000100219,ENSG00000144802,ENSG00000156515,ENSG00000150782,ENSG00000115594,ENSG00000007171,ENSG00000107485,ENSG00000103241,ENSG00000128340,ENSG00000153029,ENSG00000128590,ENSG00000115604,ENSG00000165025,ENSG00000165732,ENSG00000118640,ENSG00000135046,ENSG00000125538,ENSG00000089692,ENSG00000169403,ENSG00000019582,ENSG00000127507,ENSG00000254087,ENSG00000125730…
positive regulation of epithelial cell proliferation	GO:BP	GO:0050679	0.0336294	194	1125	ENSG00000100219,ENSG00000164266,ENSG00000105971,ENSG00000167244,ENSG00000131845,ENSG00000165757,ENSG00000198435,ENSG00000120156,ENSG00000140285,ENSG00000128052,ENSG00000122691,ENSG00000184304,ENSG00000107562,ENSG00000154764,ENSG00000062038,ENSG00000144891,ENSG00000137440,ENSG00000143867,ENSG00000118503,ENSG00000117525,ENSG00000170927,ENSG00000139567,ENSG00000105989,ENSG00000259207,ENSG00000163347…
embryonic skeletal system development	GO:BP	GO:0048706	0.0341166	128	1125	ENSG00000108821,ENSG00000134853,ENSG00000124813,ENSG00000197576,ENSG00000083307,ENSG00000122691,ENSG00000260027,ENSG00000143867,ENSG00000128645,ENSG00000198353,ENSG00000156150,ENSG00000106004,ENSG00000170166,ENSG00000078399,ENSG00000116132,ENSG00000005073,ENSG00000120068,ENSG00000128710,ENSG00000164107,ENSG00000128652
regulation of wound healing	GO:BP	GO:0061041	0.0341166	128	1125	ENSG00000137801,ENSG00000150093,ENSG00000219438,ENSG00000100219,ENSG00000134853,ENSG00000162733,ENSG00000106366,ENSG00000105974,ENSG00000135046,ENSG00000104415,ENSG00000118503,ENSG00000111863,ENSG00000006071,ENSG00000117525,ENSG00000178726,ENSG00000183044,ENSG00000172243,ENSG00000173083,ENSG00000163347,ENSG00000164344
epithelial cell development	GO:BP	GO:0002064	0.0349669	206	1125	ENSG00000110723,ENSG00000143545,ENSG00000188064,ENSG00000092820,ENSG00000136068,ENSG00000105976,ENSG00000134352,ENSG00000186642,ENSG00000083307,ENSG00000198719,ENSG00000154764,ENSG00000170820,ENSG00000128567,ENSG00000125538,ENSG00000152661,ENSG00000115008,ENSG00000106031,ENSG00000170927,ENSG00000106004,ENSG00000198400,ENSG00000082175,ENSG00000173083,ENSG00000163347,ENSG00000115112,ENSG00000007372…
negative regulation of apoptotic process	GO:BP	GO:0043066	0.0352839	869	1125	ENSG00000106052,ENSG00000137801,ENSG00000171867,ENSG00000150093,ENSG00000166598,ENSG00000168556,ENSG00000100219,ENSG00000159388,ENSG00000157613,ENSG00000131845,ENSG00000113494,ENSG00000162734,ENSG00000168398,ENSG00000023445,ENSG00000186951,ENSG00000119917,ENSG00000120156,ENSG00000131477,ENSG00000162733,ENSG00000180353,ENSG00000198914,ENSG00000176697,ENSG00000187098,ENSG00000116478,ENSG00000188763…
protein phosphorylation	GO:BP	GO:0006468	0.035482	1587	1125	ENSG00000137801,ENSG00000171867,ENSG00000131370,ENSG00000155657,ENSG00000196126,ENSG00000160469,ENSG00000126259,ENSG00000100219,ENSG00000164266,ENSG00000078140,ENSG00000181085,ENSG00000167244,ENSG00000113494,ENSG00000168398,ENSG00000051180,ENSG00000197168,ENSG00000183317,ENSG00000134853,ENSG00000172403,ENSG00000150782,ENSG00000110048,ENSG00000172939,ENSG00000142149,ENSG00000156466,ENSG00000153721…
positive regulation of protein metabolic process	GO:BP	GO:0051247	0.0356524	1493	1125	ENSG00000137801,ENSG00000171867,ENSG00000075651,ENSG00000182175,ENSG00000196126,ENSG00000168556,ENSG00000155827,ENSG00000100219,ENSG00000078140,ENSG00000139174,ENSG00000167244,ENSG00000131845,ENSG00000113494,ENSG00000100359,ENSG00000020577,ENSG00000106333,ENSG00000137752,ENSG00000023445,ENSG00000197168,ENSG00000092820,ENSG00000138069,ENSG00000150782,ENSG00000110048,ENSG00000156466,ENSG00000108387…
response to glucocorticoid	GO:BP	GO:0051384	0.0357294	139	1125	ENSG00000198840,ENSG00000188064,ENSG00000119138,ENSG00000167972,ENSG00000132386,ENSG00000113580,ENSG00000112964,ENSG00000116285,ENSG00000135046,ENSG00000176971,ENSG00000184347,ENSG00000122025,ENSG00000073756,ENSG00000155846,ENSG00000171885,ENSG00000169403,ENSG00000163347,ENSG00000278195,ENSG00000168309,ENSG00000124253,ENSG00000180176
peptide transport	GO:BP	GO:0015833	0.0361506	254	1125	ENSG00000053438,ENSG00000196126,ENSG00000114770,ENSG00000164266,ENSG00000184163,ENSG00000138069,ENSG00000112394,ENSG00000110048,ENSG00000272636,ENSG00000007171,ENSG00000003147,ENSG00000134443,ENSG00000156026,ENSG00000174672,ENSG00000164756,ENSG00000155093,ENSG00000204267,ENSG00000004468,ENSG00000168993,ENSG00000135046,ENSG00000125538,ENSG00000100604,ENSG00000007516,ENSG00000124205,ENSG00000152661…
positive regulation of establishment of protein localization	GO:BP	GO:1904951	0.0362199	316	1125	ENSG00000053438,ENSG00000171867,ENSG00000155657,ENSG00000196126,ENSG00000100219,ENSG00000110723,ENSG00000164877,ENSG00000165527,ENSG00000135624,ENSG00000179841,ENSG00000184163,ENSG00000092820,ENSG00000110048,ENSG00000272636,ENSG00000198258,ENSG00000050327,ENSG00000180353,ENSG00000198087,ENSG00000128340,ENSG00000148175,ENSG00000039068,ENSG00000132170,ENSG00000184304,ENSG00000156026,ENSG00000164756…
regulation of ventricular cardiac muscle cell action potential	GO:BP	GO:0098911	0.0377736	12	1125	ENSG00000046604,ENSG00000134755,ENSG00000096696,ENSG00000198626,ENSG00000105974,ENSG00000057294
cell adhesion molecule production	GO:BP	GO:0060352	0.0377736	12	1125	ENSG00000141052,ENSG00000169429,ENSG00000187210,ENSG00000105974,ENSG00000125538,ENSG00000171885
granulocyte chemotaxis	GO:BP	GO:0071621	0.0383849	129	1125	ENSG00000137801,ENSG00000166794,ENSG00000189334,ENSG00000123610,ENSG00000128340,ENSG00000169429,ENSG00000213949,ENSG00000156026,ENSG00000165025,ENSG00000135046,ENSG00000125538,ENSG00000174600,ENSG00000124205,ENSG00000163735,ENSG00000197635,ENSG00000163220,ENSG00000019582,ENSG00000127507,ENSG00000163739,ENSG00000105851
receptor-mediated endocytosis	GO:BP	GO:0006898	0.0394517	243	1125	ENSG00000177885,ENSG00000150093,ENSG00000135047,ENSG00000165527,ENSG00000105971,ENSG00000153246,ENSG00000092820,ENSG00000140600,ENSG00000131477,ENSG00000198399,ENSG00000198087,ENSG00000168461,ENSG00000168702,ENSG00000169429,ENSG00000069696,ENSG00000170458,ENSG00000112964,ENSG00000106366,ENSG00000105974,ENSG00000198719,ENSG00000165025,ENSG00000198720,ENSG00000166862,ENSG00000130475,ENSG00000133661…
regulation of exocytosis	GO:BP	GO:0017157	0.0417248	208	1125	ENSG00000110723,ENSG00000143545,ENSG00000181072,ENSG00000099625,ENSG00000110975,ENSG00000272636,ENSG00000108387,ENSG00000103241,ENSG00000128340,ENSG00000165025,ENSG00000154764,ENSG00000129472,ENSG00000118640,ENSG00000168993,ENSG00000135046,ENSG00000184702,ENSG00000007516,ENSG00000184845,ENSG00000169403,ENSG00000127507,ENSG00000254087,ENSG00000135312,ENSG00000134207,ENSG00000163032,ENSG00000284874…
negative regulation of cell motility	GO:BP	GO:2000146	0.0435229	281	1125	ENSG00000137801,ENSG00000067066,ENSG00000219438,ENSG00000155827,ENSG00000181085,ENSG00000187098,ENSG00000132386,ENSG00000107485,ENSG00000123610,ENSG00000166780,ENSG00000141052,ENSG00000168542,ENSG00000181790,ENSG00000146674,ENSG00000039068,ENSG00000132170,ENSG00000106366,ENSG00000107562,ENSG00000171522,ENSG00000103034,ENSG00000111348,ENSG00000140832,ENSG00000130303,ENSG00000011465,ENSG00000152661…
G protein-coupled receptor signaling pathway, coupled to cyclic nucleotide second messenger	GO:BP	GO:0007187	0.0451908	62	1125	ENSG00000181072,ENSG00000122585,ENSG00000069696,ENSG00000168412,ENSG00000135046,ENSG00000188778,ENSG00000184845,ENSG00000148680,ENSG00000135312,ENSG00000168830,ENSG00000278195,ENSG00000158748,ENSG00000178394
cellular response to vascular endothelial growth factor stimulus	GO:BP	GO:0035924	0.0451908	62	1125	ENSG00000100219,ENSG00000165757,ENSG00000134853,ENSG00000131477,ENSG00000128052,ENSG00000102755,ENSG00000184304,ENSG00000198719,ENSG00000011465,ENSG00000135046,ENSG00000176170,ENSG00000125144,ENSG00000122025
bone mineralization	GO:BP	GO:0030282	0.0457661	120	1125	ENSG00000143367,ENSG00000197599,ENSG00000164692,ENSG00000162733,ENSG00000188763,ENSG00000122691,ENSG00000143867,ENSG00000122862,ENSG00000197594,ENSG00000152661,ENSG00000111341,ENSG00000120899,ENSG00000073756,ENSG00000164023,ENSG00000183160,ENSG00000138696,ENSG00000103056,ENSG00000169884,ENSG00000161905
positive regulation of T cell activation	GO:BP	GO:0050870	0.0462672	221	1125	ENSG00000196126,ENSG00000100219,ENSG00000167244,ENSG00000198502,ENSG00000144802,ENSG00000132842,ENSG00000150782,ENSG00000159216,ENSG00000107485,ENSG00000134352,ENSG00000100097,ENSG00000105974,ENSG00000165025,ENSG00000168685,ENSG00000135046,ENSG00000125538,ENSG00000103490,ENSG00000130475,ENSG00000198286,ENSG00000115008,ENSG00000197635,ENSG00000107738,ENSG00000019582,ENSG00000254087,ENSG00000105246…
negative regulation of growth	GO:BP	GO:0045926	0.0462717	245	1125	ENSG00000082684,ENSG00000170381,ENSG00000120937,ENSG00000186951,ENSG00000151718,ENSG00000100739,ENSG00000080503,ENSG00000125148,ENSG00000132170,ENSG00000065320,ENSG00000205358,ENSG00000134533,ENSG00000008083,ENSG00000130303,ENSG00000167680,ENSG00000184347,ENSG00000077684,ENSG00000197594,ENSG00000152661,ENSG00000125144,ENSG00000169715,ENSG00000139567,ENSG00000163217,ENSG00000122641,ENSG00000188729…
regulation of gene expression	GO:BP	GO:0010468	0.0466542	5452	1125	ENSG00000106052,ENSG00000137801,ENSG00000171867,ENSG00000075651,ENSG00000182175,ENSG00000165804,ENSG00000155657,ENSG00000174306,ENSG00000117724,ENSG00000196126,ENSG00000197153,ENSG00000108821,ENSG00000124942,ENSG00000067066,ENSG00000138071,ENSG00000179630,ENSG00000075407,ENSG00000168556,ENSG00000167771,ENSG00000155827,ENSG00000138136,ENSG00000100219,ENSG00000169756,ENSG00000173230,ENSG00000134954…
cell junction assembly	GO:BP	GO:0034329	0.0467441	424	1125	ENSG00000137801,ENSG00000169756,ENSG00000143545,ENSG00000164877,ENSG00000165527,ENSG00000131409,ENSG00000120156,ENSG00000131477,ENSG00000176697,ENSG00000128052,ENSG00000069188,ENSG00000134760,ENSG00000083307,ENSG00000181790,ENSG00000039068,ENSG00000171914,ENSG00000065320,ENSG00000102924,ENSG00000139211,ENSG00000105974,ENSG00000154764,ENSG00000140832,ENSG00000149972,ENSG00000125538,ENSG00000152661…
body fluid secretion	GO:BP	GO:0007589	0.0470533	90	1125	ENSG00000198712,ENSG00000100219,ENSG00000164266,ENSG00000113494,ENSG00000120937,ENSG00000111424,ENSG00000112499,ENSG00000123191,ENSG00000143126,ENSG00000171956,ENSG00000105974,ENSG00000118640,ENSG00000111335,ENSG00000152661,ENSG00000082556,ENSG00000104783
maintenance of location	GO:BP	GO:0051235	0.0483937	333	1125	ENSG00000123104,ENSG00000166598,ENSG00000067066,ENSG00000198848,ENSG00000136931,ENSG00000131018,ENSG00000185615,ENSG00000156515,ENSG00000196743,ENSG00000148834,ENSG00000150995,ENSG00000186951,ENSG00000008710,ENSG00000100739,ENSG00000144847,ENSG00000198626,ENSG00000104369,ENSG00000123191,ENSG00000055732,ENSG00000132170,ENSG00000184304,ENSG00000105974,ENSG00000100196,ENSG00000164756,ENSG00000125538…
macromolecule biosynthetic process	GO:BP	GO:0009059	0.0492011	4770	1125	ENSG00000163682,ENSG00000214026,ENSG00000106052,ENSG00000137801,ENSG00000171867,ENSG00000075651,ENSG00000182175,ENSG00000165804,ENSG00000174306,ENSG00000278637,ENSG00000117724,ENSG00000196126,ENSG00000108821,ENSG00000067066,ENSG00000138071,ENSG00000075407,ENSG00000168556,ENSG00000167771,ENSG00000155827,ENSG00000138136,ENSG00000100219,ENSG00000114770,ENSG00000169756,ENSG00000173230,ENSG00000134954…
cell periphery	GO:CC	GO:0071944	5.08974e-34	6237	1181	ENSG00000143870,ENSG00000171747,ENSG00000137801,ENSG00000171867,ENSG00000177885,ENSG00000183628,ENSG00000075651,ENSG00000167371,ENSG00000182175,ENSG00000101438,ENSG00000150093,ENSG00000274512,ENSG00000091986,ENSG00000155657,ENSG00000053747,ENSG00000181143,ENSG00000196126,ENSG00000182253,ENSG00000136002,ENSG00000123104,ENSG00000108821,ENSG00000124942,ENSG00000166598,ENSG00000126259,ENSG00000138071…
plasma membrane	GO:CC	GO:0005886	3.59597e-26	5757	1181	ENSG00000143870,ENSG00000171747,ENSG00000137801,ENSG00000171867,ENSG00000177885,ENSG00000075651,ENSG00000167371,ENSG00000182175,ENSG00000101438,ENSG00000150093,ENSG00000274512,ENSG00000155657,ENSG00000181143,ENSG00000196126,ENSG00000182253,ENSG00000136002,ENSG00000123104,ENSG00000124942,ENSG00000166598,ENSG00000126259,ENSG00000248383,ENSG00000168556,ENSG00000114770,ENSG00000135047,ENSG00000169756…
extracellular region	GO:CC	GO:0005576	2.83129e-20	4315	1181	ENSG00000143870,ENSG00000171747,ENSG00000163191,ENSG00000106052,ENSG00000137801,ENSG00000171867,ENSG00000177885,ENSG00000243708,ENSG00000172828,ENSG00000116791,ENSG00000150093,ENSG00000091986,ENSG00000155657,ENSG00000053747,ENSG00000181143,ENSG00000278637,ENSG00000170275,ENSG00000196126,ENSG00000106066,ENSG00000182326,ENSG00000197153,ENSG00000108821,ENSG00000124942,ENSG00000166598,ENSG00000138071…
intrinsic component of plasma membrane	GO:CC	GO:0031226	1.48101e-16	1724	1181	ENSG00000171867,ENSG00000167371,ENSG00000150093,ENSG00000196126,ENSG00000126259,ENSG00000248383,ENSG00000114770,ENSG00000196549,ENSG00000178297,ENSG00000105971,ENSG00000168398,ENSG00000181072,ENSG00000177098,ENSG00000153246,ENSG00000072182,ENSG00000004864,ENSG00000183317,ENSG00000134853,ENSG00000112394,ENSG00000170381,ENSG00000162572,ENSG00000180245,ENSG00000115594,ENSG00000169962,ENSG00000125430…
membrane	GO:CC	GO:0016020	1.5179e-16	9845	1181	ENSG00000163682,ENSG00000214026,ENSG00000143870,ENSG00000171747,ENSG00000137801,ENSG00000053438,ENSG00000171867,ENSG00000198712,ENSG00000177885,ENSG00000198840,ENSG00000198888,ENSG00000198899,ENSG00000243708,ENSG00000198763,ENSG00000075651,ENSG00000167371,ENSG00000103226,ENSG00000228253,ENSG00000182175,ENSG00000101438,ENSG00000150093,ENSG00000212907,ENSG00000131370,ENSG00000136478,ENSG00000165804…
extracellular space	GO:CC	GO:0005615	4.81426e-16	3364	1181	ENSG00000143870,ENSG00000171747,ENSG00000163191,ENSG00000106052,ENSG00000137801,ENSG00000171867,ENSG00000177885,ENSG00000172828,ENSG00000116791,ENSG00000150093,ENSG00000155657,ENSG00000053747,ENSG00000181143,ENSG00000278637,ENSG00000170275,ENSG00000196126,ENSG00000106066,ENSG00000182326,ENSG00000197153,ENSG00000108821,ENSG00000124942,ENSG00000166598,ENSG00000138071,ENSG00000219438,ENSG00000102886…
cell junction	GO:CC	GO:0030054	1.06087e-15	2086	1181	ENSG00000163682,ENSG00000163191,ENSG00000171867,ENSG00000177885,ENSG00000198763,ENSG00000075651,ENSG00000167371,ENSG00000101438,ENSG00000150093,ENSG00000182253,ENSG00000160469,ENSG00000124942,ENSG00000166598,ENSG00000126259,ENSG00000138071,ENSG00000169756,ENSG00000196549,ENSG00000143545,ENSG00000166794,ENSG00000164877,ENSG00000181085,ENSG00000165527,ENSG00000166025,ENSG00000105971,ENSG00000134757…
integral component of plasma membrane	GO:CC	GO:0005887	3.79651e-14	1642	1181	ENSG00000167371,ENSG00000150093,ENSG00000196126,ENSG00000126259,ENSG00000248383,ENSG00000114770,ENSG00000196549,ENSG00000178297,ENSG00000105971,ENSG00000168398,ENSG00000181072,ENSG00000177098,ENSG00000153246,ENSG00000072182,ENSG00000004864,ENSG00000183317,ENSG00000134853,ENSG00000112394,ENSG00000170381,ENSG00000162572,ENSG00000180245,ENSG00000115594,ENSG00000169962,ENSG00000125430,ENSG00000131409…
intrinsic component of membrane	GO:CC	GO:0031224	1.65448e-13	5902	1181	ENSG00000163682,ENSG00000053438,ENSG00000171867,ENSG00000198712,ENSG00000198840,ENSG00000198888,ENSG00000198899,ENSG00000198763,ENSG00000167371,ENSG00000103226,ENSG00000228253,ENSG00000182175,ENSG00000101438,ENSG00000150093,ENSG00000212907,ENSG00000136478,ENSG00000165804,ENSG00000091986,ENSG00000198938,ENSG00000181143,ENSG00000196126,ENSG00000123104,ENSG00000198886,ENSG00000126259,ENSG00000248383…
integral component of membrane	GO:CC	GO:0016021	1.77433e-12	5746	1181	ENSG00000163682,ENSG00000053438,ENSG00000171867,ENSG00000198712,ENSG00000198840,ENSG00000198888,ENSG00000198899,ENSG00000198763,ENSG00000167371,ENSG00000103226,ENSG00000228253,ENSG00000101438,ENSG00000150093,ENSG00000212907,ENSG00000136478,ENSG00000165804,ENSG00000091986,ENSG00000198938,ENSG00000181143,ENSG00000196126,ENSG00000123104,ENSG00000198886,ENSG00000126259,ENSG00000248383,ENSG00000219438…
external encapsulating structure	GO:CC	GO:0030312	2.74274e-12	562	1181	ENSG00000171747,ENSG00000137801,ENSG00000183628,ENSG00000091986,ENSG00000053747,ENSG00000108821,ENSG00000166598,ENSG00000206384,ENSG00000135047,ENSG00000101160,ENSG00000198732,ENSG00000106333,ENSG00000225968,ENSG00000164692,ENSG00000158270,ENSG00000166897,ENSG00000157766,ENSG00000122359,ENSG00000172752,ENSG00000189056,ENSG00000105825,ENSG00000170542,ENSG00000174721,ENSG00000154734,ENSG00000132386…
extracellular matrix	GO:CC	GO:0031012	7.43713e-12	561	1181	ENSG00000171747,ENSG00000137801,ENSG00000183628,ENSG00000091986,ENSG00000053747,ENSG00000108821,ENSG00000166598,ENSG00000206384,ENSG00000135047,ENSG00000101160,ENSG00000198732,ENSG00000106333,ENSG00000225968,ENSG00000164692,ENSG00000158270,ENSG00000166897,ENSG00000157766,ENSG00000122359,ENSG00000172752,ENSG00000189056,ENSG00000105825,ENSG00000170542,ENSG00000174721,ENSG00000154734,ENSG00000132386…
vesicle	GO:CC	GO:0031982	8.14251e-12	3957	1181	ENSG00000143870,ENSG00000163191,ENSG00000106052,ENSG00000137801,ENSG00000171867,ENSG00000177885,ENSG00000243708,ENSG00000075651,ENSG00000167371,ENSG00000172828,ENSG00000101438,ENSG00000116791,ENSG00000150093,ENSG00000131370,ENSG00000155657,ENSG00000053747,ENSG00000181143,ENSG00000278637,ENSG00000196126,ENSG00000123104,ENSG00000106066,ENSG00000197153,ENSG00000108821,ENSG00000160469,ENSG00000124942…
endomembrane system	GO:CC	GO:0012505	1.08946e-08	4707	1181	ENSG00000143870,ENSG00000163191,ENSG00000137801,ENSG00000171867,ENSG00000177885,ENSG00000243708,ENSG00000075651,ENSG00000167371,ENSG00000172828,ENSG00000103226,ENSG00000182175,ENSG00000101438,ENSG00000150093,ENSG00000136478,ENSG00000053747,ENSG00000181143,ENSG00000117724,ENSG00000170275,ENSG00000196126,ENSG00000123104,ENSG00000108821,ENSG00000160469,ENSG00000166598,ENSG00000138071,ENSG00000179630…
cytoplasmic vesicle	GO:CC	GO:0031410	1.30338e-08	2463	1181	ENSG00000143870,ENSG00000163191,ENSG00000137801,ENSG00000177885,ENSG00000243708,ENSG00000075651,ENSG00000167371,ENSG00000101438,ENSG00000150093,ENSG00000131370,ENSG00000196126,ENSG00000123104,ENSG00000108821,ENSG00000160469,ENSG00000166598,ENSG00000138071,ENSG00000114770,ENSG00000135047,ENSG00000196549,ENSG00000110723,ENSG00000101421,ENSG00000143545,ENSG00000166794,ENSG00000164877,ENSG00000181085…
intracellular vesicle	GO:CC	GO:0097708	1.40325e-08	2465	1181	ENSG00000143870,ENSG00000163191,ENSG00000137801,ENSG00000177885,ENSG00000243708,ENSG00000075651,ENSG00000167371,ENSG00000101438,ENSG00000150093,ENSG00000131370,ENSG00000196126,ENSG00000123104,ENSG00000108821,ENSG00000160469,ENSG00000166598,ENSG00000138071,ENSG00000114770,ENSG00000135047,ENSG00000196549,ENSG00000110723,ENSG00000101421,ENSG00000143545,ENSG00000166794,ENSG00000164877,ENSG00000181085…
collagen-containing extracellular matrix	GO:CC	GO:0062023	3.06321e-08	423	1181	ENSG00000171747,ENSG00000137801,ENSG00000091986,ENSG00000053747,ENSG00000108821,ENSG00000166598,ENSG00000206384,ENSG00000135047,ENSG00000101160,ENSG00000198732,ENSG00000106333,ENSG00000164692,ENSG00000157766,ENSG00000122359,ENSG00000172752,ENSG00000170542,ENSG00000174721,ENSG00000154734,ENSG00000132386,ENSG00000132000,ENSG00000100097,ENSG00000168743,ENSG00000187955,ENSG00000168542,ENSG00000132561…
synapse	GO:CC	GO:0045202	1.2116e-07	1305	1181	ENSG00000171867,ENSG00000198763,ENSG00000075651,ENSG00000167371,ENSG00000101438,ENSG00000150093,ENSG00000160469,ENSG00000138071,ENSG00000196549,ENSG00000143545,ENSG00000165527,ENSG00000020577,ENSG00000184840,ENSG00000131018,ENSG00000181072,ENSG00000099625,ENSG00000132842,ENSG00000179841,ENSG00000225968,ENSG00000140563,ENSG00000110975,ENSG00000272636,ENSG00000140600,ENSG00000150995,ENSG00000108387…
anchoring junction	GO:CC	GO:0070161	1.43806e-07	848	1181	ENSG00000163682,ENSG00000163191,ENSG00000177885,ENSG00000150093,ENSG00000182253,ENSG00000124942,ENSG00000166598,ENSG00000126259,ENSG00000138071,ENSG00000169756,ENSG00000196549,ENSG00000143545,ENSG00000166794,ENSG00000164877,ENSG00000181085,ENSG00000165527,ENSG00000166025,ENSG00000105971,ENSG00000134757,ENSG00000046604,ENSG00000145390,ENSG00000100359,ENSG00000134755,ENSG00000204381,ENSG00000171680…
cytoplasm	GO:CC	GO:0005737	2.71315e-07	12241	1181	ENSG00000280071,ENSG00000163682,ENSG00000214026,ENSG00000143870,ENSG00000171747,ENSG00000163191,ENSG00000106052,ENSG00000137801,ENSG00000053438,ENSG00000171867,ENSG00000198712,ENSG00000177885,ENSG00000198840,ENSG00000198888,ENSG00000198899,ENSG00000243708,ENSG00000198763,ENSG00000075651,ENSG00000167371,ENSG00000154760,ENSG00000172828,ENSG00000103226,ENSG00000228253,ENSG00000182175,ENSG00000101438…
plasma membrane region	GO:CC	GO:0098590	9.85e-07	1237	1181	ENSG00000075651,ENSG00000167371,ENSG00000150093,ENSG00000136002,ENSG00000114770,ENSG00000135047,ENSG00000165527,ENSG00000105971,ENSG00000131018,ENSG00000142494,ENSG00000181072,ENSG00000177469,ENSG00000050405,ENSG00000179841,ENSG00000096696,ENSG00000165757,ENSG00000092820,ENSG00000112394,ENSG00000153721,ENSG00000131409,ENSG00000099864,ENSG00000120156,ENSG00000164082,ENSG00000131477,ENSG00000134115…
secretory vesicle	GO:CC	GO:0099503	1.07786e-06	1031	1181	ENSG00000163191,ENSG00000137801,ENSG00000075651,ENSG00000167371,ENSG00000101438,ENSG00000123104,ENSG00000108821,ENSG00000160469,ENSG00000138071,ENSG00000135047,ENSG00000196549,ENSG00000143545,ENSG00000101160,ENSG00000145703,ENSG00000105971,ENSG00000167244,ENSG00000184840,ENSG00000099625,ENSG00000198734,ENSG00000131400,ENSG00000096696,ENSG00000196743,ENSG00000140563,ENSG00000112419,ENSG00000110975…
vesicle membrane	GO:CC	GO:0012506	1.90929e-06	1195	1181	ENSG00000177885,ENSG00000243708,ENSG00000075651,ENSG00000167371,ENSG00000101438,ENSG00000150093,ENSG00000131370,ENSG00000196126,ENSG00000123104,ENSG00000114770,ENSG00000196549,ENSG00000101421,ENSG00000143545,ENSG00000165527,ENSG00000145703,ENSG00000205302,ENSG00000105971,ENSG00000188064,ENSG00000156675,ENSG00000181072,ENSG00000099625,ENSG00000198502,ENSG00000005206,ENSG00000132842,ENSG00000096696…
cornified envelope	GO:CC	GO:0001533	2.45028e-06	58	1181	ENSG00000134757,ENSG00000046604,ENSG00000134755,ENSG00000096696,ENSG00000115053,ENSG00000134762,ENSG00000136155,ENSG00000118898,ENSG00000186395,ENSG00000134760,ENSG00000134765,ENSG00000135046,ENSG00000057294,ENSG00000244094,ENSG00000184363,ENSG00000175065,ENSG00000169035
receptor complex	GO:CC	GO:0043235	3.09231e-06	526	1181	ENSG00000150093,ENSG00000123104,ENSG00000113494,ENSG00000153246,ENSG00000183317,ENSG00000134853,ENSG00000169962,ENSG00000120156,ENSG00000111424,ENSG00000131477,ENSG00000162733,ENSG00000174343,ENSG00000105976,ENSG00000128052,ENSG00000102755,ENSG00000134352,ENSG00000168702,ENSG00000213949,ENSG00000174130,ENSG00000077943,ENSG00000122756,ENSG00000132170,ENSG00000170458,ENSG00000112964,ENSG00000101204…
cytoplasmic vesicle membrane	GO:CC	GO:0030659	5.57726e-06	1176	1181	ENSG00000243708,ENSG00000075651,ENSG00000167371,ENSG00000101438,ENSG00000150093,ENSG00000131370,ENSG00000196126,ENSG00000123104,ENSG00000114770,ENSG00000196549,ENSG00000101421,ENSG00000143545,ENSG00000165527,ENSG00000145703,ENSG00000205302,ENSG00000105971,ENSG00000188064,ENSG00000156675,ENSG00000181072,ENSG00000099625,ENSG00000198502,ENSG00000005206,ENSG00000132842,ENSG00000096696,ENSG00000138069…
chromatin	GO:CC	GO:0000785	7.56175e-06	1268	1181	ENSG00000174306,ENSG00000278637,ENSG00000117724,ENSG00000197153,ENSG00000168556,ENSG00000167771,ENSG00000155827,ENSG00000138136,ENSG00000134954,ENSG00000120690,ENSG00000136931,ENSG00000275221,ENSG00000157613,ENSG00000117036,ENSG00000109111,ENSG00000051180,ENSG00000184302,ENSG00000125285,ENSG00000159216,ENSG00000177045,ENSG00000124813,ENSG00000089116,ENSG00000186951,ENSG00000111424,ENSG00000119138…
cell-cell junction	GO:CC	GO:0005911	8.47894e-06	503	1181	ENSG00000163191,ENSG00000177885,ENSG00000150093,ENSG00000182253,ENSG00000124942,ENSG00000126259,ENSG00000169756,ENSG00000143545,ENSG00000164877,ENSG00000181085,ENSG00000166025,ENSG00000134757,ENSG00000046604,ENSG00000145390,ENSG00000100359,ENSG00000134755,ENSG00000171680,ENSG00000177098,ENSG00000096696,ENSG00000165757,ENSG00000092820,ENSG00000154553,ENSG00000134762,ENSG00000120156,ENSG00000086570…
desmosome	GO:CC	GO:0030057	9.38195e-06	25	1181	ENSG00000134757,ENSG00000046604,ENSG00000134755,ENSG00000096696,ENSG00000134762,ENSG00000118898,ENSG00000134760,ENSG00000134765,ENSG00000057294,ENSG00000184363,ENSG00000175065
extracellular vesicle	GO:CC	GO:1903561	2.45969e-05	2133	1181	ENSG00000143870,ENSG00000163191,ENSG00000106052,ENSG00000137801,ENSG00000171867,ENSG00000177885,ENSG00000172828,ENSG00000116791,ENSG00000150093,ENSG00000155657,ENSG00000053747,ENSG00000181143,ENSG00000278637,ENSG00000196126,ENSG00000106066,ENSG00000197153,ENSG00000124942,ENSG00000166598,ENSG00000138071,ENSG00000102886,ENSG00000135047,ENSG00000196549,ENSG00000101421,ENSG00000164266,ENSG00000143545…
extracellular membrane-bounded organelle	GO:CC	GO:0065010	2.53952e-05	2134	1181	ENSG00000143870,ENSG00000163191,ENSG00000106052,ENSG00000137801,ENSG00000171867,ENSG00000177885,ENSG00000172828,ENSG00000116791,ENSG00000150093,ENSG00000155657,ENSG00000053747,ENSG00000181143,ENSG00000278637,ENSG00000196126,ENSG00000106066,ENSG00000197153,ENSG00000124942,ENSG00000166598,ENSG00000138071,ENSG00000102886,ENSG00000135047,ENSG00000196549,ENSG00000101421,ENSG00000164266,ENSG00000143545…
extracellular organelle	GO:CC	GO:0043230	2.53952e-05	2134	1181	ENSG00000143870,ENSG00000163191,ENSG00000106052,ENSG00000137801,ENSG00000171867,ENSG00000177885,ENSG00000172828,ENSG00000116791,ENSG00000150093,ENSG00000155657,ENSG00000053747,ENSG00000181143,ENSG00000278637,ENSG00000196126,ENSG00000106066,ENSG00000197153,ENSG00000124942,ENSG00000166598,ENSG00000138071,ENSG00000102886,ENSG00000135047,ENSG00000196549,ENSG00000101421,ENSG00000164266,ENSG00000143545…
Golgi apparatus	GO:CC	GO:0005794	3.73475e-05	1630	1181	ENSG00000171867,ENSG00000177885,ENSG00000075651,ENSG00000181143,ENSG00000196126,ENSG00000108821,ENSG00000114770,ENSG00000135047,ENSG00000196549,ENSG00000173230,ENSG00000143545,ENSG00000181085,ENSG00000165527,ENSG00000157322,ENSG00000280433,ENSG00000105971,ENSG00000188064,ENSG00000184840,ENSG00000131018,ENSG00000168398,ENSG00000183527,ENSG00000198502,ENSG00000005206,ENSG00000198734,ENSG00000157335…
extracellular exosome	GO:CC	GO:0070062	5.12148e-05	2110	1181	ENSG00000143870,ENSG00000163191,ENSG00000106052,ENSG00000137801,ENSG00000171867,ENSG00000177885,ENSG00000172828,ENSG00000116791,ENSG00000150093,ENSG00000155657,ENSG00000053747,ENSG00000181143,ENSG00000278637,ENSG00000196126,ENSG00000106066,ENSG00000197153,ENSG00000124942,ENSG00000166598,ENSG00000138071,ENSG00000102886,ENSG00000135047,ENSG00000196549,ENSG00000101421,ENSG00000164266,ENSG00000143545…
bounding membrane of organelle	GO:CC	GO:0098588	0.000130512	2125	1181	ENSG00000243708,ENSG00000075651,ENSG00000167371,ENSG00000101438,ENSG00000150093,ENSG00000196126,ENSG00000123104,ENSG00000124942,ENSG00000114770,ENSG00000196549,ENSG00000173230,ENSG00000101421,ENSG00000143545,ENSG00000165527,ENSG00000101160,ENSG00000145703,ENSG00000205302,ENSG00000105971,ENSG00000188064,ENSG00000184840,ENSG00000131018,ENSG00000156675,ENSG00000181072,ENSG00000099625,ENSG00000198502…
endoplasmic reticulum lumen	GO:CC	GO:0005788	0.000133523	310	1181	ENSG00000143870,ENSG00000137801,ENSG00000172828,ENSG00000170275,ENSG00000108821,ENSG00000166598,ENSG00000198848,ENSG00000166794,ENSG00000101160,ENSG00000106080,ENSG00000188064,ENSG00000074855,ENSG00000185615,ENSG00000198734,ENSG00000164692,ENSG00000164308,ENSG00000100097,ENSG00000187955,ENSG00000128590,ENSG00000168542,ENSG00000146674,ENSG00000197467,ENSG00000124749,ENSG00000154764,ENSG00000155368…
perinuclear region of cytoplasm	GO:CC	GO:0048471	0.000148268	718	1181	ENSG00000075651,ENSG00000150093,ENSG00000117724,ENSG00000166598,ENSG00000102886,ENSG00000169756,ENSG00000166794,ENSG00000105971,ENSG00000171680,ENSG00000151461,ENSG00000051180,ENSG00000165757,ENSG00000092820,ENSG00000168090,ENSG00000139629,ENSG00000110048,ENSG00000189334,ENSG00000150995,ENSG00000136155,ENSG00000164309,ENSG00000153064,ENSG00000184811,ENSG00000165105,ENSG00000148344,ENSG00000176697…
membrane raft	GO:CC	GO:0045121	0.000206496	327	1181	ENSG00000171867,ENSG00000150093,ENSG00000124942,ENSG00000196549,ENSG00000105971,ENSG00000177469,ENSG00000156515,ENSG00000179841,ENSG00000023445,ENSG00000092820,ENSG00000120156,ENSG00000128052,ENSG00000134352,ENSG00000148175,ENSG00000064012,ENSG00000213949,ENSG00000174130,ENSG00000039068,ENSG00000024422,ENSG00000170458,ENSG00000105974,ENSG00000175538,ENSG00000198719,ENSG00000174125,ENSG00000128567…
membrane microdomain	GO:CC	GO:0098857	0.000223878	328	1181	ENSG00000171867,ENSG00000150093,ENSG00000124942,ENSG00000196549,ENSG00000105971,ENSG00000177469,ENSG00000156515,ENSG00000179841,ENSG00000023445,ENSG00000092820,ENSG00000120156,ENSG00000128052,ENSG00000134352,ENSG00000148175,ENSG00000064012,ENSG00000213949,ENSG00000174130,ENSG00000039068,ENSG00000024422,ENSG00000170458,ENSG00000105974,ENSG00000175538,ENSG00000198719,ENSG00000174125,ENSG00000128567…
secretory granule	GO:CC	GO:0030141	0.00025198	866	1181	ENSG00000163191,ENSG00000137801,ENSG00000075651,ENSG00000123104,ENSG00000108821,ENSG00000138071,ENSG00000135047,ENSG00000196549,ENSG00000143545,ENSG00000101160,ENSG00000145703,ENSG00000105971,ENSG00000167244,ENSG00000099625,ENSG00000198734,ENSG00000131400,ENSG00000096696,ENSG00000196743,ENSG00000112419,ENSG00000140600,ENSG00000150995,ENSG00000122359,ENSG00000188404,ENSG00000173110,ENSG00000134996…
cell surface	GO:CC	GO:0009986	0.00031306	941	1181	ENSG00000137801,ENSG00000171867,ENSG00000182175,ENSG00000101438,ENSG00000150093,ENSG00000196126,ENSG00000196549,ENSG00000145703,ENSG00000113494,ENSG00000046604,ENSG00000204381,ENSG00000153246,ENSG00000134853,ENSG00000115594,ENSG00000126803,ENSG00000197971,ENSG00000120156,ENSG00000131477,ENSG00000188763,ENSG00000008710,ENSG00000105976,ENSG00000128052,ENSG00000186395,ENSG00000134352,ENSG00000110881…
secretory granule membrane	GO:CC	GO:0030667	0.000849471	309	1181	ENSG00000075651,ENSG00000123104,ENSG00000196549,ENSG00000145703,ENSG00000105971,ENSG00000096696,ENSG00000112419,ENSG00000150995,ENSG00000188404,ENSG00000167972,ENSG00000168461,ENSG00000134760,ENSG00000003147,ENSG00000148175,ENSG00000104043,ENSG00000134765,ENSG00000078081,ENSG00000170458,ENSG00000105974,ENSG00000164756,ENSG00000155093,ENSG00000118640,ENSG00000004468,ENSG00000130303,ENSG00000173391…
transmembrane transporter complex	GO:CC	GO:1902495	0.00143039	390	1181	ENSG00000198840,ENSG00000198888,ENSG00000198763,ENSG00000212907,ENSG00000198886,ENSG00000198786,ENSG00000198695,ENSG00000198727,ENSG00000168653,ENSG00000177098,ENSG00000162572,ENSG00000258674,ENSG00000126803,ENSG00000185760,ENSG00000174343,ENSG00000008710,ENSG00000233954,ENSG00000162975,ENSG00000198626,ENSG00000162989,ENSG00000099337,ENSG00000101204,ENSG00000133962,ENSG00000156026,ENSG00000175538…
transporter complex	GO:CC	GO:1990351	0.00261099	412	1181	ENSG00000198840,ENSG00000198888,ENSG00000198763,ENSG00000212907,ENSG00000198886,ENSG00000198786,ENSG00000198695,ENSG00000198727,ENSG00000168653,ENSG00000177098,ENSG00000162572,ENSG00000258674,ENSG00000126803,ENSG00000185760,ENSG00000174343,ENSG00000008710,ENSG00000233954,ENSG00000162975,ENSG00000198626,ENSG00000162989,ENSG00000099337,ENSG00000104043,ENSG00000101204,ENSG00000133962,ENSG00000156026…
collagen trimer	GO:CC	GO:0005581	0.00351929	93	1181	ENSG00000108821,ENSG00000206384,ENSG00000164692,ENSG00000158270,ENSG00000172752,ENSG00000187955,ENSG00000168542,ENSG00000197467,ENSG00000124749,ENSG00000163359,ENSG00000139329,ENSG00000204262,ENSG00000163145,ENSG00000133661,ENSG00000101203,ENSG00000065618,ENSG00000184374
presynapse	GO:CC	GO:0098793	0.00454534	500	1181	ENSG00000171867,ENSG00000167371,ENSG00000101438,ENSG00000160469,ENSG00000196549,ENSG00000143545,ENSG00000165527,ENSG00000184840,ENSG00000181072,ENSG00000099625,ENSG00000140563,ENSG00000272636,ENSG00000140600,ENSG00000108387,ENSG00000131409,ENSG00000164082,ENSG00000134115,ENSG00000198399,ENSG00000176697,ENSG00000112499,ENSG00000110841,ENSG00000165970,ENSG00000064692,ENSG00000003147,ENSG00000186642…
cell-substrate junction	GO:CC	GO:0030055	0.0086592	432	1181	ENSG00000163682,ENSG00000150093,ENSG00000124942,ENSG00000166598,ENSG00000138071,ENSG00000169756,ENSG00000196549,ENSG00000166794,ENSG00000165527,ENSG00000105971,ENSG00000204381,ENSG00000050405,ENSG00000092820,ENSG00000172403,ENSG00000136068,ENSG00000120156,ENSG00000162733,ENSG00000102755,ENSG00000131016,ENSG00000128591,ENSG00000110841,ENSG00000138639,ENSG00000128340,ENSG00000031081,ENSG00000181790…
basal part of cell	GO:CC	GO:0045178	0.00942749	268	1181	ENSG00000114770,ENSG00000142494,ENSG00000096696,ENSG00000092820,ENSG00000112394,ENSG00000099864,ENSG00000120156,ENSG00000008710,ENSG00000105976,ENSG00000123191,ENSG00000213949,ENSG00000145506,ENSG00000105974,ENSG00000175538,ENSG00000103034,ENSG00000004468,ENSG00000198796,ENSG00000135046,ENSG00000138449,ENSG00000197594,ENSG00000075673,ENSG00000171885,ENSG00000152779,ENSG00000173930,ENSG00000010379…
focal adhesion	GO:CC	GO:0005925	0.0109916	423	1181	ENSG00000163682,ENSG00000150093,ENSG00000124942,ENSG00000166598,ENSG00000138071,ENSG00000169756,ENSG00000196549,ENSG00000166794,ENSG00000165527,ENSG00000105971,ENSG00000204381,ENSG00000050405,ENSG00000092820,ENSG00000172403,ENSG00000136068,ENSG00000120156,ENSG00000162733,ENSG00000102755,ENSG00000131016,ENSG00000128591,ENSG00000110841,ENSG00000138639,ENSG00000128340,ENSG00000031081,ENSG00000181790…
somatodendritic compartment	GO:CC	GO:0036477	0.0157396	835	1181	ENSG00000171867,ENSG00000167371,ENSG00000101438,ENSG00000150093,ENSG00000196549,ENSG00000188779,ENSG00000020577,ENSG00000181072,ENSG00000179841,ENSG00000225968,ENSG00000108387,ENSG00000099864,ENSG00000197971,ENSG00000164082,ENSG00000189056,ENSG00000176697,ENSG00000116478,ENSG00000144596,ENSG00000099617,ENSG00000198087,ENSG00000132386,ENSG00000134352,ENSG00000131016,ENSG00000064692,ENSG00000130558…
actin cytoskeleton	GO:CC	GO:0015629	0.0206931	502	1181	ENSG00000155657,ENSG00000124942,ENSG00000138071,ENSG00000101335,ENSG00000164877,ENSG00000163171,ENSG00000145703,ENSG00000005206,ENSG00000050405,ENSG00000092820,ENSG00000133789,ENSG00000172403,ENSG00000162572,ENSG00000154553,ENSG00000091536,ENSG00000136068,ENSG00000120156,ENSG00000050327,ENSG00000162733,ENSG00000180353,ENSG00000144821,ENSG00000102755,ENSG00000198087,ENSG00000128340,ENSG00000277363…
endocytic vesicle	GO:CC	GO:0030139	0.0215058	343	1181	ENSG00000075651,ENSG00000196126,ENSG00000166598,ENSG00000135047,ENSG00000143545,ENSG00000165527,ENSG00000188064,ENSG00000156675,ENSG00000181072,ENSG00000171680,ENSG00000198502,ENSG00000158270,ENSG00000136068,ENSG00000122359,ENSG00000198087,ENSG00000168461,ENSG00000128340,ENSG00000174130,ENSG00000024422,ENSG00000105974,ENSG00000165025,ENSG00000168685,ENSG00000154764,ENSG00000204267,ENSG00000118640…
side of membrane	GO:CC	GO:0098552	0.0266131	661	1181	ENSG00000137801,ENSG00000171867,ENSG00000150093,ENSG00000196126,ENSG00000101421,ENSG00000105971,ENSG00000113494,ENSG00000198502,ENSG00000005206,ENSG00000179841,ENSG00000092820,ENSG00000196743,ENSG00000134853,ENSG00000115594,ENSG00000099864,ENSG00000177570,ENSG00000127920,ENSG00000128052,ENSG00000134352,ENSG00000134760,ENSG00000153029,ENSG00000213949,ENSG00000162989,ENSG00000077943,ENSG00000122756…
endoplasmic reticulum	GO:CC	GO:0005783	0.032322	2015	1181	ENSG00000143870,ENSG00000137801,ENSG00000171867,ENSG00000075651,ENSG00000172828,ENSG00000103226,ENSG00000182175,ENSG00000136478,ENSG00000053747,ENSG00000170275,ENSG00000196126,ENSG00000123104,ENSG00000108821,ENSG00000166598,ENSG00000179630,ENSG00000198848,ENSG00000100219,ENSG00000102886,ENSG00000166794,ENSG00000271079,ENSG00000101160,ENSG00000157322,ENSG00000157613,ENSG00000165502,ENSG00000106080…
basolateral plasma membrane	GO:CC	GO:0016323	0.0358871	225	1181	ENSG00000114770,ENSG00000142494,ENSG00000096696,ENSG00000092820,ENSG00000112394,ENSG00000099864,ENSG00000120156,ENSG00000008710,ENSG00000123191,ENSG00000145506,ENSG00000105974,ENSG00000103034,ENSG00000004468,ENSG00000198796,ENSG00000135046,ENSG00000138449,ENSG00000197594,ENSG00000075673,ENSG00000171885,ENSG00000152779,ENSG00000173930,ENSG00000010379,ENSG00000026508,ENSG00000141469,ENSG00000158887…
basal plasma membrane	GO:CC	GO:0009925	0.0371181	250	1181	ENSG00000114770,ENSG00000142494,ENSG00000096696,ENSG00000092820,ENSG00000112394,ENSG00000099864,ENSG00000120156,ENSG00000008710,ENSG00000105976,ENSG00000123191,ENSG00000145506,ENSG00000105974,ENSG00000103034,ENSG00000004468,ENSG00000198796,ENSG00000135046,ENSG00000138449,ENSG00000197594,ENSG00000075673,ENSG00000171885,ENSG00000152779,ENSG00000173930,ENSG00000010379,ENSG00000026508,ENSG00000141469…
plasma membrane protein complex	GO:CC	GO:0098797	0.0496142	705	1181	ENSG00000177885,ENSG00000150093,ENSG00000196126,ENSG00000124942,ENSG00000105971,ENSG00000198502,ENSG00000177098,ENSG00000126803,ENSG00000185760,ENSG00000131477,ENSG00000174343,ENSG00000112936,ENSG00000127920,ENSG00000134352,ENSG00000003400,ENSG00000162975,ENSG00000153029,ENSG00000064012,ENSG00000213949,ENSG00000174130,ENSG00000162989,ENSG00000099337,ENSG00000077943,ENSG00000122756,ENSG00000115266…
protein binding	GO:MF	GO:0005515	2.37735e-08	14833	1166	ENSG00000275464,ENSG00000280071,ENSG00000163682,ENSG00000155542,ENSG00000214026,ENSG00000143870,ENSG00000171747,ENSG00000163191,ENSG00000106052,ENSG00000137801,ENSG00000156253,ENSG00000171867,ENSG00000198712,ENSG00000177885,ENSG00000183628,ENSG00000198840,ENSG00000198888,ENSG00000198899,ENSG00000198763,ENSG00000075651,ENSG00000167371,ENSG00000103226,ENSG00000228253,ENSG00000182175,ENSG00000116791…
calcium ion binding	GO:MF	GO:0005509	3.93595e-07	725	1166	ENSG00000163191,ENSG00000137801,ENSG00000171867,ENSG00000243708,ENSG00000155657,ENSG00000123104,ENSG00000182326,ENSG00000166598,ENSG00000248383,ENSG00000101335,ENSG00000198732,ENSG00000168970,ENSG00000134757,ENSG00000106080,ENSG00000046604,ENSG00000134755,ENSG00000149527,ENSG00000139549,ENSG00000004864,ENSG00000133789,ENSG00000108588,ENSG00000140563,ENSG00000110975,ENSG00000272636,ENSG00000159216…
DNA-binding transcription activator activity	GO:MF	GO:0001216	1.70616e-06	462	1166	ENSG00000134954,ENSG00000196670,ENSG00000120690,ENSG00000157613,ENSG00000125285,ENSG00000159216,ENSG00000177045,ENSG00000124813,ENSG00000186951,ENSG00000187098,ENSG00000107485,ENSG00000128714,ENSG00000141905,ENSG00000103241,ENSG00000113580,ENSG00000083307,ENSG00000162599,ENSG00000260027,ENSG00000118526,ENSG00000125492,ENSG00000189190,ENSG00000134438,ENSG00000169594,ENSG00000157554,ENSG00000253293…
extracellular matrix structural constituent	GO:MF	GO:0005201	2.1812e-06	173	1166	ENSG00000137801,ENSG00000053747,ENSG00000108821,ENSG00000143367,ENSG00000206384,ENSG00000106333,ENSG00000164692,ENSG00000157766,ENSG00000172752,ENSG00000105825,ENSG00000168743,ENSG00000187955,ENSG00000168542,ENSG00000132561,ENSG00000197467,ENSG00000124749,ENSG00000163359,ENSG00000011465,ENSG00000139329,ENSG00000204262,ENSG00000091128,ENSG00000111341,ENSG00000196569,ENSG00000133110,ENSG00000065618…
DNA-binding transcription activator activity, RNA polymerase II-specific	GO:MF	GO:0001228	3.12862e-06	458	1166	ENSG00000134954,ENSG00000196670,ENSG00000120690,ENSG00000157613,ENSG00000125285,ENSG00000159216,ENSG00000177045,ENSG00000124813,ENSG00000186951,ENSG00000187098,ENSG00000107485,ENSG00000128714,ENSG00000141905,ENSG00000103241,ENSG00000113580,ENSG00000083307,ENSG00000162599,ENSG00000260027,ENSG00000118526,ENSG00000125492,ENSG00000189190,ENSG00000134438,ENSG00000157554,ENSG00000253293,ENSG00000151615…
signaling receptor binding	GO:MF	GO:0005102	1.19608e-05	1556	1166	ENSG00000137801,ENSG00000171867,ENSG00000177885,ENSG00000198763,ENSG00000182175,ENSG00000150093,ENSG00000053747,ENSG00000196126,ENSG00000166598,ENSG00000219438,ENSG00000205302,ENSG00000167244,ENSG00000113494,ENSG00000188064,ENSG00000169752,ENSG00000168398,ENSG00000082684,ENSG00000179841,ENSG00000168143,ENSG00000139549,ENSG00000184163,ENSG00000134853,ENSG00000150782,ENSG00000170381,ENSG00000189334…
molecular transducer activity	GO:MF	GO:0060089	1.38562e-05	1490	1166	ENSG00000171867,ENSG00000182175,ENSG00000150093,ENSG00000165804,ENSG00000196126,ENSG00000136931,ENSG00000113494,ENSG00000168398,ENSG00000181072,ENSG00000243896,ENSG00000153246,ENSG00000183317,ENSG00000134853,ENSG00000180245,ENSG00000164040,ENSG00000158270,ENSG00000115594,ENSG00000169962,ENSG00000186951,ENSG00000120156,ENSG00000111424,ENSG00000215788,ENSG00000164082,ENSG00000131477,ENSG00000162733…
signaling receptor activity	GO:MF	GO:0038023	1.38562e-05	1490	1166	ENSG00000171867,ENSG00000182175,ENSG00000150093,ENSG00000165804,ENSG00000196126,ENSG00000136931,ENSG00000113494,ENSG00000168398,ENSG00000181072,ENSG00000243896,ENSG00000153246,ENSG00000183317,ENSG00000134853,ENSG00000180245,ENSG00000164040,ENSG00000158270,ENSG00000115594,ENSG00000169962,ENSG00000186951,ENSG00000120156,ENSG00000111424,ENSG00000215788,ENSG00000164082,ENSG00000131477,ENSG00000162733…
carbohydrate binding	GO:MF	GO:0030246	9.81756e-05	275	1166	ENSG00000171747,ENSG00000103226,ENSG00000196126,ENSG00000157322,ENSG00000204381,ENSG00000156515,ENSG00000157335,ENSG00000153246,ENSG00000136542,ENSG00000139629,ENSG00000158270,ENSG00000182870,ENSG00000157766,ENSG00000188404,ENSG00000169764,ENSG00000008710,ENSG00000100097,ENSG00000067057,ENSG00000100626,ENSG00000164574,ENSG00000112297,ENSG00000257743,ENSG00000173281,ENSG00000173391,ENSG00000174175…
glycosaminoglycan binding	GO:MF	GO:0005539	0.000312402	244	1166	ENSG00000137801,ENSG00000171867,ENSG00000091986,ENSG00000198732,ENSG00000204381,ENSG00000106333,ENSG00000156515,ENSG00000157766,ENSG00000188404,ENSG00000140285,ENSG00000174721,ENSG00000154734,ENSG00000123610,ENSG00000103196,ENSG00000169429,ENSG00000197467,ENSG00000137440,ENSG00000079257,ENSG00000011465,ENSG00000174175,ENSG00000101282,ENSG00000184347,ENSG00000104415,ENSG00000130287,ENSG00000133110…
DNA-binding transcription factor activity, RNA polymerase II-specific	GO:MF	GO:0000981	0.000448686	1355	1166	ENSG00000165804,ENSG00000174306,ENSG00000067066,ENSG00000075407,ENSG00000138136,ENSG00000100219,ENSG00000134954,ENSG00000196670,ENSG00000120690,ENSG00000136931,ENSG00000157613,ENSG00000131845,ENSG00000130803,ENSG00000188779,ENSG00000117036,ENSG00000143067,ENSG00000184302,ENSG00000125285,ENSG00000159216,ENSG00000177045,ENSG00000124813,ENSG00000089116,ENSG00000186951,ENSG00000111424,ENSG00000119138…
metal ion transmembrane transporter activity	GO:MF	GO:0046873	0.000667335	436	1166	ENSG00000123104,ENSG00000177098,ENSG00000072182,ENSG00000162572,ENSG00000001461,ENSG00000150995,ENSG00000185760,ENSG00000174343,ENSG00000008710,ENSG00000110881,ENSG00000162975,ENSG00000165970,ENSG00000198626,ENSG00000123191,ENSG00000055732,ENSG00000162989,ENSG00000099337,ENSG00000276289,ENSG00000156026,ENSG00000175538,ENSG00000164756,ENSG00000137672,ENSG00000140090,ENSG00000197506,ENSG00000135519…
DNA-binding transcription factor activity	GO:MF	GO:0003700	0.000740472	1411	1166	ENSG00000165804,ENSG00000174306,ENSG00000067066,ENSG00000075407,ENSG00000138136,ENSG00000100219,ENSG00000134954,ENSG00000196670,ENSG00000120690,ENSG00000136931,ENSG00000157613,ENSG00000131845,ENSG00000130803,ENSG00000188779,ENSG00000117036,ENSG00000127903,ENSG00000143067,ENSG00000184302,ENSG00000125285,ENSG00000159216,ENSG00000177045,ENSG00000124813,ENSG00000089116,ENSG00000186951,ENSG00000111424…
transmembrane signaling receptor activity	GO:MF	GO:0004888	0.000831273	1273	1166	ENSG00000165804,ENSG00000196126,ENSG00000113494,ENSG00000168398,ENSG00000181072,ENSG00000243896,ENSG00000183317,ENSG00000134853,ENSG00000180245,ENSG00000115594,ENSG00000169962,ENSG00000120156,ENSG00000215788,ENSG00000164082,ENSG00000131477,ENSG00000162733,ENSG00000174343,ENSG00000188763,ENSG00000008710,ENSG00000105976,ENSG00000100739,ENSG00000128052,ENSG00000158292,ENSG00000102755,ENSG00000134352…
cation transmembrane transporter activity	GO:MF	GO:0008324	0.00160022	651	1166	ENSG00000198712,ENSG00000198899,ENSG00000228253,ENSG00000101438,ENSG00000198938,ENSG00000123104,ENSG00000198727,ENSG00000142494,ENSG00000177098,ENSG00000072182,ENSG00000162572,ENSG00000001461,ENSG00000150995,ENSG00000185760,ENSG00000174343,ENSG00000008710,ENSG00000112499,ENSG00000110881,ENSG00000162975,ENSG00000165970,ENSG00000198626,ENSG00000123191,ENSG00000055732,ENSG00000162989,ENSG00000099337…
inorganic cation transmembrane transporter activity	GO:MF	GO:0022890	0.00294623	598	1166	ENSG00000198712,ENSG00000198899,ENSG00000228253,ENSG00000101438,ENSG00000198938,ENSG00000123104,ENSG00000198727,ENSG00000177098,ENSG00000072182,ENSG00000162572,ENSG00000001461,ENSG00000150995,ENSG00000185760,ENSG00000174343,ENSG00000008710,ENSG00000110881,ENSG00000162975,ENSG00000165970,ENSG00000198626,ENSG00000123191,ENSG00000055732,ENSG00000162989,ENSG00000099337,ENSG00000101204,ENSG00000276289…
cation channel activity	GO:MF	GO:0005261	0.00298787	350	1166	ENSG00000198899,ENSG00000228253,ENSG00000123104,ENSG00000177098,ENSG00000072182,ENSG00000162572,ENSG00000150995,ENSG00000185760,ENSG00000174343,ENSG00000008710,ENSG00000110881,ENSG00000162975,ENSG00000198626,ENSG00000055732,ENSG00000162989,ENSG00000099337,ENSG00000101204,ENSG00000276289,ENSG00000156026,ENSG00000175538,ENSG00000137672,ENSG00000140090,ENSG00000135519,ENSG00000183454,ENSG00000185774…
collagen binding	GO:MF	GO:0005518	0.00365587	69	1166	ENSG00000137801,ENSG00000150093,ENSG00000170275,ENSG00000135047,ENSG00000166794,ENSG00000106333,ENSG00000162733,ENSG00000187955,ENSG00000213949,ENSG00000011465,ENSG00000139329,ENSG00000137809,ENSG00000087303,ENSG00000026508,ENSG00000154175
ion transmembrane transporter activity	GO:MF	GO:0015075	0.00398008	856	1166	ENSG00000198712,ENSG00000198899,ENSG00000228253,ENSG00000101438,ENSG00000198938,ENSG00000123104,ENSG00000114770,ENSG00000198727,ENSG00000142494,ENSG00000074855,ENSG00000177098,ENSG00000072182,ENSG00000004864,ENSG00000162572,ENSG00000001461,ENSG00000150995,ENSG00000185760,ENSG00000174343,ENSG00000008710,ENSG00000112499,ENSG00000110881,ENSG00000162975,ENSG00000165970,ENSG00000198626,ENSG00000123191…
protease binding	GO:MF	GO:0002020	0.00545964	136	1166	ENSG00000171867,ENSG00000150093,ENSG00000155657,ENSG00000108821,ENSG00000100219,ENSG00000168398,ENSG00000164692,ENSG00000115594,ENSG00000197971,ENSG00000188404,ENSG00000153064,ENSG00000170542,ENSG00000168542,ENSG00000106366,ENSG00000103490,ENSG00000118503,ENSG00000197635,ENSG00000117525,ENSG00000259207,ENSG00000204397,ENSG00000167634,ENSG00000125726
transmembrane transporter activity	GO:MF	GO:0022857	0.00713797	1120	1166	ENSG00000198712,ENSG00000198840,ENSG00000198888,ENSG00000198899,ENSG00000198763,ENSG00000228253,ENSG00000101438,ENSG00000212907,ENSG00000198938,ENSG00000123104,ENSG00000198886,ENSG00000114770,ENSG00000198786,ENSG00000198695,ENSG00000198727,ENSG00000168653,ENSG00000142494,ENSG00000074855,ENSG00000177098,ENSG00000072182,ENSG00000004864,ENSG00000112394,ENSG00000162572,ENSG00000258674,ENSG00000001461…
extracellular matrix structural constituent conferring tensile strength	GO:MF	GO:0030020	0.00730915	41	1166	ENSG00000108821,ENSG00000206384,ENSG00000164692,ENSG00000172752,ENSG00000187955,ENSG00000168542,ENSG00000197467,ENSG00000124749,ENSG00000163359,ENSG00000204262,ENSG00000065618
inorganic molecular entity transmembrane transporter activity	GO:MF	GO:0015318	0.00735058	735	1166	ENSG00000198712,ENSG00000198899,ENSG00000228253,ENSG00000101438,ENSG00000198938,ENSG00000123104,ENSG00000114770,ENSG00000198727,ENSG00000074855,ENSG00000177098,ENSG00000072182,ENSG00000162572,ENSG00000001461,ENSG00000150995,ENSG00000185760,ENSG00000174343,ENSG00000008710,ENSG00000110881,ENSG00000162975,ENSG00000165970,ENSG00000198626,ENSG00000123191,ENSG00000055732,ENSG00000162989,ENSG00000099337…
cell adhesion mediator activity	GO:MF	GO:0098631	0.0082116	65	1166	ENSG00000163191,ENSG00000150093,ENSG00000046604,ENSG00000134755,ENSG00000096696,ENSG00000134115,ENSG00000213949,ENSG00000149972,ENSG00000135046,ENSG00000154134,ENSG00000137809,ENSG00000057294,ENSG00000184363,ENSG00000107438
growth factor binding	GO:MF	GO:0019838	0.0111427	132	1166	ENSG00000137801,ENSG00000108821,ENSG00000164692,ENSG00000134853,ENSG00000115594,ENSG00000174721,ENSG00000128052,ENSG00000102755,ENSG00000134352,ENSG00000168542,ENSG00000146674,ENSG00000145506,ENSG00000112964,ENSG00000137440,ENSG00000122025,ENSG00000100385,ENSG00000139567,ENSG00000259207,ENSG00000198400,ENSG00000160712,ENSG00000167634
identical protein binding	GO:MF	GO:0042802	0.0121307	2105	1166	ENSG00000163191,ENSG00000137801,ENSG00000171867,ENSG00000177885,ENSG00000116791,ENSG00000155657,ENSG00000174306,ENSG00000065833,ENSG00000117724,ENSG00000182326,ENSG00000108821,ENSG00000124942,ENSG00000126259,ENSG00000067066,ENSG00000167971,ENSG00000155827,ENSG00000100219,ENSG00000196549,ENSG00000101421,ENSG00000134954,ENSG00000166025,ENSG00000205302,ENSG00000105971,ENSG00000131018,ENSG00000177469…
ion channel activity	GO:MF	GO:0005216	0.013487	447	1166	ENSG00000198899,ENSG00000228253,ENSG00000123104,ENSG00000074855,ENSG00000177098,ENSG00000072182,ENSG00000162572,ENSG00000150995,ENSG00000185760,ENSG00000174343,ENSG00000008710,ENSG00000110881,ENSG00000162975,ENSG00000198626,ENSG00000055732,ENSG00000162989,ENSG00000099337,ENSG00000101204,ENSG00000276289,ENSG00000156026,ENSG00000175538,ENSG00000137672,ENSG00000159212,ENSG00000140090,ENSG00000135519…
lipid binding	GO:MF	GO:0008289	0.0156713	793	1166	ENSG00000137801,ENSG00000243708,ENSG00000075651,ENSG00000136478,ENSG00000123104,ENSG00000168556,ENSG00000196549,ENSG00000105963,ENSG00000136931,ENSG00000145703,ENSG00000205302,ENSG00000162390,ENSG00000185615,ENSG00000110048,ENSG00000110975,ENSG00000272636,ENSG00000164040,ENSG00000140600,ENSG00000150995,ENSG00000047365,ENSG00000186951,ENSG00000126803,ENSG00000122359,ENSG00000111424,ENSG00000188404…
ligand-gated cation channel activity	GO:MF	GO:0099094	0.0157753	115	1166	ENSG00000123104,ENSG00000072182,ENSG00000162572,ENSG00000150995,ENSG00000174343,ENSG00000110881,ENSG00000198626,ENSG00000055732,ENSG00000162989,ENSG00000099337,ENSG00000101204,ENSG00000183454,ENSG00000006071,ENSG00000120899,ENSG00000157551,ENSG00000135902,ENSG00000153898,ENSG00000120903,ENSG00000070729
channel activity	GO:MF	GO:0015267	0.0218044	494	1166	ENSG00000198899,ENSG00000228253,ENSG00000123104,ENSG00000074855,ENSG00000177098,ENSG00000072182,ENSG00000162572,ENSG00000150995,ENSG00000185760,ENSG00000174343,ENSG00000008710,ENSG00000110881,ENSG00000162975,ENSG00000198626,ENSG00000055732,ENSG00000162989,ENSG00000099337,ENSG00000101204,ENSG00000276289,ENSG00000156026,ENSG00000175538,ENSG00000137672,ENSG00000159212,ENSG00000140090,ENSG00000135519…
cell adhesion molecule binding	GO:MF	GO:0050839	0.0228566	560	1166	ENSG00000163191,ENSG00000137801,ENSG00000150093,ENSG00000053747,ENSG00000197153,ENSG00000124942,ENSG00000126259,ENSG00000088387,ENSG00000101421,ENSG00000205302,ENSG00000167244,ENSG00000046604,ENSG00000134755,ENSG00000050405,ENSG00000096696,ENSG00000092820,ENSG00000133789,ENSG00000138069,ENSG00000136068,ENSG00000134115,ENSG00000118898,ENSG00000128052,ENSG00000198087,ENSG00000110841,ENSG00000067057…
passive transmembrane transporter activity	GO:MF	GO:0022803	0.0229838	495	1166	ENSG00000198899,ENSG00000228253,ENSG00000123104,ENSG00000074855,ENSG00000177098,ENSG00000072182,ENSG00000162572,ENSG00000150995,ENSG00000185760,ENSG00000174343,ENSG00000008710,ENSG00000110881,ENSG00000162975,ENSG00000198626,ENSG00000055732,ENSG00000162989,ENSG00000099337,ENSG00000101204,ENSG00000276289,ENSG00000156026,ENSG00000175538,ENSG00000137672,ENSG00000159212,ENSG00000140090,ENSG00000135519…
cell adhesive protein binding involved in bundle of His cell-Purkinje myocyte communication	GO:MF	GO:0086083	0.0267034	5	1166	ENSG00000046604,ENSG00000134755,ENSG00000096696,ENSG00000057294
heparin binding	GO:MF	GO:0008201	0.0275693	172	1166	ENSG00000137801,ENSG00000091986,ENSG00000198732,ENSG00000106333,ENSG00000188404,ENSG00000140285,ENSG00000174721,ENSG00000154734,ENSG00000103196,ENSG00000169429,ENSG00000197467,ENSG00000137440,ENSG00000079257,ENSG00000174175,ENSG00000101282,ENSG00000184347,ENSG00000104415,ENSG00000133110,ENSG00000000971,ENSG00000154175,ENSG00000105290,ENSG00000187122,ENSG00000185924,ENSG00000136235
carbohydrate derivative binding	GO:MF	GO:0097367	0.0286819	2292	1166	ENSG00000171747,ENSG00000137801,ENSG00000171867,ENSG00000154760,ENSG00000091986,ENSG00000155657,ENSG00000065833,ENSG00000160469,ENSG00000166598,ENSG00000138071,ENSG00000114770,ENSG00000135047,ENSG00000143545,ENSG00000078140,ENSG00000181085,ENSG00000165527,ENSG00000198732,ENSG00000204381,ENSG00000162390,ENSG00000106333,ENSG00000135624,ENSG00000100288,ENSG00000156515,ENSG00000051180,ENSG00000054118…
RNA polymerase II cis-regulatory region sequence-specific DNA binding	GO:MF	GO:0000978	0.0287998	1189	1166	ENSG00000165804,ENSG00000075407,ENSG00000100219,ENSG00000134954,ENSG00000196670,ENSG00000120690,ENSG00000136931,ENSG00000157613,ENSG00000131845,ENSG00000130803,ENSG00000188779,ENSG00000127903,ENSG00000143067,ENSG00000054118,ENSG00000184302,ENSG00000125285,ENSG00000159216,ENSG00000177045,ENSG00000124813,ENSG00000186951,ENSG00000111424,ENSG00000119138,ENSG00000198914,ENSG00000187098,ENSG00000116478…
transporter activity	GO:MF	GO:0005215	0.0304454	1234	1166	ENSG00000198712,ENSG00000198840,ENSG00000198888,ENSG00000198899,ENSG00000198763,ENSG00000228253,ENSG00000101438,ENSG00000212907,ENSG00000198938,ENSG00000123104,ENSG00000198886,ENSG00000114770,ENSG00000198786,ENSG00000198695,ENSG00000198727,ENSG00000168653,ENSG00000142494,ENSG00000074855,ENSG00000177098,ENSG00000072182,ENSG00000004864,ENSG00000196743,ENSG00000112394,ENSG00000110048,ENSG00000162572…
ligand-gated channel activity	GO:MF	GO:0022834	0.0459391	145	1166	ENSG00000123104,ENSG00000072182,ENSG00000162572,ENSG00000150995,ENSG00000174343,ENSG00000110881,ENSG00000198626,ENSG00000055732,ENSG00000162989,ENSG00000099337,ENSG00000101204,ENSG00000183454,ENSG00000006071,ENSG00000120899,ENSG00000145864,ENSG00000152208,ENSG00000157551,ENSG00000135902,ENSG00000153898,ENSG00000120903,ENSG00000070729
ligand-gated ion channel activity	GO:MF	GO:0015276	0.0459391	145	1166	ENSG00000123104,ENSG00000072182,ENSG00000162572,ENSG00000150995,ENSG00000174343,ENSG00000110881,ENSG00000198626,ENSG00000055732,ENSG00000162989,ENSG00000099337,ENSG00000101204,ENSG00000183454,ENSG00000006071,ENSG00000120899,ENSG00000145864,ENSG00000152208,ENSG00000157551,ENSG00000135902,ENSG00000153898,ENSG00000120903,ENSG00000070729
Autosomal dominant inheritance	HP	HP:0000006	4.11515e-07	1784	313	ENSG00000171867,ENSG00000183628,ENSG00000167371,ENSG00000155657,ENSG00000196126,ENSG00000182326,ENSG00000108821,ENSG00000198848,ENSG00000196549,ENSG00000164266,ENSG00000136931,ENSG00000092330,ENSG00000167244,ENSG00000113494,ENSG00000046604,ENSG00000134755,ENSG00000131018,ENSG00000142676,ENSG00000177098,ENSG00000198734,ENSG00000156515,ENSG00000096696,ENSG00000051180,ENSG00000089280,ENSG00000164692…
Leber optic atrophy	HP	HP:0001112	5.45041e-07	10	313	ENSG00000198888,ENSG00000198899,ENSG00000198763,ENSG00000212907,ENSG00000198938,ENSG00000198886,ENSG00000198786,ENSG00000198695,ENSG00000198727
Mitochondrial inheritance	HP	HP:0001427	8.39939e-07	16	313	ENSG00000198712,ENSG00000198888,ENSG00000198899,ENSG00000198763,ENSG00000212907,ENSG00000198938,ENSG00000198886,ENSG00000198786,ENSG00000198695,ENSG00000198727,ENSG00000100288
Retinal arterial tortuosity	HP	HP:0000631	2.8155e-06	11	313	ENSG00000198888,ENSG00000198899,ENSG00000198763,ENSG00000212907,ENSG00000198938,ENSG00000198886,ENSG00000198786,ENSG00000198695,ENSG00000198727
Central retinal vessel vascular tortuosity	HP	HP:0007768	2.8155e-06	11	313	ENSG00000198888,ENSG00000198899,ENSG00000198763,ENSG00000212907,ENSG00000198938,ENSG00000198886,ENSG00000198786,ENSG00000198695,ENSG00000198727
Blurred vision	HP	HP:0000622	7.23909e-06	41	313	ENSG00000198888,ENSG00000198899,ENSG00000198763,ENSG00000212907,ENSG00000198938,ENSG00000196126,ENSG00000198886,ENSG00000198786,ENSG00000198695,ENSG00000198727,ENSG00000083307,ENSG00000121207,ENSG00000100987,ENSG00000070915,ENSG00000065618,ENSG00000186868
Centrocecal scotoma	HP	HP:0000576	3.229e-05	13	313	ENSG00000198888,ENSG00000198899,ENSG00000198763,ENSG00000212907,ENSG00000198938,ENSG00000198886,ENSG00000198786,ENSG00000198695,ENSG00000198727
Multiple glomerular cysts	HP	HP:0100611	3.40288e-05	10	313	ENSG00000198840,ENSG00000198888,ENSG00000198899,ENSG00000198763,ENSG00000198886,ENSG00000198786,ENSG00000198695,ENSG00000141052
Low plasma citrulline	HP	HP:0003572	0.000117264	11	313	ENSG00000198840,ENSG00000198888,ENSG00000198899,ENSG00000198763,ENSG00000198886,ENSG00000198786,ENSG00000198695,ENSG00000124253
Abnormal circulating citrulline concentration	HP	HP:0011965	0.000199429	15	313	ENSG00000198840,ENSG00000198888,ENSG00000198899,ENSG00000198763,ENSG00000198886,ENSG00000198786,ENSG00000198695,ENSG00000004864,ENSG00000124253
Psychotic mentation	HP	HP:0001345	0.000691068	21	313	ENSG00000198712,ENSG00000198888,ENSG00000198938,ENSG00000198886,ENSG00000198786,ENSG00000198695,ENSG00000101204,ENSG00000183454,ENSG00000107147,ENSG00000120903
Ventricular preexcitation	HP	HP:0004309	0.000788392	26	313	ENSG00000198712,ENSG00000198888,ENSG00000198899,ENSG00000198763,ENSG00000212907,ENSG00000198938,ENSG00000198886,ENSG00000198786,ENSG00000198695,ENSG00000198727,ENSG00000173991
Episodic respiratory distress	HP	HP:0004885	0.000854761	17	313	ENSG00000198840,ENSG00000198888,ENSG00000198899,ENSG00000198763,ENSG00000198886,ENSG00000198786,ENSG00000198695,ENSG00000197467,ENSG00000115665
Mixed demyelinating and axonal polyneuropathy	HP	HP:0007327	0.00125754	10	313	ENSG00000198712,ENSG00000198888,ENSG00000198938,ENSG00000198886,ENSG00000198786,ENSG00000198695,ENSG00000123191
Segmental peripheral demyelination/remyelination	HP	HP:0003481	0.00160596	18	313	ENSG00000198840,ENSG00000198888,ENSG00000198899,ENSG00000198763,ENSG00000198886,ENSG00000198786,ENSG00000198695,ENSG00000109099,ENSG00000158887
Poor wound healing	HP	HP:0001058	0.00193091	28	313	ENSG00000108821,ENSG00000164692,ENSG00000162733,ENSG00000205403,ENSG00000128340,ENSG00000106366,ENSG00000107736,ENSG00000204262,ENSG00000152661,ENSG00000198400,ENSG00000000971
Ventricular arrhythmia	HP	HP:0004308	0.00247034	180	313	ENSG00000198712,ENSG00000198888,ENSG00000198899,ENSG00000198763,ENSG00000212907,ENSG00000198938,ENSG00000155657,ENSG00000196126,ENSG00000198886,ENSG00000198786,ENSG00000198695,ENSG00000198727,ENSG00000046604,ENSG00000134755,ENSG00000131018,ENSG00000177469,ENSG00000177098,ENSG00000096696,ENSG00000173991,ENSG00000167972,ENSG00000198626,ENSG00000107736,ENSG00000175538,ENSG00000038295,ENSG00000057294…
Mitochondrial respiratory chain defects	HP	HP:0200125	0.00489651	20	313	ENSG00000198888,ENSG00000198899,ENSG00000198763,ENSG00000212907,ENSG00000198938,ENSG00000198886,ENSG00000198786,ENSG00000198695,ENSG00000198727
Abnormal speech prosody	HP	HP:0031434	0.00489651	20	313	ENSG00000198840,ENSG00000198888,ENSG00000198899,ENSG00000198763,ENSG00000198886,ENSG00000198786,ENSG00000198695,ENSG00000183454,ENSG00000186868
Decreased urine output	HP	HP:0011037	0.00497998	25	313	ENSG00000198938,ENSG00000196126,ENSG00000205403,ENSG00000105974,ENSG00000144891,ENSG00000116785,ENSG00000178726,ENSG00000170927,ENSG00000125730,ENSG00000000971
Postural tremor	HP	HP:0002174	0.00619222	56	313	ENSG00000198888,ENSG00000198899,ENSG00000198763,ENSG00000212907,ENSG00000198938,ENSG00000198886,ENSG00000198786,ENSG00000198695,ENSG00000198727,ENSG00000089280,ENSG00000150995,ENSG00000163359,ENSG00000109099,ENSG00000158887,ENSG00000180176
Concentric hypertrophic cardiomyopathy	HP	HP:0005157	0.00734433	12	313	ENSG00000198712,ENSG00000198888,ENSG00000198938,ENSG00000198886,ENSG00000198786,ENSG00000198695,ENSG00000175084
Retinal telangiectasia	HP	HP:0007763	0.00759973	26	313	ENSG00000198888,ENSG00000198899,ENSG00000198763,ENSG00000212907,ENSG00000198938,ENSG00000198886,ENSG00000198786,ENSG00000198695,ENSG00000198727,ENSG00000139567
Arterial tortuosity	HP	HP:0005116	0.0080506	21	313	ENSG00000198888,ENSG00000198899,ENSG00000198763,ENSG00000212907,ENSG00000198938,ENSG00000198886,ENSG00000198786,ENSG00000198695,ENSG00000198727
Episodic vomiting	HP	HP:0002572	0.0124564	39	313	ENSG00000198712,ENSG00000198840,ENSG00000198888,ENSG00000198899,ENSG00000198763,ENSG00000198938,ENSG00000198886,ENSG00000138136,ENSG00000198786,ENSG00000198695,ENSG00000198727,ENSG00000008441
Abnormal circulating non-proteinogenic amino acid concentration	HP	HP:0033109	0.0197587	23	313	ENSG00000198840,ENSG00000198888,ENSG00000198899,ENSG00000198763,ENSG00000198886,ENSG00000198786,ENSG00000198695,ENSG00000004864,ENSG00000124253
Recurrent pancreatitis	HP	HP:0100027	0.0201637	18	313	ENSG00000198712,ENSG00000198888,ENSG00000198938,ENSG00000198886,ENSG00000198786,ENSG00000164266,ENSG00000198695,ENSG00000105974
Incomplete penetrance	HP	HP:0003829	0.0231791	135	313	ENSG00000198888,ENSG00000198899,ENSG00000198763,ENSG00000167371,ENSG00000212907,ENSG00000198938,ENSG00000155657,ENSG00000198886,ENSG00000198786,ENSG00000198695,ENSG00000136931,ENSG00000198727,ENSG00000051180,ENSG00000189056,ENSG00000105976,ENSG00000115267,ENSG00000169184,ENSG00000101204,ENSG00000107736,ENSG00000164342,ENSG00000105974,ENSG00000183454,ENSG00000120903,ENSG00000169884
Stuttering	HP	HP:0025268	0.028168	14	313	ENSG00000198712,ENSG00000198888,ENSG00000198938,ENSG00000198886,ENSG00000198786,ENSG00000198695,ENSG00000186868
Abnormality of Krebs cycle metabolism	HP	HP:0000816	0.028168	14	313	ENSG00000198840,ENSG00000198888,ENSG00000198899,ENSG00000198763,ENSG00000198886,ENSG00000198786,ENSG00000198695
Vascular tortuosity	HP	HP:0004948	0.0297049	24	313	ENSG00000198888,ENSG00000198899,ENSG00000198763,ENSG00000212907,ENSG00000198938,ENSG00000198886,ENSG00000198786,ENSG00000198695,ENSG00000198727
Cardiac conduction abnormality	HP	HP:0031546	0.0300025	137	313	ENSG00000198712,ENSG00000198840,ENSG00000198888,ENSG00000198899,ENSG00000198763,ENSG00000228253,ENSG00000198938,ENSG00000155657,ENSG00000196126,ENSG00000198886,ENSG00000198786,ENSG00000198695,ENSG00000198727,ENSG00000131018,ENSG00000177098,ENSG00000198626,ENSG00000175538,ENSG00000038295,ENSG00000152661,ENSG00000057294,ENSG00000164532,ENSG00000186439,ENSG00000197616,ENSG00000175084
Stroke-like episode	HP	HP:0002401	0.0327435	19	313	ENSG00000171867,ENSG00000198712,ENSG00000198888,ENSG00000198938,ENSG00000198886,ENSG00000198786,ENSG00000198695,ENSG00000198727
Lacticaciduria	HP	HP:0003648	0.0496918	15	313	ENSG00000198840,ENSG00000198888,ENSG00000198899,ENSG00000198763,ENSG00000198886,ENSG00000198786,ENSG00000198695
skin 2; cells in corneal layer[â‰¥Medium]	HPA	HPA:0471402	0.000879685	90	696	ENSG00000046604,ENSG00000134755,ENSG00000096696,ENSG00000092820,ENSG00000189334,ENSG00000134762,ENSG00000186395,ENSG00000134760,ENSG00000128590,ENSG00000134765,ENSG00000137440,ENSG00000124466,ENSG00000197594,ENSG00000163220,ENSG00000169035,ENSG00000183160,ENSG00000164687,ENSG00000161249,ENSG00000167759
cerebellum; processes in granular layer[â‰¥Low]	HPA	HPA:0091021	0.00149734	204	696	ENSG00000163191,ENSG00000101438,ENSG00000160469,ENSG00000162734,ENSG00000168653,ENSG00000092820,ENSG00000150782,ENSG00000150995,ENSG00000197971,ENSG00000176697,ENSG00000056487,ENSG00000180739,ENSG00000171368,ENSG00000111348,ENSG00000166091,ENSG00000077420,ENSG00000103546,ENSG00000100604,ENSG00000152661,ENSG00000057294,ENSG00000144230,ENSG00000171885,ENSG00000136750,ENSG00000147509,ENSG00000019582…
skin 2; cells in corneal layer[â‰¥Low]	HPA	HPA:0471401	0.0017246	138	696	ENSG00000046604,ENSG00000134755,ENSG00000144802,ENSG00000096696,ENSG00000092820,ENSG00000189334,ENSG00000134762,ENSG00000186395,ENSG00000082438,ENSG00000134760,ENSG00000128590,ENSG00000134765,ENSG00000137440,ENSG00000118640,ENSG00000124466,ENSG00000135046,ENSG00000197594,ENSG00000163220,ENSG00000248905,ENSG00000169035,ENSG00000183160,ENSG00000164687,ENSG00000161249,ENSG00000167759
cerebellum; processes in granular layer[â‰¥Medium]	HPA	HPA:0091022	0.00176246	176	696	ENSG00000101438,ENSG00000160469,ENSG00000162734,ENSG00000168653,ENSG00000092820,ENSG00000150782,ENSG00000150995,ENSG00000197971,ENSG00000056487,ENSG00000180739,ENSG00000171368,ENSG00000111348,ENSG00000166091,ENSG00000077420,ENSG00000103546,ENSG00000100604,ENSG00000152661,ENSG00000057294,ENSG00000144230,ENSG00000171885,ENSG00000136750,ENSG00000147509,ENSG00000019582,ENSG00000204655,ENSG00000144908…
cerebellum; processes in molecular layer[â‰¥Medium]	HPA	HPA:0091032	0.00514212	186	696	ENSG00000101438,ENSG00000160469,ENSG00000092820,ENSG00000150782,ENSG00000067334,ENSG00000197971,ENSG00000176697,ENSG00000131016,ENSG00000162975,ENSG00000123191,ENSG00000056487,ENSG00000103034,ENSG00000111348,ENSG00000077420,ENSG00000103546,ENSG00000135472,ENSG00000152661,ENSG00000057294,ENSG00000144230,ENSG00000167614,ENSG00000171885,ENSG00000152208,ENSG00000136750,ENSG00000147509,ENSG00000144908…
cerebellum; processes in molecular layer[â‰¥Low]	HPA	HPA:0091031	0.0164223	198	696	ENSG00000101438,ENSG00000160469,ENSG00000092820,ENSG00000150782,ENSG00000067334,ENSG00000197971,ENSG00000176697,ENSG00000131016,ENSG00000162975,ENSG00000123191,ENSG00000056487,ENSG00000103034,ENSG00000111348,ENSG00000077420,ENSG00000103546,ENSG00000135472,ENSG00000152661,ENSG00000057294,ENSG00000144230,ENSG00000167614,ENSG00000171885,ENSG00000152208,ENSG00000136750,ENSG00000147509,ENSG00000144908…
cerebellum; processes in molecular layer[High]	HPA	HPA:0091033	0.0270809	104	696	ENSG00000160469,ENSG00000092820,ENSG00000197971,ENSG00000162975,ENSG00000056487,ENSG00000111348,ENSG00000077420,ENSG00000103546,ENSG00000152661,ENSG00000057294,ENSG00000144230,ENSG00000167614,ENSG00000171885,ENSG00000152208,ENSG00000147509,ENSG00000144908,ENSG00000183160,ENSG00000112139
cerebellum; processes in granular layer[High]	HPA	HPA:0091023	0.0294518	114	696	ENSG00000160469,ENSG00000168653,ENSG00000092820,ENSG00000150995,ENSG00000197971,ENSG00000056487,ENSG00000171368,ENSG00000166091,ENSG00000077420,ENSG00000103546,ENSG00000152661,ENSG00000057294,ENSG00000144230,ENSG00000171885,ENSG00000147509,ENSG00000019582,ENSG00000204655,ENSG00000141469,ENSG00000183160
skin 1; cells in corneal layer[â‰¥Medium]	HPA	HPA:0461402	0.0496607	64	696	ENSG00000189334,ENSG00000134762,ENSG00000186395,ENSG00000134760,ENSG00000128590,ENSG00000134765,ENSG00000124466,ENSG00000197594,ENSG00000169035,ENSG00000183160,ENSG00000164687,ENSG00000161249,ENSG00000167759
Proteoglycans in cancer	KEGG	KEGG:05205	4.81096e-05	200	534	ENSG00000137801,ENSG00000177885,ENSG00000150093,ENSG00000123104,ENSG00000108821,ENSG00000135047,ENSG00000105971,ENSG00000167244,ENSG00000188064,ENSG00000164692,ENSG00000092820,ENSG00000136068,ENSG00000150995,ENSG00000188763,ENSG00000105976,ENSG00000128052,ENSG00000128591,ENSG00000122691,ENSG00000105974,ENSG00000154764,ENSG00000019991,ENSG00000011465,ENSG00000058404,ENSG00000172987,ENSG00000139329…
Focal adhesion	KEGG	KEGG:04510	0.00335873	192	534	ENSG00000137801,ENSG00000177885,ENSG00000150093,ENSG00000053747,ENSG00000108821,ENSG00000101335,ENSG00000206384,ENSG00000105971,ENSG00000023445,ENSG00000164692,ENSG00000134853,ENSG00000136068,ENSG00000189056,ENSG00000105976,ENSG00000128052,ENSG00000102755,ENSG00000128591,ENSG00000128340,ENSG00000145949,ENSG00000140795,ENSG00000213949,ENSG00000077943,ENSG00000171914,ENSG00000105974,ENSG00000019991…
Calcium signaling pathway	KEGG	KEGG:04020	0.00663415	228	534	ENSG00000123104,ENSG00000168398,ENSG00000181072,ENSG00000134853,ENSG00000150995,ENSG00000140285,ENSG00000105976,ENSG00000100739,ENSG00000128052,ENSG00000102755,ENSG00000007171,ENSG00000198626,ENSG00000145949,ENSG00000140795,ENSG00000055732,ENSG00000156026,ENSG00000152207,ENSG00000144891,ENSG00000019991,ENSG00000004468,ENSG00000058404,ENSG00000183454,ENSG00000176170,ENSG00000123360,ENSG00000188778…
ECM-receptor interaction	KEGG	KEGG:04512	0.0193633	82	534	ENSG00000137801,ENSG00000150093,ENSG00000053747,ENSG00000108821,ENSG00000206384,ENSG00000164692,ENSG00000189056,ENSG00000168743,ENSG00000213949,ENSG00000077943,ENSG00000163359,ENSG00000137809,ENSG00000091128,ENSG00000196569,ENSG00000259207,ENSG00000026508
Complement and coagulation cascades	KEGG	KEGG:04610	0.0224561	83	534	ENSG00000182326,ENSG00000168398,ENSG00000198734,ENSG00000112936,ENSG00000100739,ENSG00000205403,ENSG00000106366,ENSG00000101000,ENSG00000197766,ENSG00000116785,ENSG00000117525,ENSG00000178726,ENSG00000125730,ENSG00000000971,ENSG00000164344,ENSG00000197721
Legionellosis	KEGG	KEGG:05134	0.0360525	54	534	ENSG00000137752,ENSG00000138069,ENSG00000150782,ENSG00000126803,ENSG00000064012,ENSG00000169429,ENSG00000170458,ENSG00000125538,ENSG00000103490,ENSG00000163739,ENSG00000125730,ENSG00000197721
Mucin type O-glycan biosynthesis	KEGG	KEGG:00512	0.0407011	33	534	ENSG00000136542,ENSG00000139629,ENSG00000182870,ENSG00000158470,ENSG00000100626,ENSG00000164574,ENSG00000187210,ENSG00000176928,ENSG00000184005
Extracellular matrix organization	REAC	REAC:R-HSA-1474244	6.54609e-05	298	709	ENSG00000137801,ENSG00000150093,ENSG00000053747,ENSG00000170275,ENSG00000108821,ENSG00000206384,ENSG00000135047,ENSG00000166794,ENSG00000106333,ENSG00000164692,ENSG00000157766,ENSG00000172752,ENSG00000162733,ENSG00000128052,ENSG00000136943,ENSG00000154734,ENSG00000187955,ENSG00000168542,ENSG00000213949,ENSG00000077943,ENSG00000256812,ENSG00000039068,ENSG00000197467,ENSG00000124749,ENSG00000106366…
Collagen formation	REAC	REAC:R-HSA-1474290	0.00216331	89	709	ENSG00000053747,ENSG00000170275,ENSG00000108821,ENSG00000206384,ENSG00000135047,ENSG00000166794,ENSG00000106333,ENSG00000164692,ENSG00000172752,ENSG00000136943,ENSG00000187955,ENSG00000168542,ENSG00000197467,ENSG00000124749,ENSG00000038295,ENSG00000163359,ENSG00000204262,ENSG00000101203,ENSG00000065618
Degradation of the extracellular matrix	REAC	REAC:R-HSA-1474228	0.00221418	140	709	ENSG00000053747,ENSG00000108821,ENSG00000206384,ENSG00000135047,ENSG00000164692,ENSG00000157766,ENSG00000172752,ENSG00000136943,ENSG00000154734,ENSG00000187955,ENSG00000168542,ENSG00000256812,ENSG00000039068,ENSG00000197467,ENSG00000038295,ENSG00000163359,ENSG00000198598,ENSG00000011465,ENSG00000204262,ENSG00000123342,ENSG00000065618,ENSG00000026508,ENSG00000169035,ENSG00000203697,ENSG00000164344
Collagen biosynthesis and modifying enzymes	REAC	REAC:R-HSA-1650814	0.00270157	67	709	ENSG00000170275,ENSG00000108821,ENSG00000206384,ENSG00000166794,ENSG00000106333,ENSG00000164692,ENSG00000172752,ENSG00000187955,ENSG00000168542,ENSG00000197467,ENSG00000124749,ENSG00000038295,ENSG00000163359,ENSG00000204262,ENSG00000101203,ENSG00000065618
ECM proteoglycans	REAC	REAC:R-HSA-3000178	0.00294741	75	709	ENSG00000150093,ENSG00000053747,ENSG00000108821,ENSG00000206384,ENSG00000164692,ENSG00000157766,ENSG00000172752,ENSG00000168542,ENSG00000077943,ENSG00000106366,ENSG00000163359,ENSG00000011465,ENSG00000139329,ENSG00000204262,ENSG00000196569,ENSG00000130287,ENSG00000259207
Integrin cell surface interactions	REAC	REAC:R-HSA-216083	0.00365967	84	709	ENSG00000137801,ENSG00000150093,ENSG00000108821,ENSG00000206384,ENSG00000164692,ENSG00000172752,ENSG00000128052,ENSG00000168542,ENSG00000213949,ENSG00000077943,ENSG00000039068,ENSG00000197467,ENSG00000163359,ENSG00000139329,ENSG00000137809,ENSG00000204262,ENSG00000259207,ENSG00000026508
GPCR ligand binding	REAC	REAC:R-HSA-500792	0.00525074	459	709	ENSG00000188064,ENSG00000168398,ENSG00000181072,ENSG00000139549,ENSG00000180245,ENSG00000169962,ENSG00000164082,ENSG00000131477,ENSG00000127920,ENSG00000188763,ENSG00000100739,ENSG00000122585,ENSG00000169429,ENSG00000134443,ENSG00000069696,ENSG00000107562,ENSG00000180739,ENSG00000171522,ENSG00000168412,ENSG00000152207,ENSG00000154764,ENSG00000170820,ENSG00000144891,ENSG00000135046,ENSG00000166573…
Collagen chain trimerization	REAC	REAC:R-HSA-8948216	0.00976994	44	709	ENSG00000108821,ENSG00000206384,ENSG00000164692,ENSG00000172752,ENSG00000187955,ENSG00000168542,ENSG00000197467,ENSG00000124749,ENSG00000163359,ENSG00000204262,ENSG00000101203,ENSG00000065618
Signaling by GPCR	REAC	REAC:R-HSA-372790	0.0102381	693	709	ENSG00000136002,ENSG00000123104,ENSG00000188064,ENSG00000168398,ENSG00000181072,ENSG00000171680,ENSG00000139549,ENSG00000180245,ENSG00000143248,ENSG00000150995,ENSG00000169962,ENSG00000163947,ENSG00000171408,ENSG00000164082,ENSG00000050327,ENSG00000131477,ENSG00000127920,ENSG00000188763,ENSG00000100739,ENSG00000186642,ENSG00000122585,ENSG00000169429,ENSG00000134443,ENSG00000102780,ENSG00000069696…
Assembly of collagen fibrils and other multimeric structures	REAC	REAC:R-HSA-2022090	0.0139343	60	709	ENSG00000053747,ENSG00000108821,ENSG00000206384,ENSG00000135047,ENSG00000106333,ENSG00000164692,ENSG00000172752,ENSG00000136943,ENSG00000187955,ENSG00000168542,ENSG00000038295,ENSG00000163359,ENSG00000204262,ENSG00000065618
RHOA GTPase cycle	REAC	REAC:R-HSA-8980692	0.0205208	149	709	ENSG00000075651,ENSG00000136478,ENSG00000136002,ENSG00000137962,ENSG00000088756,ENSG00000158106,ENSG00000171680,ENSG00000177469,ENSG00000164040,ENSG00000047365,ENSG00000163947,ENSG00000050327,ENSG00000131941,ENSG00000138639,ENSG00000285077,ENSG00000148175,ENSG00000031081,ENSG00000105974,ENSG00000111348,ENSG00000214944,ENSG00000134516,ENSG00000128805,ENSG00000164691,ENSG00000241484
O-linked glycosylation of mucins	REAC	REAC:R-HSA-913709	0.0206586	62	709	ENSG00000181143,ENSG00000136542,ENSG00000139629,ENSG00000182870,ENSG00000158470,ENSG00000100626,ENSG00000164574,ENSG00000187210,ENSG00000176928,ENSG00000184005,ENSG00000145113,ENSG00000169550,ENSG00000169894,ENSG00000140835
Signal Transduction	REAC	REAC:R-HSA-162582	0.0272089	2523	709	ENSG00000106052,ENSG00000137801,ENSG00000075651,ENSG00000150093,ENSG00000136478,ENSG00000053747,ENSG00000278637,ENSG00000117724,ENSG00000136002,ENSG00000123104,ENSG00000197153,ENSG00000108821,ENSG00000138071,ENSG00000101335,ENSG00000155827,ENSG00000206384,ENSG00000088387,ENSG00000137962,ENSG00000105963,ENSG00000165527,ENSG00000088756,ENSG00000139174,ENSG00000163171,ENSG00000166025,ENSG00000145703…
MET activates PTK2 signaling	REAC	REAC:R-HSA-8874081	0.0488684	30	709	ENSG00000150093,ENSG00000053747,ENSG00000108821,ENSG00000164692,ENSG00000105976,ENSG00000168542,ENSG00000019991,ENSG00000204262,ENSG00000196569
Factor: GKLF; motif: NNRRGRRNGNSNNN; match class: 1	TF	TF:M07040_1	0.00182433	8338	1224	ENSG00000214026,ENSG00000171747,ENSG00000163191,ENSG00000137801,ENSG00000053438,ENSG00000177885,ENSG00000243708,ENSG00000075651,ENSG00000167371,ENSG00000172828,ENSG00000182175,ENSG00000101438,ENSG00000116791,ENSG00000136478,ENSG00000162623,ENSG00000170275,ENSG00000123104,ENSG00000108821,ENSG00000160469,ENSG00000124942,ENSG00000166598,ENSG00000126259,ENSG00000219438,ENSG00000101335,ENSG00000179630…
Factor: CSX; motif: NKRAGWGS	TF	TF:M10008	0.00593896	10337	1224	ENSG00000280071,ENSG00000214026,ENSG00000171747,ENSG00000163191,ENSG00000106052,ENSG00000137801,ENSG00000156253,ENSG00000053438,ENSG00000183628,ENSG00000198888,ENSG00000243708,ENSG00000198763,ENSG00000167371,ENSG00000172828,ENSG00000182175,ENSG00000150093,ENSG00000136478,ENSG00000165804,ENSG00000155657,ENSG00000053747,ENSG00000182253,ENSG00000136002,ENSG00000123104,ENSG00000106066,ENSG00000182326…
Factor: MAZ; motif: GGGGGAGGGGGNGRGRRRGNRG	TF	TF:M09984	0.0104771	9763	1224	ENSG00000280071,ENSG00000143870,ENSG00000163191,ENSG00000137801,ENSG00000053438,ENSG00000171867,ENSG00000177885,ENSG00000075651,ENSG00000167371,ENSG00000172828,ENSG00000101438,ENSG00000116791,ENSG00000150093,ENSG00000131370,ENSG00000136478,ENSG00000165804,ENSG00000162623,ENSG00000174306,ENSG00000181143,ENSG00000065833,ENSG00000278637,ENSG00000170275,ENSG00000136002,ENSG00000123104,ENSG00000182326…
Factor: MAZ; motif: GGGMGGGGS; match class: 1	TF	TF:M10432_1	0.0107127	4484	1224	ENSG00000143870,ENSG00000171867,ENSG00000243708,ENSG00000167371,ENSG00000101438,ENSG00000150093,ENSG00000065833,ENSG00000108821,ENSG00000160469,ENSG00000124942,ENSG00000166598,ENSG00000219438,ENSG00000168556,ENSG00000167771,ENSG00000167971,ENSG00000138136,ENSG00000164877,ENSG00000181085,ENSG00000196670,ENSG00000185561,ENSG00000139174,ENSG00000142669,ENSG00000168970,ENSG00000166793,ENSG00000145703…
Factor: DB1; motif: GGRRRRGRRGGAGGGGGNGRRR; match class: 1	TF	TF:M10107_1	0.0148623	2734	1224	ENSG00000214026,ENSG00000163191,ENSG00000167371,ENSG00000172828,ENSG00000131370,ENSG00000174306,ENSG00000181143,ENSG00000123104,ENSG00000108821,ENSG00000160469,ENSG00000166924,ENSG00000167771,ENSG00000167971,ENSG00000138136,ENSG00000110723,ENSG00000143545,ENSG00000136931,ENSG00000166793,ENSG00000145703,ENSG00000132467,ENSG00000113494,ENSG00000162734,ENSG00000145391,ENSG00000169813,ENSG00000204381…
Factor: IRF-2; motif: NAAANNGAAAGTGAAASTRN	TF	TF:M09957	0.0160021	272	1224	ENSG00000181143,ENSG00000196126,ENSG00000119922,ENSG00000198502,ENSG00000137752,ENSG00000179841,ENSG00000164692,ENSG00000155428,ENSG00000164308,ENSG00000110975,ENSG00000205413,ENSG00000119917,ENSG00000185404,ENSG00000123609,ENSG00000173193,ENSG00000204267,ENSG00000181381,ENSG00000019991,ENSG00000239713,ENSG00000130303,ENSG00000238243,ENSG00000100342,ENSG00000135899,ENSG00000110852,ENSG00000178809…
Factor: TFII-I; motif: RGAGGKAGG	TF	TF:M00706	0.0167531	5793	1224	ENSG00000214026,ENSG00000143870,ENSG00000171747,ENSG00000137801,ENSG00000053438,ENSG00000171867,ENSG00000183628,ENSG00000243708,ENSG00000075651,ENSG00000167371,ENSG00000172828,ENSG00000165804,ENSG00000155657,ENSG00000174306,ENSG00000181143,ENSG00000136002,ENSG00000160469,ENSG00000124942,ENSG00000126259,ENSG00000248383,ENSG00000179630,ENSG00000075407,ENSG00000166924,ENSG00000167771,ENSG00000143367…
Factor: IRF1; motif: NNNYASTTTCACTTTCNNTTT	TF	TF:M07216	0.0291163	438	1224	ENSG00000181143,ENSG00000196126,ENSG00000106066,ENSG00000138136,ENSG00000164266,ENSG00000119922,ENSG00000198502,ENSG00000137752,ENSG00000179841,ENSG00000164692,ENSG00000155428,ENSG00000164308,ENSG00000110975,ENSG00000205413,ENSG00000119917,ENSG00000185404,ENSG00000003400,ENSG00000115267,ENSG00000123609,ENSG00000124743,ENSG00000139211,ENSG00000164342,ENSG00000173193,ENSG00000204267,ENSG00000181381…
Factor: ZNF148; motif: NNCCCCTCCCCC	TF	TF:M12464	0.0385704	7013	1224	ENSG00000155542,ENSG00000143870,ENSG00000171747,ENSG00000163191,ENSG00000053438,ENSG00000171867,ENSG00000198888,ENSG00000198763,ENSG00000075651,ENSG00000167371,ENSG00000172828,ENSG00000182175,ENSG00000165804,ENSG00000053747,ENSG00000174306,ENSG00000170275,ENSG00000136002,ENSG00000108821,ENSG00000160469,ENSG00000124942,ENSG00000166598,ENSG00000138071,ENSG00000219438,ENSG00000168556,ENSG00000166924…
Factor: IRF-2; motif: NGAAASYGAAAS; match class: 1	TF	TF:M11665_1	0.0421627	251	1224	ENSG00000181143,ENSG00000164877,ENSG00000119922,ENSG00000138642,ENSG00000116774,ENSG00000180245,ENSG00000143248,ENSG00000119917,ENSG00000186395,ENSG00000123610,ENSG00000123609,ENSG00000164342,ENSG00000198719,ENSG00000181381,ENSG00000239713,ENSG00000130303,ENSG00000173391,ENSG00000238243,ENSG00000100342,ENSG00000197594,ENSG00000138271,ENSG00000110852,ENSG00000185745,ENSG00000248905,ENSG00000111331…
Factor: LRF; motif: GGGGKYNNB; match class: 1	TF	TF:M01100_1	0.0426772	2820	1224	ENSG00000214026,ENSG00000171867,ENSG00000101438,ENSG00000160469,ENSG00000124942,ENSG00000126259,ENSG00000101335,ENSG00000168556,ENSG00000166924,ENSG00000167771,ENSG00000167971,ENSG00000102886,ENSG00000105963,ENSG00000213064,ENSG00000185561,ENSG00000101160,ENSG00000168970,ENSG00000145703,ENSG00000100429,ENSG00000157613,ENSG00000167244,ENSG00000165568,ENSG00000188779,ENSG00000145391,ENSG00000142494…
Factor: MAZ; motif: GGGGAGGG	TF	TF:M00649	0.0447675	9508	1224	ENSG00000275464,ENSG00000155542,ENSG00000214026,ENSG00000143870,ENSG00000171747,ENSG00000163191,ENSG00000053438,ENSG00000171867,ENSG00000198888,ENSG00000198763,ENSG00000075651,ENSG00000167371,ENSG00000172828,ENSG00000103226,ENSG00000101438,ENSG00000136478,ENSG00000165804,ENSG00000274512,ENSG00000053747,ENSG00000174306,ENSG00000278637,ENSG00000170275,ENSG00000136002,ENSG00000108821,ENSG00000160469…
Burn wound healing	WP	WP:WP5055	0.00561611	113	553	ENSG00000163191,ENSG00000108821,ENSG00000144802,ENSG00000164692,ENSG00000136155,ENSG00000145824,ENSG00000128052,ENSG00000100097,ENSG00000169429,ENSG00000174130,ENSG00000107562,ENSG00000164342,ENSG00000174125,ENSG00000019991,ENSG00000011465,ENSG00000125538,ENSG00000118503,ENSG00000115008,ENSG00000163220,ENSG00000122641,ENSG00000163739,ENSG00000131914
Spinal cord injury	WP	WP:WP2431	0.0226309	115	553	ENSG00000182175,ENSG00000159388,ENSG00000115594,ENSG00000197971,ENSG00000157766,ENSG00000176697,ENSG00000007171,ENSG00000169429,ENSG00000227507,ENSG00000065320,ENSG00000135046,ENSG00000174175,ENSG00000125538,ENSG00000184347,ENSG00000152661,ENSG00000115008,ENSG00000073756,ENSG00000130287,ENSG00000171885,ENSG00000163739,ENSG00000187122
Focal adhesion	WP	WP:WP306	0.0360316	190	553	ENSG00000137801,ENSG00000177885,ENSG00000150093,ENSG00000053747,ENSG00000108821,ENSG00000101335,ENSG00000105971,ENSG00000023445,ENSG00000164692,ENSG00000134853,ENSG00000136068,ENSG00000189056,ENSG00000105976,ENSG00000128052,ENSG00000102755,ENSG00000128591,ENSG00000128340,ENSG00000145949,ENSG00000140795,ENSG00000213949,ENSG00000077943,ENSG00000171914,ENSG00000105974,ENSG00000019991,ENSG00000137809…
RAS and bradykinin pathways in COVID-19	WP	WP:WP4969	0.0377824	29	553	ENSG00000168398,ENSG00000111424,ENSG00000100739,ENSG00000019186,ENSG00000106366,ENSG00000144891,ENSG00000125538,ENSG00000115008,ENSG00000164344
