# Supplementary material for: Disruption of common ocular developmental pathways in patient-derived optic vesicle models of microphthalmia
Source: Stem Cell Reports. 2024 May 30;19(6):839–58. doi: 10.1016/j.stemcr.2024.05.001 (PMC11390689; doi:10.1016/j.stemcr.2024.05.001)
Supplement: Table S5. Enriched gene ontology terms between the P v WT comparison at day 35 [file mmc5.xlsx]

## Sheet: GO Analysis d35
term_name	source	term_id	p_value	term_size	query_size	intersection
DTX3L-PARP9-STAT1 complex	CORUM	CORUM:7385	0.0497116	3	192	ENSG00000138496,ENSG00000163840,ENSG00000115415
Fibrinogen complex	CORUM	CORUM:6417	0.0497116	3	192	ENSG00000171557,ENSG00000171560,ENSG00000171564
C-CFTR-NHERF-ezrin complex	CORUM	CORUM:682	0.0497116	3	192	ENSG00000092820,ENSG00000001626,ENSG00000109062
immune response	GO:BP	GO:0006955	3.40786e-33	2544	1173	ENSG00000089127,ENSG00000067066,ENSG00000119917,ENSG00000132530,ENSG00000162704,ENSG00000164308,ENSG00000111335,ENSG00000111331,ENSG00000179630,ENSG00000138496,ENSG00000115267,ENSG00000125730,ENSG00000163565,ENSG00000123609,ENSG00000157601,ENSG00000169245,ENSG00000119922,ENSG00000173193,ENSG00000075651,ENSG00000137965,ENSG00000163735,ENSG00000196954,ENSG00000185745,ENSG00000164733,ENSG00000105939…
response to external stimulus	GO:BP	GO:0009605	3.50434e-33	3114	1173	ENSG00000089127,ENSG00000067066,ENSG00000119917,ENSG00000132530,ENSG00000111335,ENSG00000111331,ENSG00000179630,ENSG00000138496,ENSG00000115267,ENSG00000125730,ENSG00000163565,ENSG00000123609,ENSG00000145623,ENSG00000157601,ENSG00000169245,ENSG00000119922,ENSG00000173193,ENSG00000075651,ENSG00000137965,ENSG00000166794,ENSG00000163735,ENSG00000196954,ENSG00000142178,ENSG00000185745,ENSG00000105939…
defense response	GO:BP	GO:0006952	5.44749e-32	1956	1173	ENSG00000089127,ENSG00000067066,ENSG00000119917,ENSG00000132530,ENSG00000111335,ENSG00000111331,ENSG00000179630,ENSG00000138496,ENSG00000115267,ENSG00000125730,ENSG00000163565,ENSG00000123609,ENSG00000145623,ENSG00000157601,ENSG00000169245,ENSG00000119922,ENSG00000173193,ENSG00000163735,ENSG00000243708,ENSG00000196954,ENSG00000185745,ENSG00000105939,ENSG00000137628,ENSG00000137959,ENSG00000137752…
response to other organism	GO:BP	GO:0051707	1.0042e-30	1600	1173	ENSG00000089127,ENSG00000067066,ENSG00000119917,ENSG00000132530,ENSG00000111335,ENSG00000111331,ENSG00000179630,ENSG00000138496,ENSG00000115267,ENSG00000125730,ENSG00000163565,ENSG00000123609,ENSG00000157601,ENSG00000169245,ENSG00000119922,ENSG00000173193,ENSG00000137965,ENSG00000163735,ENSG00000196954,ENSG00000185745,ENSG00000105939,ENSG00000137628,ENSG00000137959,ENSG00000137752,ENSG00000166710…
response to external biotic stimulus	GO:BP	GO:0043207	1.10885e-30	1601	1173	ENSG00000089127,ENSG00000067066,ENSG00000119917,ENSG00000132530,ENSG00000111335,ENSG00000111331,ENSG00000179630,ENSG00000138496,ENSG00000115267,ENSG00000125730,ENSG00000163565,ENSG00000123609,ENSG00000157601,ENSG00000169245,ENSG00000119922,ENSG00000173193,ENSG00000137965,ENSG00000163735,ENSG00000196954,ENSG00000185745,ENSG00000105939,ENSG00000137628,ENSG00000137959,ENSG00000137752,ENSG00000166710…
response to biotic stimulus	GO:BP	GO:0009607	2.06407e-30	1639	1173	ENSG00000089127,ENSG00000067066,ENSG00000119917,ENSG00000132530,ENSG00000111335,ENSG00000111331,ENSG00000179630,ENSG00000138496,ENSG00000115267,ENSG00000125730,ENSG00000163565,ENSG00000123609,ENSG00000157601,ENSG00000169245,ENSG00000119922,ENSG00000173193,ENSG00000137965,ENSG00000163735,ENSG00000196954,ENSG00000185745,ENSG00000105939,ENSG00000137628,ENSG00000137959,ENSG00000137752,ENSG00000166710…
biological process involved in interspecies interaction between organisms	GO:BP	GO:0044419	2.2162e-30	1768	1173	ENSG00000089127,ENSG00000067066,ENSG00000119917,ENSG00000132530,ENSG00000111335,ENSG00000111331,ENSG00000179630,ENSG00000138496,ENSG00000115267,ENSG00000125730,ENSG00000163565,ENSG00000123609,ENSG00000157601,ENSG00000169245,ENSG00000119922,ENSG00000173193,ENSG00000137965,ENSG00000166794,ENSG00000163735,ENSG00000196954,ENSG00000185745,ENSG00000164733,ENSG00000105939,ENSG00000137628,ENSG00000137959…
cell adhesion	GO:BP	GO:0007155	4.52385e-29	1502	1173	ENSG00000183628,ENSG00000154529,ENSG00000163191,ENSG00000100219,ENSG00000169429,ENSG00000147459,ENSG00000144452,ENSG00000115008,ENSG00000100842,ENSG00000053747,ENSG00000173391,ENSG00000159216,ENSG00000126259,ENSG00000123610,ENSG00000196352,ENSG00000108691,ENSG00000134757,ENSG00000196126,ENSG00000101335,ENSG00000106541,ENSG00000091986,ENSG00000092820,ENSG00000117228,ENSG00000058085,ENSG00000008710…
biological adhesion	GO:BP	GO:0022610	9.06663e-29	1509	1173	ENSG00000183628,ENSG00000154529,ENSG00000163191,ENSG00000100219,ENSG00000169429,ENSG00000147459,ENSG00000144452,ENSG00000115008,ENSG00000100842,ENSG00000053747,ENSG00000173391,ENSG00000159216,ENSG00000126259,ENSG00000123610,ENSG00000196352,ENSG00000108691,ENSG00000134757,ENSG00000196126,ENSG00000101335,ENSG00000106541,ENSG00000091986,ENSG00000092820,ENSG00000117228,ENSG00000058085,ENSG00000008710…
immune system process	GO:BP	GO:0002376	2.4063e-28	3438	1173	ENSG00000089127,ENSG00000067066,ENSG00000119917,ENSG00000132530,ENSG00000162704,ENSG00000164308,ENSG00000111335,ENSG00000111331,ENSG00000179630,ENSG00000138496,ENSG00000115267,ENSG00000125730,ENSG00000163565,ENSG00000123609,ENSG00000157601,ENSG00000169245,ENSG00000119922,ENSG00000173193,ENSG00000075651,ENSG00000137965,ENSG00000166794,ENSG00000163735,ENSG00000196611,ENSG00000196954,ENSG00000185745…
response to stimulus	GO:BP	GO:0050896	1.09944e-27	9487	1173	ENSG00000155542,ENSG00000089127,ENSG00000067066,ENSG00000280789,ENSG00000119917,ENSG00000132530,ENSG00000162704,ENSG00000164308,ENSG00000111335,ENSG00000111331,ENSG00000179630,ENSG00000138496,ENSG00000115267,ENSG00000143870,ENSG00000125730,ENSG00000163565,ENSG00000065833,ENSG00000171798,ENSG00000123609,ENSG00000145623,ENSG00000157601,ENSG00000169245,ENSG00000119922,ENSG00000173193,ENSG00000075651…
extracellular matrix organization	GO:BP	GO:0030198	2.10742e-26	419	1173	ENSG00000166794,ENSG00000170275,ENSG00000196611,ENSG00000163131,ENSG00000053747,ENSG00000159216,ENSG00000091986,ENSG00000058085,ENSG00000135047,ENSG00000197635,ENSG00000213949,ENSG00000137801,ENSG00000160588,ENSG00000041982,ENSG00000128052,ENSG00000067182,ENSG00000196878,ENSG00000136943,ENSG00000106366,ENSG00000137809,ENSG00000111863,ENSG00000115232,ENSG00000065618,ENSG00000111799,ENSG00000103196…
extracellular structure organization	GO:BP	GO:0043062	2.58405e-26	420	1173	ENSG00000166794,ENSG00000170275,ENSG00000196611,ENSG00000163131,ENSG00000053747,ENSG00000159216,ENSG00000091986,ENSG00000058085,ENSG00000135047,ENSG00000197635,ENSG00000213949,ENSG00000137801,ENSG00000160588,ENSG00000041982,ENSG00000128052,ENSG00000067182,ENSG00000196878,ENSG00000136943,ENSG00000106366,ENSG00000137809,ENSG00000111863,ENSG00000115232,ENSG00000065618,ENSG00000111799,ENSG00000103196…
external encapsulating structure organization	GO:BP	GO:0045229	3.87668e-26	422	1173	ENSG00000166794,ENSG00000170275,ENSG00000196611,ENSG00000163131,ENSG00000053747,ENSG00000159216,ENSG00000091986,ENSG00000058085,ENSG00000135047,ENSG00000197635,ENSG00000213949,ENSG00000137801,ENSG00000160588,ENSG00000041982,ENSG00000128052,ENSG00000067182,ENSG00000196878,ENSG00000136943,ENSG00000106366,ENSG00000137809,ENSG00000111863,ENSG00000115232,ENSG00000065618,ENSG00000111799,ENSG00000103196…
defense response to other organism	GO:BP	GO:0098542	1.71296e-25	1222	1173	ENSG00000089127,ENSG00000067066,ENSG00000119917,ENSG00000132530,ENSG00000111335,ENSG00000111331,ENSG00000179630,ENSG00000138496,ENSG00000115267,ENSG00000125730,ENSG00000163565,ENSG00000123609,ENSG00000157601,ENSG00000169245,ENSG00000119922,ENSG00000173193,ENSG00000196954,ENSG00000185745,ENSG00000105939,ENSG00000137628,ENSG00000137959,ENSG00000137752,ENSG00000166710,ENSG00000163840,ENSG00000100342…
innate immune response	GO:BP	GO:0045087	1.57762e-24	1003	1173	ENSG00000089127,ENSG00000067066,ENSG00000119917,ENSG00000132530,ENSG00000111335,ENSG00000111331,ENSG00000179630,ENSG00000138496,ENSG00000115267,ENSG00000125730,ENSG00000163565,ENSG00000123609,ENSG00000157601,ENSG00000169245,ENSG00000119922,ENSG00000173193,ENSG00000196954,ENSG00000185745,ENSG00000105939,ENSG00000137628,ENSG00000137752,ENSG00000166710,ENSG00000163840,ENSG00000100342,ENSG00000134321…
response to organic substance	GO:BP	GO:0010033	8.31178e-24	3457	1173	ENSG00000089127,ENSG00000067066,ENSG00000280789,ENSG00000119917,ENSG00000132530,ENSG00000111335,ENSG00000111331,ENSG00000138496,ENSG00000115267,ENSG00000143870,ENSG00000163565,ENSG00000065833,ENSG00000123609,ENSG00000145623,ENSG00000157601,ENSG00000169245,ENSG00000119922,ENSG00000173193,ENSG00000163735,ENSG00000196611,ENSG00000243708,ENSG00000068078,ENSG00000196954,ENSG00000185745,ENSG00000164733…
response to cytokine	GO:BP	GO:0034097	1.06e-23	1242	1173	ENSG00000089127,ENSG00000067066,ENSG00000119917,ENSG00000132530,ENSG00000111335,ENSG00000111331,ENSG00000138496,ENSG00000115267,ENSG00000163565,ENSG00000123609,ENSG00000145623,ENSG00000157601,ENSG00000169245,ENSG00000119922,ENSG00000173193,ENSG00000163735,ENSG00000196611,ENSG00000196954,ENSG00000185745,ENSG00000137752,ENSG00000166710,ENSG00000100219,ENSG00000134321,ENSG00000115415,ENSG00000135114…
cell activation	GO:BP	GO:0001775	1.19807e-23	1507	1173	ENSG00000162704,ENSG00000125730,ENSG00000123609,ENSG00000169245,ENSG00000075651,ENSG00000164733,ENSG00000163191,ENSG00000166710,ENSG00000100219,ENSG00000163131,ENSG00000134321,ENSG00000148175,ENSG00000106003,ENSG00000169429,ENSG00000130303,ENSG00000115008,ENSG00000137033,ENSG00000125144,ENSG00000068079,ENSG00000173391,ENSG00000148346,ENSG00000159216,ENSG00000204516,ENSG00000123610,ENSG00000123104…
response to chemical	GO:BP	GO:0042221	3.06678e-23	4829	1173	ENSG00000089127,ENSG00000067066,ENSG00000280789,ENSG00000119917,ENSG00000132530,ENSG00000111335,ENSG00000111331,ENSG00000138496,ENSG00000115267,ENSG00000143870,ENSG00000163565,ENSG00000065833,ENSG00000123609,ENSG00000145623,ENSG00000157601,ENSG00000169245,ENSG00000119922,ENSG00000173193,ENSG00000075651,ENSG00000166794,ENSG00000163735,ENSG00000196611,ENSG00000243708,ENSG00000068078,ENSG00000196954…
multicellular organismal process	GO:BP	GO:0032501	5.07283e-23	8000	1173	ENSG00000089127,ENSG00000053438,ENSG00000067066,ENSG00000162704,ENSG00000164308,ENSG00000111335,ENSG00000111331,ENSG00000183628,ENSG00000179630,ENSG00000169764,ENSG00000135373,ENSG00000115267,ENSG00000125730,ENSG00000163565,ENSG00000171798,ENSG00000123609,ENSG00000169245,ENSG00000133321,ENSG00000166794,ENSG00000170275,ENSG00000243708,ENSG00000068078,ENSG00000142178,ENSG00000128422,ENSG00000164733…
cell surface receptor signaling pathway	GO:BP	GO:0007166	6.07229e-22	3226	1173	ENSG00000089127,ENSG00000067066,ENSG00000119917,ENSG00000132530,ENSG00000162704,ENSG00000111335,ENSG00000111331,ENSG00000138496,ENSG00000125730,ENSG00000123609,ENSG00000145623,ENSG00000157601,ENSG00000169245,ENSG00000119922,ENSG00000173193,ENSG00000163735,ENSG00000196611,ENSG00000068078,ENSG00000196954,ENSG00000185745,ENSG00000137752,ENSG00000083454,ENSG00000166710,ENSG00000147883,ENSG00000163840…
secretion	GO:BP	GO:0046903	6.0002e-21	1492	1173	ENSG00000053438,ENSG00000162704,ENSG00000111335,ENSG00000125730,ENSG00000075651,ENSG00000164733,ENSG00000163191,ENSG00000166710,ENSG00000100219,ENSG00000163131,ENSG00000134321,ENSG00000148175,ENSG00000130303,ENSG00000144452,ENSG00000115008,ENSG00000166148,ENSG00000168398,ENSG00000173391,ENSG00000148346,ENSG00000143545,ENSG00000123610,ENSG00000123104,ENSG00000196352,ENSG00000140563,ENSG00000156675…
cellular response to chemical stimulus	GO:BP	GO:0070887	2.17523e-20	3443	1173	ENSG00000089127,ENSG00000067066,ENSG00000280789,ENSG00000119917,ENSG00000132530,ENSG00000111335,ENSG00000111331,ENSG00000138496,ENSG00000115267,ENSG00000143870,ENSG00000163565,ENSG00000123609,ENSG00000145623,ENSG00000157601,ENSG00000169245,ENSG00000119922,ENSG00000173193,ENSG00000166794,ENSG00000163735,ENSG00000196611,ENSG00000243708,ENSG00000068078,ENSG00000196954,ENSG00000185745,ENSG00000164733…
response to stress	GO:BP	GO:0006950	6.64041e-20	4321	1173	ENSG00000089127,ENSG00000067066,ENSG00000280789,ENSG00000119917,ENSG00000132530,ENSG00000111335,ENSG00000111331,ENSG00000179630,ENSG00000138496,ENSG00000115267,ENSG00000143870,ENSG00000125730,ENSG00000163565,ENSG00000123609,ENSG00000145623,ENSG00000157601,ENSG00000169245,ENSG00000119922,ENSG00000173193,ENSG00000163735,ENSG00000243708,ENSG00000196954,ENSG00000142178,ENSG00000185745,ENSG00000105939…
cellular response to cytokine stimulus	GO:BP	GO:0071345	8.44368e-20	1148	1173	ENSG00000089127,ENSG00000067066,ENSG00000119917,ENSG00000132530,ENSG00000111335,ENSG00000111331,ENSG00000138496,ENSG00000163565,ENSG00000123609,ENSG00000145623,ENSG00000157601,ENSG00000169245,ENSG00000119922,ENSG00000173193,ENSG00000163735,ENSG00000196611,ENSG00000196954,ENSG00000185745,ENSG00000137752,ENSG00000166710,ENSG00000100219,ENSG00000134321,ENSG00000115415,ENSG00000135114,ENSG00000169429…
regulation of multicellular organismal process	GO:BP	GO:0051239	1.08118e-19	2888	1173	ENSG00000089127,ENSG00000067066,ENSG00000111335,ENSG00000111331,ENSG00000179630,ENSG00000115267,ENSG00000125730,ENSG00000163565,ENSG00000123609,ENSG00000169245,ENSG00000133321,ENSG00000166794,ENSG00000128422,ENSG00000105939,ENSG00000137752,ENSG00000166710,ENSG00000100219,ENSG00000134321,ENSG00000115415,ENSG00000106003,ENSG00000169429,ENSG00000147459,ENSG00000130303,ENSG00000144452,ENSG00000164023…
cytokine-mediated signaling pathway	GO:BP	GO:0019221	2.06771e-19	824	1173	ENSG00000089127,ENSG00000067066,ENSG00000119917,ENSG00000132530,ENSG00000111335,ENSG00000111331,ENSG00000138496,ENSG00000123609,ENSG00000145623,ENSG00000157601,ENSG00000169245,ENSG00000119922,ENSG00000173193,ENSG00000163735,ENSG00000196611,ENSG00000196954,ENSG00000185745,ENSG00000137752,ENSG00000166710,ENSG00000134321,ENSG00000115415,ENSG00000135114,ENSG00000169429,ENSG00000130303,ENSG00000181634…
leukocyte activation	GO:BP	GO:0045321	2.61282e-19	1341	1173	ENSG00000162704,ENSG00000125730,ENSG00000123609,ENSG00000075651,ENSG00000164733,ENSG00000163191,ENSG00000166710,ENSG00000100219,ENSG00000163131,ENSG00000134321,ENSG00000148175,ENSG00000106003,ENSG00000169429,ENSG00000130303,ENSG00000115008,ENSG00000137033,ENSG00000125144,ENSG00000068079,ENSG00000173391,ENSG00000148346,ENSG00000159216,ENSG00000204516,ENSG00000123610,ENSG00000196352,ENSG00000108691…
cellular response to organic substance	GO:BP	GO:0071310	3.5141e-19	2821	1173	ENSG00000089127,ENSG00000067066,ENSG00000280789,ENSG00000119917,ENSG00000132530,ENSG00000111335,ENSG00000111331,ENSG00000138496,ENSG00000115267,ENSG00000143870,ENSG00000163565,ENSG00000123609,ENSG00000145623,ENSG00000157601,ENSG00000169245,ENSG00000119922,ENSG00000173193,ENSG00000163735,ENSG00000196611,ENSG00000243708,ENSG00000068078,ENSG00000196954,ENSG00000185745,ENSG00000164733,ENSG00000137752…
tissue development	GO:BP	GO:0009888	3.64673e-19	2093	1173	ENSG00000135373,ENSG00000125730,ENSG00000169245,ENSG00000133321,ENSG00000068078,ENSG00000142178,ENSG00000128422,ENSG00000164733,ENSG00000100219,ENSG00000115415,ENSG00000106003,ENSG00000144452,ENSG00000164023,ENSG00000053747,ENSG00000133816,ENSG00000198796,ENSG00000204889,ENSG00000136068,ENSG00000143545,ENSG00000159216,ENSG00000196116,ENSG00000134757,ENSG00000196126,ENSG00000106541,ENSG00000092820…
signaling	GO:BP	GO:0023052	3.93731e-19	6937	1173	ENSG00000155542,ENSG00000089127,ENSG00000053438,ENSG00000067066,ENSG00000280789,ENSG00000119917,ENSG00000132530,ENSG00000162704,ENSG00000164308,ENSG00000111335,ENSG00000111331,ENSG00000179630,ENSG00000138496,ENSG00000115267,ENSG00000143870,ENSG00000125730,ENSG00000163565,ENSG00000171798,ENSG00000123609,ENSG00000145623,ENSG00000157601,ENSG00000169245,ENSG00000119922,ENSG00000173193,ENSG00000075651…
export from cell	GO:BP	GO:0140352	4.62425e-19	1413	1173	ENSG00000053438,ENSG00000162704,ENSG00000125730,ENSG00000075651,ENSG00000164733,ENSG00000163191,ENSG00000166710,ENSG00000163131,ENSG00000134321,ENSG00000148175,ENSG00000130303,ENSG00000144452,ENSG00000115008,ENSG00000166148,ENSG00000175538,ENSG00000173391,ENSG00000148346,ENSG00000143545,ENSG00000123610,ENSG00000123104,ENSG00000196352,ENSG00000140563,ENSG00000156675,ENSG00000198734,ENSG00000196126…
cell communication	GO:BP	GO:0007154	1.02775e-18	6961	1173	ENSG00000155542,ENSG00000089127,ENSG00000053438,ENSG00000067066,ENSG00000280789,ENSG00000119917,ENSG00000132530,ENSG00000162704,ENSG00000164308,ENSG00000111335,ENSG00000111331,ENSG00000179630,ENSG00000138496,ENSG00000115267,ENSG00000143870,ENSG00000125730,ENSG00000163565,ENSG00000171798,ENSG00000123609,ENSG00000145623,ENSG00000157601,ENSG00000169245,ENSG00000119922,ENSG00000173193,ENSG00000075651…
secretion by cell	GO:BP	GO:0032940	9.18972e-18	1351	1173	ENSG00000053438,ENSG00000162704,ENSG00000125730,ENSG00000075651,ENSG00000164733,ENSG00000163191,ENSG00000166710,ENSG00000163131,ENSG00000134321,ENSG00000148175,ENSG00000130303,ENSG00000144452,ENSG00000115008,ENSG00000166148,ENSG00000173391,ENSG00000148346,ENSG00000143545,ENSG00000123610,ENSG00000123104,ENSG00000196352,ENSG00000140563,ENSG00000156675,ENSG00000198734,ENSG00000196126,ENSG00000092820…
regulated exocytosis	GO:BP	GO:0045055	9.46837e-18	790	1173	ENSG00000162704,ENSG00000125730,ENSG00000075651,ENSG00000164733,ENSG00000163191,ENSG00000166710,ENSG00000163131,ENSG00000148175,ENSG00000130303,ENSG00000144452,ENSG00000173391,ENSG00000148346,ENSG00000123610,ENSG00000196352,ENSG00000156675,ENSG00000198734,ENSG00000171860,ENSG00000137801,ENSG00000134996,ENSG00000115828,ENSG00000106366,ENSG00000163739,ENSG00000196549,ENSG00000086548,ENSG00000204525…
positive regulation of response to stimulus	GO:BP	GO:0048584	3.28441e-17	2368	1173	ENSG00000280789,ENSG00000162704,ENSG00000138496,ENSG00000115267,ENSG00000125730,ENSG00000163565,ENSG00000123609,ENSG00000145623,ENSG00000169245,ENSG00000173193,ENSG00000068078,ENSG00000196954,ENSG00000105939,ENSG00000137628,ENSG00000137752,ENSG00000083454,ENSG00000166710,ENSG00000147883,ENSG00000163840,ENSG00000100219,ENSG00000203896,ENSG00000134321,ENSG00000135114,ENSG00000169429,ENSG00000189334…
regulation of response to external stimulus	GO:BP	GO:0032101	9.60743e-17	1238	1173	ENSG00000089127,ENSG00000111331,ENSG00000179630,ENSG00000138496,ENSG00000125730,ENSG00000163565,ENSG00000123609,ENSG00000145623,ENSG00000169245,ENSG00000173193,ENSG00000196954,ENSG00000185745,ENSG00000105939,ENSG00000137628,ENSG00000137752,ENSG00000163840,ENSG00000115415,ENSG00000135114,ENSG00000169429,ENSG00000189334,ENSG00000140853,ENSG00000137033,ENSG00000068079,ENSG00000204516,ENSG00000023445…
response to interferon-gamma	GO:BP	GO:0034341	9.89008e-17	198	1173	ENSG00000089127,ENSG00000067066,ENSG00000111335,ENSG00000111331,ENSG00000138496,ENSG00000123609,ENSG00000173193,ENSG00000137752,ENSG00000166710,ENSG00000115415,ENSG00000135114,ENSG00000130303,ENSG00000115009,ENSG00000140853,ENSG00000162645,ENSG00000136068,ENSG00000108691,ENSG00000130813,ENSG00000185885,ENSG00000196126,ENSG00000117228,ENSG00000164342,ENSG00000198502,ENSG00000142089,ENSG00000204632…
wound healing	GO:BP	GO:0042060	1.06552e-16	555	1173	ENSG00000083454,ENSG00000100219,ENSG00000115008,ENSG00000123104,ENSG00000198734,ENSG00000188313,ENSG00000101335,ENSG00000101000,ENSG00000105825,ENSG00000137801,ENSG00000041982,ENSG00000128052,ENSG00000139567,ENSG00000106366,ENSG00000003436,ENSG00000111863,ENSG00000135046,ENSG00000074966,ENSG00000104415,ENSG00000148180,ENSG00000156535,ENSG00000156049,ENSG00000118503,ENSG00000127324,ENSG00000125347…
exocytosis	GO:BP	GO:0006887	1.4566e-16	906	1173	ENSG00000162704,ENSG00000125730,ENSG00000075651,ENSG00000164733,ENSG00000163191,ENSG00000166710,ENSG00000163131,ENSG00000148175,ENSG00000130303,ENSG00000144452,ENSG00000173391,ENSG00000148346,ENSG00000143545,ENSG00000123610,ENSG00000196352,ENSG00000156675,ENSG00000198734,ENSG00000171860,ENSG00000137801,ENSG00000284874,ENSG00000134996,ENSG00000115828,ENSG00000106366,ENSG00000163739,ENSG00000196549…
animal organ development	GO:BP	GO:0048513	1.97183e-16	3701	1173	ENSG00000053438,ENSG00000162704,ENSG00000111335,ENSG00000183628,ENSG00000169764,ENSG00000163565,ENSG00000171798,ENSG00000169245,ENSG00000133321,ENSG00000166794,ENSG00000068078,ENSG00000142178,ENSG00000128422,ENSG00000164733,ENSG00000166710,ENSG00000147883,ENSG00000100219,ENSG00000166741,ENSG00000134321,ENSG00000115415,ENSG00000106003,ENSG00000010030,ENSG00000169429,ENSG00000144452,ENSG00000164023…
regulation of immune system process	GO:BP	GO:0002682	2.59436e-16	1734	1173	ENSG00000089127,ENSG00000162704,ENSG00000111331,ENSG00000179630,ENSG00000138496,ENSG00000125730,ENSG00000163565,ENSG00000123609,ENSG00000169245,ENSG00000173193,ENSG00000185745,ENSG00000137628,ENSG00000166710,ENSG00000163840,ENSG00000100219,ENSG00000203896,ENSG00000134321,ENSG00000115415,ENSG00000169429,ENSG00000189334,ENSG00000130303,ENSG00000115009,ENSG00000115008,ENSG00000140853,ENSG00000137033…
leukocyte activation involved in immune response	GO:BP	GO:0002366	2.76482e-16	723	1173	ENSG00000162704,ENSG00000125730,ENSG00000123609,ENSG00000075651,ENSG00000164733,ENSG00000163191,ENSG00000166710,ENSG00000100219,ENSG00000163131,ENSG00000148175,ENSG00000106003,ENSG00000130303,ENSG00000137033,ENSG00000068079,ENSG00000173391,ENSG00000148346,ENSG00000123610,ENSG00000196352,ENSG00000196126,ENSG00000171860,ENSG00000134996,ENSG00000150782,ENSG00000115828,ENSG00000163739,ENSG00000196549…
cell activation involved in immune response	GO:BP	GO:0002263	4.30516e-16	727	1173	ENSG00000162704,ENSG00000125730,ENSG00000123609,ENSG00000075651,ENSG00000164733,ENSG00000163191,ENSG00000166710,ENSG00000100219,ENSG00000163131,ENSG00000148175,ENSG00000106003,ENSG00000130303,ENSG00000137033,ENSG00000068079,ENSG00000173391,ENSG00000148346,ENSG00000123610,ENSG00000196352,ENSG00000196126,ENSG00000171860,ENSG00000134996,ENSG00000150782,ENSG00000115828,ENSG00000163739,ENSG00000196549…
myeloid leukocyte activation	GO:BP	GO:0002274	5.3953e-16	671	1173	ENSG00000162704,ENSG00000125730,ENSG00000123609,ENSG00000075651,ENSG00000164733,ENSG00000163191,ENSG00000166710,ENSG00000163131,ENSG00000148175,ENSG00000169429,ENSG00000130303,ENSG00000137033,ENSG00000125144,ENSG00000068079,ENSG00000173391,ENSG00000148346,ENSG00000123610,ENSG00000196352,ENSG00000188313,ENSG00000171860,ENSG00000164342,ENSG00000137801,ENSG00000134996,ENSG00000150782,ENSG00000115828…
signal transduction	GO:BP	GO:0007165	9.97171e-16	6447	1173	ENSG00000155542,ENSG00000089127,ENSG00000067066,ENSG00000280789,ENSG00000119917,ENSG00000132530,ENSG00000162704,ENSG00000164308,ENSG00000111335,ENSG00000111331,ENSG00000179630,ENSG00000138496,ENSG00000115267,ENSG00000143870,ENSG00000125730,ENSG00000163565,ENSG00000171798,ENSG00000123609,ENSG00000145623,ENSG00000157601,ENSG00000169245,ENSG00000119922,ENSG00000173193,ENSG00000075651,ENSG00000163735…
response to wounding	GO:BP	GO:0009611	1.50279e-15	680	1173	ENSG00000083454,ENSG00000100219,ENSG00000115008,ENSG00000123104,ENSG00000198734,ENSG00000188313,ENSG00000101335,ENSG00000101000,ENSG00000105825,ENSG00000137801,ENSG00000204531,ENSG00000041982,ENSG00000128052,ENSG00000139567,ENSG00000106366,ENSG00000003436,ENSG00000111863,ENSG00000137648,ENSG00000135046,ENSG00000074966,ENSG00000104415,ENSG00000148180,ENSG00000156535,ENSG00000156049,ENSG00000118503…
positive regulation of multicellular organismal process	GO:BP	GO:0051240	3.81839e-15	1497	1173	ENSG00000089127,ENSG00000111335,ENSG00000111331,ENSG00000179630,ENSG00000115267,ENSG00000125730,ENSG00000163565,ENSG00000133321,ENSG00000166794,ENSG00000128422,ENSG00000105939,ENSG00000137752,ENSG00000166710,ENSG00000100219,ENSG00000134321,ENSG00000115415,ENSG00000169429,ENSG00000115008,ENSG00000137033,ENSG00000055332,ENSG00000166148,ENSG00000148346,ENSG00000159216,ENSG00000196352,ENSG00000115594…
myeloid leukocyte mediated immunity	GO:BP	GO:0002444	1.68124e-14	558	1173	ENSG00000162704,ENSG00000125730,ENSG00000075651,ENSG00000164733,ENSG00000163191,ENSG00000166710,ENSG00000163131,ENSG00000148175,ENSG00000130303,ENSG00000173391,ENSG00000148346,ENSG00000123610,ENSG00000196352,ENSG00000107201,ENSG00000171860,ENSG00000134996,ENSG00000115828,ENSG00000163739,ENSG00000196549,ENSG00000086548,ENSG00000204525,ENSG00000155093,ENSG00000162896,ENSG00000118640,ENSG00000124107…
system development	GO:BP	GO:0048731	2.24992e-14	5095	1173	ENSG00000053438,ENSG00000067066,ENSG00000162704,ENSG00000111335,ENSG00000183628,ENSG00000169764,ENSG00000125730,ENSG00000163565,ENSG00000171798,ENSG00000169245,ENSG00000133321,ENSG00000166794,ENSG00000068078,ENSG00000142178,ENSG00000128422,ENSG00000164733,ENSG00000083454,ENSG00000166710,ENSG00000147883,ENSG00000100219,ENSG00000166741,ENSG00000134321,ENSG00000115415,ENSG00000106003,ENSG00000010030…
myeloid cell activation involved in immune response	GO:BP	GO:0002275	2.52894e-14	552	1173	ENSG00000162704,ENSG00000125730,ENSG00000123609,ENSG00000075651,ENSG00000164733,ENSG00000163191,ENSG00000166710,ENSG00000163131,ENSG00000148175,ENSG00000130303,ENSG00000137033,ENSG00000068079,ENSG00000173391,ENSG00000148346,ENSG00000123610,ENSG00000196352,ENSG00000171860,ENSG00000134996,ENSG00000115828,ENSG00000163739,ENSG00000196549,ENSG00000086548,ENSG00000204525,ENSG00000155093,ENSG00000162896…
immune effector process	GO:BP	GO:0002252	3.10397e-14	1135	1173	ENSG00000162704,ENSG00000179630,ENSG00000125730,ENSG00000123609,ENSG00000075651,ENSG00000164733,ENSG00000137628,ENSG00000163191,ENSG00000166710,ENSG00000100219,ENSG00000163131,ENSG00000134321,ENSG00000148175,ENSG00000106003,ENSG00000130303,ENSG00000137033,ENSG00000068079,ENSG00000182326,ENSG00000173391,ENSG00000148346,ENSG00000123610,ENSG00000196352,ENSG00000115594,ENSG00000196126,ENSG00000107201…
defense response to virus	GO:BP	GO:0051607	3.60986e-14	269	1173	ENSG00000089127,ENSG00000119917,ENSG00000111335,ENSG00000111331,ENSG00000138496,ENSG00000115267,ENSG00000163565,ENSG00000157601,ENSG00000169245,ENSG00000119922,ENSG00000185745,ENSG00000105939,ENSG00000137628,ENSG00000137959,ENSG00000163840,ENSG00000134321,ENSG00000115415,ENSG00000135114,ENSG00000130303,ENSG00000140853,ENSG00000137033,ENSG00000154760,ENSG00000055332,ENSG00000172716,ENSG00000204516…
defense response to symbiont	GO:BP	GO:0140546	3.60986e-14	269	1173	ENSG00000089127,ENSG00000119917,ENSG00000111335,ENSG00000111331,ENSG00000138496,ENSG00000115267,ENSG00000163565,ENSG00000157601,ENSG00000169245,ENSG00000119922,ENSG00000185745,ENSG00000105939,ENSG00000137628,ENSG00000137959,ENSG00000163840,ENSG00000134321,ENSG00000115415,ENSG00000135114,ENSG00000130303,ENSG00000140853,ENSG00000137033,ENSG00000154760,ENSG00000055332,ENSG00000172716,ENSG00000204516…
interferon-gamma-mediated signaling pathway	GO:BP	GO:0060333	5.53247e-14	88	1173	ENSG00000089127,ENSG00000067066,ENSG00000111335,ENSG00000111331,ENSG00000138496,ENSG00000123609,ENSG00000173193,ENSG00000166710,ENSG00000115415,ENSG00000135114,ENSG00000140853,ENSG00000162645,ENSG00000196126,ENSG00000117228,ENSG00000198502,ENSG00000204632,ENSG00000074966,ENSG00000204525,ENSG00000112343,ENSG00000125347,ENSG00000204616,ENSG00000206503,ENSG00000125148,ENSG00000132170,ENSG00000234745…
anatomical structure formation involved in morphogenesis	GO:BP	GO:0048646	5.92606e-14	1209	1173	ENSG00000067066,ENSG00000125730,ENSG00000171798,ENSG00000169245,ENSG00000100219,ENSG00000115415,ENSG00000106003,ENSG00000169429,ENSG00000115008,ENSG00000053747,ENSG00000159216,ENSG00000108691,ENSG00000064012,ENSG00000171860,ENSG00000115641,ENSG00000164342,ENSG00000137801,ENSG00000204531,ENSG00000036448,ENSG00000128052,ENSG00000248905,ENSG00000150782,ENSG00000196878,ENSG00000139567,ENSG00000106366…
regulation of cell adhesion	GO:BP	GO:0030155	7.19973e-14	756	1173	ENSG00000100219,ENSG00000169429,ENSG00000147459,ENSG00000144452,ENSG00000115008,ENSG00000053747,ENSG00000159216,ENSG00000196352,ENSG00000108691,ENSG00000196126,ENSG00000106541,ENSG00000091986,ENSG00000117228,ENSG00000008710,ENSG00000133661,ENSG00000197635,ENSG00000137801,ENSG00000168685,ENSG00000147889,ENSG00000041982,ENSG00000128052,ENSG00000248905,ENSG00000150782,ENSG00000139567,ENSG00000111348…
regulation of cell population proliferation	GO:BP	GO:0042127	7.55235e-14	1774	1173	ENSG00000119917,ENSG00000123609,ENSG00000145623,ENSG00000169245,ENSG00000133321,ENSG00000163735,ENSG00000068078,ENSG00000163191,ENSG00000166710,ENSG00000147883,ENSG00000100219,ENSG00000115415,ENSG00000169429,ENSG00000130303,ENSG00000115008,ENSG00000137033,ENSG00000055332,ENSG00000166148,ENSG00000132507,ENSG00000068079,ENSG00000159216,ENSG00000182685,ENSG00000196352,ENSG00000108691,ENSG00000049249…
regulation of immune response	GO:BP	GO:0050776	8.74652e-14	1159	1173	ENSG00000089127,ENSG00000162704,ENSG00000111331,ENSG00000138496,ENSG00000125730,ENSG00000163565,ENSG00000123609,ENSG00000173193,ENSG00000185745,ENSG00000166710,ENSG00000163840,ENSG00000100219,ENSG00000203896,ENSG00000134321,ENSG00000115415,ENSG00000140853,ENSG00000137033,ENSG00000068079,ENSG00000182326,ENSG00000159216,ENSG00000204516,ENSG00000023445,ENSG00000196352,ENSG00000115594,ENSG00000239713…
anatomical structure morphogenesis	GO:BP	GO:0009653	1.0178e-13	2816	1173	ENSG00000067066,ENSG00000183628,ENSG00000125730,ENSG00000171798,ENSG00000169245,ENSG00000068078,ENSG00000128422,ENSG00000100219,ENSG00000115415,ENSG00000106003,ENSG00000010030,ENSG00000169429,ENSG00000147459,ENSG00000115008,ENSG00000053747,ENSG00000133816,ENSG00000198796,ENSG00000136068,ENSG00000159216,ENSG00000108691,ENSG00000196116,ENSG00000113430,ENSG00000146376,ENSG00000064012,ENSG00000106541…
regulation of localization	GO:BP	GO:0032879	1.03104e-13	2906	1173	ENSG00000053438,ENSG00000067066,ENSG00000111335,ENSG00000138496,ENSG00000125730,ENSG00000169245,ENSG00000075651,ENSG00000142178,ENSG00000163191,ENSG00000083454,ENSG00000166710,ENSG00000163840,ENSG00000100219,ENSG00000203896,ENSG00000163131,ENSG00000134321,ENSG00000148175,ENSG00000169429,ENSG00000189334,ENSG00000147459,ENSG00000130303,ENSG00000103254,ENSG00000144452,ENSG00000115009,ENSG00000115008…
leukocyte degranulation	GO:BP	GO:0043299	1.39457e-13	538	1173	ENSG00000162704,ENSG00000125730,ENSG00000075651,ENSG00000164733,ENSG00000163191,ENSG00000166710,ENSG00000163131,ENSG00000148175,ENSG00000130303,ENSG00000173391,ENSG00000148346,ENSG00000123610,ENSG00000196352,ENSG00000171860,ENSG00000134996,ENSG00000115828,ENSG00000163739,ENSG00000196549,ENSG00000086548,ENSG00000204525,ENSG00000155093,ENSG00000162896,ENSG00000118640,ENSG00000124107,ENSG00000163220…
cellular response to stimulus	GO:BP	GO:0051716	1.48923e-13	7873	1173	ENSG00000155542,ENSG00000089127,ENSG00000067066,ENSG00000280789,ENSG00000119917,ENSG00000132530,ENSG00000162704,ENSG00000164308,ENSG00000111335,ENSG00000111331,ENSG00000179630,ENSG00000138496,ENSG00000115267,ENSG00000143870,ENSG00000125730,ENSG00000163565,ENSG00000171798,ENSG00000123609,ENSG00000145623,ENSG00000157601,ENSG00000169245,ENSG00000119922,ENSG00000173193,ENSG00000075651,ENSG00000166794…
tube development	GO:BP	GO:0035295	1.90019e-13	1158	1173	ENSG00000067066,ENSG00000125730,ENSG00000169245,ENSG00000100219,ENSG00000115415,ENSG00000169429,ENSG00000144452,ENSG00000115008,ENSG00000133816,ENSG00000159216,ENSG00000108691,ENSG00000064012,ENSG00000106541,ENSG00000008710,ENSG00000133661,ENSG00000171860,ENSG00000164342,ENSG00000137801,ENSG00000041982,ENSG00000128052,ENSG00000248905,ENSG00000150782,ENSG00000139567,ENSG00000122585,ENSG00000106366…
cell population proliferation	GO:BP	GO:0008283	2.31302e-13	2057	1173	ENSG00000119917,ENSG00000135373,ENSG00000123609,ENSG00000145623,ENSG00000169245,ENSG00000133321,ENSG00000163735,ENSG00000068078,ENSG00000163191,ENSG00000166710,ENSG00000147883,ENSG00000100219,ENSG00000115415,ENSG00000169429,ENSG00000130303,ENSG00000115008,ENSG00000137033,ENSG00000055332,ENSG00000166148,ENSG00000132507,ENSG00000068079,ENSG00000159216,ENSG00000182685,ENSG00000196352,ENSG00000108691…
tube morphogenesis	GO:BP	GO:0035239	2.52766e-13	956	1173	ENSG00000067066,ENSG00000125730,ENSG00000169245,ENSG00000100219,ENSG00000115415,ENSG00000169429,ENSG00000115008,ENSG00000133816,ENSG00000159216,ENSG00000108691,ENSG00000064012,ENSG00000106541,ENSG00000008710,ENSG00000171860,ENSG00000164342,ENSG00000137801,ENSG00000041982,ENSG00000128052,ENSG00000248905,ENSG00000150782,ENSG00000139567,ENSG00000106366,ENSG00000114315,ENSG00000204632,ENSG00000111863…
positive regulation of biological process	GO:BP	GO:0048518	3.09867e-13	6474	1173	ENSG00000089127,ENSG00000053438,ENSG00000067066,ENSG00000280789,ENSG00000162704,ENSG00000111335,ENSG00000111331,ENSG00000179630,ENSG00000138496,ENSG00000135373,ENSG00000115267,ENSG00000125730,ENSG00000163565,ENSG00000171798,ENSG00000123609,ENSG00000145623,ENSG00000169245,ENSG00000133321,ENSG00000119922,ENSG00000173193,ENSG00000075651,ENSG00000166794,ENSG00000163735,ENSG00000196611,ENSG00000068078…
cellular response to interferon-gamma	GO:BP	GO:0071346	4.76889e-13	177	1173	ENSG00000089127,ENSG00000067066,ENSG00000111335,ENSG00000111331,ENSG00000138496,ENSG00000123609,ENSG00000173193,ENSG00000137752,ENSG00000166710,ENSG00000115415,ENSG00000135114,ENSG00000115009,ENSG00000140853,ENSG00000162645,ENSG00000136068,ENSG00000108691,ENSG00000196126,ENSG00000117228,ENSG00000164342,ENSG00000198502,ENSG00000204632,ENSG00000074966,ENSG00000204525,ENSG00000154451,ENSG00000112343…
neutrophil activation	GO:BP	GO:0042119	5.12797e-13	502	1173	ENSG00000162704,ENSG00000125730,ENSG00000075651,ENSG00000164733,ENSG00000163191,ENSG00000166710,ENSG00000163131,ENSG00000148175,ENSG00000169429,ENSG00000130303,ENSG00000173391,ENSG00000148346,ENSG00000123610,ENSG00000196352,ENSG00000171860,ENSG00000134996,ENSG00000150782,ENSG00000115828,ENSG00000163739,ENSG00000196549,ENSG00000086548,ENSG00000204525,ENSG00000155093,ENSG00000162896,ENSG00000118640…
cell migration	GO:BP	GO:0016477	8.88053e-13	1660	1173	ENSG00000067066,ENSG00000162704,ENSG00000138496,ENSG00000169245,ENSG00000166794,ENSG00000163735,ENSG00000196611,ENSG00000163191,ENSG00000100219,ENSG00000169429,ENSG00000189334,ENSG00000147459,ENSG00000130303,ENSG00000115009,ENSG00000100842,ENSG00000137033,ENSG00000053747,ENSG00000173391,ENSG00000143545,ENSG00000050405,ENSG00000123610,ENSG00000108691,ENSG00000115594,ENSG00000185885,ENSG00000172403…
positive regulation of cytokine production	GO:BP	GO:0001819	9.82174e-13	498	1173	ENSG00000089127,ENSG00000111335,ENSG00000111331,ENSG00000179630,ENSG00000115267,ENSG00000125730,ENSG00000163565,ENSG00000105939,ENSG00000137752,ENSG00000166710,ENSG00000100219,ENSG00000134321,ENSG00000115415,ENSG00000115008,ENSG00000137033,ENSG00000055332,ENSG00000159216,ENSG00000196352,ENSG00000115594,ENSG00000064012,ENSG00000107201,ENSG00000131016,ENSG00000171860,ENSG00000164342,ENSG00000137801…
type I interferon signaling pathway	GO:BP	GO:0060337	1.14359e-12	96	1173	ENSG00000089127,ENSG00000067066,ENSG00000119917,ENSG00000132530,ENSG00000111335,ENSG00000111331,ENSG00000157601,ENSG00000119922,ENSG00000185745,ENSG00000134321,ENSG00000115415,ENSG00000135114,ENSG00000130303,ENSG00000140853,ENSG00000162645,ENSG00000068079,ENSG00000183486,ENSG00000185885,ENSG00000126709,ENSG00000204264,ENSG00000142089,ENSG00000204632,ENSG00000187608,ENSG00000184979,ENSG00000165949…
response to type I interferon	GO:BP	GO:0034340	1.19761e-12	102	1173	ENSG00000089127,ENSG00000067066,ENSG00000119917,ENSG00000132530,ENSG00000111335,ENSG00000111331,ENSG00000157601,ENSG00000119922,ENSG00000185745,ENSG00000134321,ENSG00000115415,ENSG00000135114,ENSG00000130303,ENSG00000140853,ENSG00000162645,ENSG00000068079,ENSG00000183486,ENSG00000130813,ENSG00000185885,ENSG00000126709,ENSG00000204264,ENSG00000142089,ENSG00000204632,ENSG00000187608,ENSG00000184979…
granulocyte activation	GO:BP	GO:0036230	1.19867e-12	509	1173	ENSG00000162704,ENSG00000125730,ENSG00000075651,ENSG00000164733,ENSG00000163191,ENSG00000166710,ENSG00000163131,ENSG00000148175,ENSG00000169429,ENSG00000130303,ENSG00000173391,ENSG00000148346,ENSG00000123610,ENSG00000196352,ENSG00000171860,ENSG00000134996,ENSG00000150782,ENSG00000115828,ENSG00000163739,ENSG00000196549,ENSG00000086548,ENSG00000204525,ENSG00000155093,ENSG00000162896,ENSG00000118640…
response to virus	GO:BP	GO:0009615	1.52219e-12	366	1173	ENSG00000089127,ENSG00000119917,ENSG00000111335,ENSG00000111331,ENSG00000138496,ENSG00000115267,ENSG00000163565,ENSG00000123609,ENSG00000157601,ENSG00000169245,ENSG00000119922,ENSG00000137965,ENSG00000185745,ENSG00000105939,ENSG00000137628,ENSG00000137959,ENSG00000163840,ENSG00000134321,ENSG00000115415,ENSG00000135114,ENSG00000130303,ENSG00000140853,ENSG00000137033,ENSG00000154760,ENSG00000055332…
cellular response to type I interferon	GO:BP	GO:0071357	1.62731e-12	97	1173	ENSG00000089127,ENSG00000067066,ENSG00000119917,ENSG00000132530,ENSG00000111335,ENSG00000111331,ENSG00000157601,ENSG00000119922,ENSG00000185745,ENSG00000134321,ENSG00000115415,ENSG00000135114,ENSG00000130303,ENSG00000140853,ENSG00000162645,ENSG00000068079,ENSG00000183486,ENSG00000185885,ENSG00000126709,ENSG00000204264,ENSG00000142089,ENSG00000204632,ENSG00000187608,ENSG00000184979,ENSG00000165949…
regulation of response to stimulus	GO:BP	GO:0048583	1.92633e-12	4416	1173	ENSG00000155542,ENSG00000089127,ENSG00000067066,ENSG00000280789,ENSG00000162704,ENSG00000111331,ENSG00000179630,ENSG00000138496,ENSG00000115267,ENSG00000125730,ENSG00000163565,ENSG00000123609,ENSG00000145623,ENSG00000169245,ENSG00000173193,ENSG00000068078,ENSG00000196954,ENSG00000185745,ENSG00000105939,ENSG00000137628,ENSG00000137752,ENSG00000083454,ENSG00000166710,ENSG00000147883,ENSG00000163840…
epithelium development	GO:BP	GO:0060429	2.30044e-12	1338	1173	ENSG00000135373,ENSG00000125730,ENSG00000169245,ENSG00000133321,ENSG00000128422,ENSG00000164733,ENSG00000115415,ENSG00000106003,ENSG00000144452,ENSG00000053747,ENSG00000133816,ENSG00000204889,ENSG00000136068,ENSG00000143545,ENSG00000159216,ENSG00000196116,ENSG00000134757,ENSG00000106541,ENSG00000092820,ENSG00000135047,ENSG00000008710,ENSG00000135480,ENSG00000240065,ENSG00000137090,ENSG00000204264…
cell-cell adhesion	GO:BP	GO:0098609	2.51305e-12	898	1173	ENSG00000163191,ENSG00000100219,ENSG00000144452,ENSG00000115008,ENSG00000053747,ENSG00000173391,ENSG00000159216,ENSG00000126259,ENSG00000196352,ENSG00000108691,ENSG00000134757,ENSG00000196126,ENSG00000101335,ENSG00000092820,ENSG00000008710,ENSG00000133661,ENSG00000197635,ENSG00000168685,ENSG00000147889,ENSG00000196083,ENSG00000150782,ENSG00000114315,ENSG00000255408,ENSG00000204632,ENSG00000198286…
regulation of cytokine production	GO:BP	GO:0001817	2.92341e-12	847	1173	ENSG00000089127,ENSG00000111335,ENSG00000111331,ENSG00000179630,ENSG00000115267,ENSG00000125730,ENSG00000163565,ENSG00000123609,ENSG00000105939,ENSG00000137752,ENSG00000166710,ENSG00000100219,ENSG00000134321,ENSG00000115415,ENSG00000130303,ENSG00000115008,ENSG00000140853,ENSG00000137033,ENSG00000055332,ENSG00000159216,ENSG00000196352,ENSG00000115594,ENSG00000064012,ENSG00000196126,ENSG00000107201…
neutrophil mediated immunity	GO:BP	GO:0002446	3.854e-12	500	1173	ENSG00000162704,ENSG00000125730,ENSG00000075651,ENSG00000164733,ENSG00000163191,ENSG00000166710,ENSG00000163131,ENSG00000148175,ENSG00000130303,ENSG00000173391,ENSG00000148346,ENSG00000123610,ENSG00000196352,ENSG00000171860,ENSG00000134996,ENSG00000115828,ENSG00000163739,ENSG00000196549,ENSG00000086548,ENSG00000204525,ENSG00000155093,ENSG00000162896,ENSG00000118640,ENSG00000124107,ENSG00000163220…
neutrophil degranulation	GO:BP	GO:0043312	4.75769e-12	483	1173	ENSG00000162704,ENSG00000125730,ENSG00000075651,ENSG00000164733,ENSG00000163191,ENSG00000166710,ENSG00000163131,ENSG00000148175,ENSG00000130303,ENSG00000173391,ENSG00000148346,ENSG00000123610,ENSG00000196352,ENSG00000171860,ENSG00000134996,ENSG00000115828,ENSG00000163739,ENSG00000196549,ENSG00000086548,ENSG00000204525,ENSG00000155093,ENSG00000162896,ENSG00000118640,ENSG00000124107,ENSG00000163220…
cytokine production	GO:BP	GO:0001816	5.38162e-12	854	1173	ENSG00000089127,ENSG00000111335,ENSG00000111331,ENSG00000179630,ENSG00000115267,ENSG00000125730,ENSG00000163565,ENSG00000123609,ENSG00000105939,ENSG00000137752,ENSG00000166710,ENSG00000100219,ENSG00000134321,ENSG00000115415,ENSG00000130303,ENSG00000115008,ENSG00000140853,ENSG00000137033,ENSG00000055332,ENSG00000159216,ENSG00000196352,ENSG00000115594,ENSG00000064012,ENSG00000196126,ENSG00000107201…
anatomical structure development	GO:BP	GO:0048856	5.65438e-12	6164	1173	ENSG00000053438,ENSG00000067066,ENSG00000162704,ENSG00000111335,ENSG00000183628,ENSG00000169764,ENSG00000135373,ENSG00000125730,ENSG00000163565,ENSG00000171798,ENSG00000169245,ENSG00000133321,ENSG00000166794,ENSG00000068078,ENSG00000142178,ENSG00000128422,ENSG00000164733,ENSG00000083454,ENSG00000166710,ENSG00000147883,ENSG00000100219,ENSG00000166741,ENSG00000134321,ENSG00000115415,ENSG00000106003…
inflammatory response	GO:BP	GO:0006954	6.00874e-12	962	1173	ENSG00000179630,ENSG00000125730,ENSG00000163565,ENSG00000123609,ENSG00000145623,ENSG00000169245,ENSG00000163735,ENSG00000243708,ENSG00000196954,ENSG00000137752,ENSG00000169429,ENSG00000115009,ENSG00000115008,ENSG00000137033,ENSG00000068079,ENSG00000168398,ENSG00000173391,ENSG00000023445,ENSG00000123610,ENSG00000079257,ENSG00000108691,ENSG00000115594,ENSG00000188313,ENSG00000196126,ENSG00000171860…
leukocyte mediated immunity	GO:BP	GO:0002443	6.5156e-12	888	1173	ENSG00000162704,ENSG00000125730,ENSG00000075651,ENSG00000164733,ENSG00000163191,ENSG00000166710,ENSG00000163131,ENSG00000134321,ENSG00000148175,ENSG00000130303,ENSG00000182326,ENSG00000173391,ENSG00000148346,ENSG00000123610,ENSG00000196352,ENSG00000115594,ENSG00000196126,ENSG00000107201,ENSG00000171860,ENSG00000164342,ENSG00000168685,ENSG00000134996,ENSG00000150782,ENSG00000115828,ENSG00000163739…
neutrophil activation involved in immune response	GO:BP	GO:0002283	8.6522e-12	488	1173	ENSG00000162704,ENSG00000125730,ENSG00000075651,ENSG00000164733,ENSG00000163191,ENSG00000166710,ENSG00000163131,ENSG00000148175,ENSG00000130303,ENSG00000173391,ENSG00000148346,ENSG00000123610,ENSG00000196352,ENSG00000171860,ENSG00000134996,ENSG00000115828,ENSG00000163739,ENSG00000196549,ENSG00000086548,ENSG00000204525,ENSG00000155093,ENSG00000162896,ENSG00000118640,ENSG00000124107,ENSG00000163220…
developmental process	GO:BP	GO:0032502	9.27902e-12	6678	1173	ENSG00000053438,ENSG00000067066,ENSG00000162704,ENSG00000111335,ENSG00000183628,ENSG00000169764,ENSG00000135373,ENSG00000125730,ENSG00000163565,ENSG00000171798,ENSG00000169245,ENSG00000133321,ENSG00000166794,ENSG00000170275,ENSG00000068078,ENSG00000142178,ENSG00000128422,ENSG00000164733,ENSG00000083454,ENSG00000166710,ENSG00000147883,ENSG00000100219,ENSG00000166741,ENSG00000134321,ENSG00000115415…
cell differentiation	GO:BP	GO:0030154	1.80702e-11	4392	1173	ENSG00000053438,ENSG00000135373,ENSG00000125730,ENSG00000163565,ENSG00000171798,ENSG00000169245,ENSG00000133321,ENSG00000068078,ENSG00000142178,ENSG00000128422,ENSG00000164733,ENSG00000166710,ENSG00000147883,ENSG00000100219,ENSG00000134321,ENSG00000115415,ENSG00000106003,ENSG00000010030,ENSG00000147459,ENSG00000144452,ENSG00000115008,ENSG00000137033,ENSG00000053747,ENSG00000060140,ENSG00000055332…
positive regulation of cell communication	GO:BP	GO:0010647	2.09275e-11	1809	1173	ENSG00000053438,ENSG00000280789,ENSG00000138496,ENSG00000125730,ENSG00000123609,ENSG00000173193,ENSG00000068078,ENSG00000196954,ENSG00000105939,ENSG00000137628,ENSG00000137752,ENSG00000083454,ENSG00000147883,ENSG00000100219,ENSG00000134321,ENSG00000135114,ENSG00000130303,ENSG00000115009,ENSG00000140853,ENSG00000106785,ENSG00000055332,ENSG00000068079,ENSG00000159445,ENSG00000023445,ENSG00000168404…
positive regulation of signaling	GO:BP	GO:0023056	2.77098e-11	1814	1173	ENSG00000053438,ENSG00000280789,ENSG00000138496,ENSG00000125730,ENSG00000123609,ENSG00000173193,ENSG00000068078,ENSG00000196954,ENSG00000105939,ENSG00000137628,ENSG00000137752,ENSG00000083454,ENSG00000147883,ENSG00000100219,ENSG00000134321,ENSG00000135114,ENSG00000130303,ENSG00000115009,ENSG00000140853,ENSG00000106785,ENSG00000055332,ENSG00000068079,ENSG00000159445,ENSG00000023445,ENSG00000168404…
positive regulation of signal transduction	GO:BP	GO:0009967	3.53024e-11	1626	1173	ENSG00000280789,ENSG00000138496,ENSG00000125730,ENSG00000123609,ENSG00000173193,ENSG00000068078,ENSG00000196954,ENSG00000105939,ENSG00000137628,ENSG00000137752,ENSG00000083454,ENSG00000147883,ENSG00000100219,ENSG00000134321,ENSG00000135114,ENSG00000130303,ENSG00000115009,ENSG00000140853,ENSG00000106785,ENSG00000055332,ENSG00000068079,ENSG00000159445,ENSG00000023445,ENSG00000168404,ENSG00000169752…
localization of cell	GO:BP	GO:0051674	5.96922e-11	1840	1173	ENSG00000067066,ENSG00000162704,ENSG00000138496,ENSG00000169245,ENSG00000075651,ENSG00000166794,ENSG00000163735,ENSG00000196611,ENSG00000163191,ENSG00000100219,ENSG00000169429,ENSG00000189334,ENSG00000147459,ENSG00000130303,ENSG00000115009,ENSG00000100842,ENSG00000137033,ENSG00000053747,ENSG00000173391,ENSG00000143545,ENSG00000050405,ENSG00000123610,ENSG00000169752,ENSG00000108691,ENSG00000115594…
cell motility	GO:BP	GO:0048870	5.96922e-11	1840	1173	ENSG00000067066,ENSG00000162704,ENSG00000138496,ENSG00000169245,ENSG00000075651,ENSG00000166794,ENSG00000163735,ENSG00000196611,ENSG00000163191,ENSG00000100219,ENSG00000169429,ENSG00000189334,ENSG00000147459,ENSG00000130303,ENSG00000115009,ENSG00000100842,ENSG00000137033,ENSG00000053747,ENSG00000173391,ENSG00000143545,ENSG00000050405,ENSG00000123610,ENSG00000169752,ENSG00000108691,ENSG00000115594…
multicellular organism development	GO:BP	GO:0007275	9.88667e-11	5670	1173	ENSG00000053438,ENSG00000067066,ENSG00000162704,ENSG00000111335,ENSG00000183628,ENSG00000169764,ENSG00000135373,ENSG00000125730,ENSG00000163565,ENSG00000171798,ENSG00000169245,ENSG00000133321,ENSG00000166794,ENSG00000068078,ENSG00000142178,ENSG00000128422,ENSG00000164733,ENSG00000083454,ENSG00000166710,ENSG00000147883,ENSG00000100219,ENSG00000166741,ENSG00000134321,ENSG00000115415,ENSG00000106003…
cellular developmental process	GO:BP	GO:0048869	1.06068e-10	4468	1173	ENSG00000053438,ENSG00000135373,ENSG00000125730,ENSG00000163565,ENSG00000171798,ENSG00000169245,ENSG00000133321,ENSG00000068078,ENSG00000142178,ENSG00000128422,ENSG00000164733,ENSG00000166710,ENSG00000147883,ENSG00000100219,ENSG00000134321,ENSG00000115415,ENSG00000106003,ENSG00000010030,ENSG00000147459,ENSG00000144452,ENSG00000115008,ENSG00000137033,ENSG00000053747,ENSG00000060140,ENSG00000055332…
regulation of biological quality	GO:BP	GO:0065008	1.39615e-10	4116	1173	ENSG00000089127,ENSG00000053438,ENSG00000067066,ENSG00000162704,ENSG00000164308,ENSG00000111335,ENSG00000179630,ENSG00000157601,ENSG00000169245,ENSG00000166794,ENSG00000170275,ENSG00000185745,ENSG00000164733,ENSG00000137752,ENSG00000083454,ENSG00000166710,ENSG00000100219,ENSG00000203896,ENSG00000115415,ENSG00000189334,ENSG00000147459,ENSG00000144452,ENSG00000115008,ENSG00000125144,ENSG00000166148…
negative regulation of viral genome replication	GO:BP	GO:0045071	2.56407e-10	55	1173	ENSG00000089127,ENSG00000111335,ENSG00000111331,ENSG00000163565,ENSG00000157601,ENSG00000185745,ENSG00000105939,ENSG00000134321,ENSG00000135114,ENSG00000130303,ENSG00000055332,ENSG00000239713,ENSG00000130813,ENSG00000185885,ENSG00000188313,ENSG00000142089,ENSG00000187608,ENSG00000124107,ENSG00000178685,ENSG00000204347,ENSG00000179750,ENSG00000244509,ENSG00000185201
positive regulation of immune system process	GO:BP	GO:0002684	2.81168e-10	1079	1173	ENSG00000162704,ENSG00000179630,ENSG00000138496,ENSG00000125730,ENSG00000163565,ENSG00000123609,ENSG00000169245,ENSG00000137628,ENSG00000166710,ENSG00000100219,ENSG00000203896,ENSG00000134321,ENSG00000169429,ENSG00000189334,ENSG00000115009,ENSG00000115008,ENSG00000140853,ENSG00000137033,ENSG00000068079,ENSG00000182326,ENSG00000159216,ENSG00000204516,ENSG00000196352,ENSG00000108691,ENSG00000115594…
response to bacterium	GO:BP	GO:0009617	3.07852e-10	743	1173	ENSG00000089127,ENSG00000111335,ENSG00000111331,ENSG00000125730,ENSG00000169245,ENSG00000137965,ENSG00000163735,ENSG00000137752,ENSG00000166710,ENSG00000100219,ENSG00000169429,ENSG00000189334,ENSG00000115009,ENSG00000115008,ENSG00000140853,ENSG00000162645,ENSG00000148346,ENSG00000196352,ENSG00000108691,ENSG00000119899,ENSG00000064012,ENSG00000196126,ENSG00000091986,ENSG00000133661,ENSG00000131016…
localization	GO:BP	GO:0051179	3.14441e-10	6938	1173	ENSG00000205413,ENSG00000053438,ENSG00000067066,ENSG00000274512,ENSG00000162704,ENSG00000111335,ENSG00000138496,ENSG00000125730,ENSG00000157601,ENSG00000169245,ENSG00000163682,ENSG00000075651,ENSG00000166794,ENSG00000163735,ENSG00000196611,ENSG00000142178,ENSG00000185745,ENSG00000164733,ENSG00000163191,ENSG00000221963,ENSG00000137752,ENSG00000083454,ENSG00000166710,ENSG00000163840,ENSG00000100342…
negative regulation of multicellular organismal process	GO:BP	GO:0051241	3.83063e-10	1174	1173	ENSG00000089127,ENSG00000067066,ENSG00000111331,ENSG00000115267,ENSG00000123609,ENSG00000169245,ENSG00000166710,ENSG00000115415,ENSG00000147459,ENSG00000130303,ENSG00000140853,ENSG00000137033,ENSG00000166148,ENSG00000198796,ENSG00000159216,ENSG00000156675,ENSG00000112304,ENSG00000196126,ENSG00000107201,ENSG00000092820,ENSG00000101000,ENSG00000117228,ENSG00000133661,ENSG00000163399,ENSG00000167680…
positive regulation of cell adhesion	GO:BP	GO:0045785	8.23397e-10	442	1173	ENSG00000100219,ENSG00000147459,ENSG00000115008,ENSG00000159216,ENSG00000196352,ENSG00000108691,ENSG00000196126,ENSG00000106541,ENSG00000091986,ENSG00000197635,ENSG00000168685,ENSG00000128052,ENSG00000248905,ENSG00000150782,ENSG00000114315,ENSG00000204632,ENSG00000198286,ENSG00000086548,ENSG00000135046,ENSG00000125538,ENSG00000115232,ENSG00000198959,ENSG00000197747,ENSG00000077238,ENSG00000144802…
positive regulation of cell population proliferation	GO:BP	GO:0008284	9.94508e-10	985	1173	ENSG00000145623,ENSG00000169245,ENSG00000163735,ENSG00000068078,ENSG00000100219,ENSG00000115415,ENSG00000130303,ENSG00000115008,ENSG00000166148,ENSG00000132507,ENSG00000196352,ENSG00000058085,ENSG00000197635,ENSG00000137801,ENSG00000188763,ENSG00000168685,ENSG00000041982,ENSG00000128052,ENSG00000150782,ENSG00000139567,ENSG00000114315,ENSG00000198286,ENSG00000086548,ENSG00000005513,ENSG00000135046…
skin development	GO:BP	GO:0043588	1.15627e-09	426	1173	ENSG00000133321,ENSG00000128422,ENSG00000144452,ENSG00000204889,ENSG00000136068,ENSG00000159216,ENSG00000134757,ENSG00000135047,ENSG00000008710,ENSG00000135480,ENSG00000175793,ENSG00000136943,ENSG00000167767,ENSG00000135046,ENSG00000122641,ENSG00000170477,ENSG00000156535,ENSG00000046604,ENSG00000111424,ENSG00000136155,ENSG00000134762,ENSG00000005884,ENSG00000168542,ENSG00000158055,ENSG00000171431…
regulation of defense response	GO:BP	GO:0031347	1.26316e-09	889	1173	ENSG00000089127,ENSG00000111331,ENSG00000179630,ENSG00000138496,ENSG00000125730,ENSG00000163565,ENSG00000123609,ENSG00000145623,ENSG00000173193,ENSG00000196954,ENSG00000185745,ENSG00000137752,ENSG00000163840,ENSG00000115415,ENSG00000140853,ENSG00000137033,ENSG00000068079,ENSG00000204516,ENSG00000023445,ENSG00000123610,ENSG00000115594,ENSG00000239713,ENSG00000188313,ENSG00000064012,ENSG00000196126…
animal organ morphogenesis	GO:BP	GO:0009887	1.34426e-09	1079	1173	ENSG00000183628,ENSG00000068078,ENSG00000100219,ENSG00000115415,ENSG00000106003,ENSG00000010030,ENSG00000053747,ENSG00000133816,ENSG00000198796,ENSG00000108691,ENSG00000196116,ENSG00000113430,ENSG00000058085,ENSG00000008710,ENSG00000115641,ENSG00000240065,ENSG00000204531,ENSG00000204264,ENSG00000041982,ENSG00000248905,ENSG00000196878,ENSG00000139567,ENSG00000106366,ENSG00000114315,ENSG00000005513…
regulation of cell motility	GO:BP	GO:2000145	1.57384e-09	1070	1173	ENSG00000067066,ENSG00000169245,ENSG00000163191,ENSG00000100219,ENSG00000169429,ENSG00000189334,ENSG00000147459,ENSG00000130303,ENSG00000115009,ENSG00000137033,ENSG00000053747,ENSG00000123610,ENSG00000169752,ENSG00000108691,ENSG00000115594,ENSG00000146376,ENSG00000185885,ENSG00000172403,ENSG00000107201,ENSG00000058085,ENSG00000197635,ENSG00000131016,ENSG00000171860,ENSG00000167680,ENSG00000137801…
blood vessel development	GO:BP	GO:0001568	1.94863e-09	797	1173	ENSG00000067066,ENSG00000125730,ENSG00000169245,ENSG00000100219,ENSG00000115415,ENSG00000169429,ENSG00000115008,ENSG00000159216,ENSG00000108691,ENSG00000064012,ENSG00000008710,ENSG00000171860,ENSG00000164342,ENSG00000137801,ENSG00000128052,ENSG00000150782,ENSG00000139567,ENSG00000106366,ENSG00000114315,ENSG00000204632,ENSG00000111863,ENSG00000135046,ENSG00000125538,ENSG00000198435,ENSG00000118503…
positive regulation of intracellular signal transduction	GO:BP	GO:1902533	2.11208e-09	1063	1173	ENSG00000123609,ENSG00000068078,ENSG00000105939,ENSG00000137628,ENSG00000137752,ENSG00000083454,ENSG00000100219,ENSG00000135114,ENSG00000130303,ENSG00000115009,ENSG00000106785,ENSG00000055332,ENSG00000068079,ENSG00000159445,ENSG00000023445,ENSG00000168404,ENSG00000169752,ENSG00000108691,ENSG00000187550,ENSG00000064012,ENSG00000196126,ENSG00000131016,ENSG00000213949,ENSG00000003400,ENSG00000164342…
biological regulation	GO:BP	GO:0065007	2.64393e-09	12802	1173	ENSG00000155542,ENSG00000089127,ENSG00000053438,ENSG00000067066,ENSG00000280789,ENSG00000119917,ENSG00000274512,ENSG00000132530,ENSG00000162704,ENSG00000164308,ENSG00000111335,ENSG00000111331,ENSG00000179630,ENSG00000138496,ENSG00000135373,ENSG00000115267,ENSG00000143870,ENSG00000125730,ENSG00000163565,ENSG00000065833,ENSG00000171798,ENSG00000121413,ENSG00000123609,ENSG00000145623,ENSG00000157601…
leukocyte migration	GO:BP	GO:0050900	2.6714e-09	511	1173	ENSG00000169245,ENSG00000166794,ENSG00000163735,ENSG00000196611,ENSG00000169429,ENSG00000189334,ENSG00000115009,ENSG00000137033,ENSG00000173391,ENSG00000108691,ENSG00000115594,ENSG00000133661,ENSG00000197635,ENSG00000171860,ENSG00000213949,ENSG00000137801,ENSG00000106366,ENSG00000163739,ENSG00000111863,ENSG00000086548,ENSG00000135046,ENSG00000115232,ENSG00000155465,ENSG00000163220,ENSG00000161921…
leukocyte cell-cell adhesion	GO:BP	GO:0007159	2.69857e-09	377	1173	ENSG00000100219,ENSG00000115008,ENSG00000173391,ENSG00000159216,ENSG00000196352,ENSG00000108691,ENSG00000196126,ENSG00000092820,ENSG00000133661,ENSG00000197635,ENSG00000168685,ENSG00000147889,ENSG00000150782,ENSG00000114315,ENSG00000204632,ENSG00000198286,ENSG00000111863,ENSG00000135046,ENSG00000125538,ENSG00000115232,ENSG00000198435,ENSG00000163220,ENSG00000077238,ENSG00000144802,ENSG00000125347…
locomotion	GO:BP	GO:0040011	2.89083e-09	2039	1173	ENSG00000067066,ENSG00000162704,ENSG00000138496,ENSG00000169245,ENSG00000075651,ENSG00000166794,ENSG00000163735,ENSG00000196611,ENSG00000163191,ENSG00000100219,ENSG00000169429,ENSG00000189334,ENSG00000147459,ENSG00000130303,ENSG00000115009,ENSG00000100842,ENSG00000137033,ENSG00000053747,ENSG00000173391,ENSG00000143545,ENSG00000050405,ENSG00000123610,ENSG00000169752,ENSG00000108691,ENSG00000115594…
positive regulation of cellular process	GO:BP	GO:0048522	2.90717e-09	5863	1173	ENSG00000089127,ENSG00000053438,ENSG00000067066,ENSG00000280789,ENSG00000162704,ENSG00000138496,ENSG00000135373,ENSG00000125730,ENSG00000163565,ENSG00000171798,ENSG00000123609,ENSG00000145623,ENSG00000169245,ENSG00000133321,ENSG00000119922,ENSG00000173193,ENSG00000075651,ENSG00000163735,ENSG00000196611,ENSG00000068078,ENSG00000196954,ENSG00000142178,ENSG00000128422,ENSG00000105939,ENSG00000137628…
negative regulation of viral process	GO:BP	GO:0048525	3.00134e-09	96	1173	ENSG00000089127,ENSG00000067066,ENSG00000111335,ENSG00000111331,ENSG00000163565,ENSG00000157601,ENSG00000185745,ENSG00000105939,ENSG00000134321,ENSG00000115415,ENSG00000135114,ENSG00000130303,ENSG00000106785,ENSG00000055332,ENSG00000239713,ENSG00000130813,ENSG00000185885,ENSG00000188313,ENSG00000142089,ENSG00000187608,ENSG00000008517,ENSG00000124107,ENSG00000148180,ENSG00000204616,ENSG00000178685…
positive regulation of gene expression	GO:BP	GO:0010628	3.07595e-09	1206	1173	ENSG00000089127,ENSG00000111335,ENSG00000111331,ENSG00000179630,ENSG00000115267,ENSG00000125730,ENSG00000163565,ENSG00000075651,ENSG00000128422,ENSG00000105939,ENSG00000137752,ENSG00000166710,ENSG00000100219,ENSG00000134321,ENSG00000115415,ENSG00000169429,ENSG00000115008,ENSG00000137033,ENSG00000055332,ENSG00000132507,ENSG00000148346,ENSG00000159216,ENSG00000253626,ENSG00000196352,ENSG00000115594…
regulation of cellular component movement	GO:BP	GO:0051270	3.19979e-09	1149	1173	ENSG00000067066,ENSG00000169245,ENSG00000163191,ENSG00000100219,ENSG00000169429,ENSG00000189334,ENSG00000147459,ENSG00000130303,ENSG00000115009,ENSG00000137033,ENSG00000053747,ENSG00000123610,ENSG00000169752,ENSG00000108691,ENSG00000115594,ENSG00000146376,ENSG00000185885,ENSG00000172403,ENSG00000107201,ENSG00000058085,ENSG00000197635,ENSG00000131016,ENSG00000163399,ENSG00000171860,ENSG00000167680…
epithelial cell differentiation	GO:BP	GO:0030855	4.30105e-09	807	1173	ENSG00000135373,ENSG00000133321,ENSG00000128422,ENSG00000164733,ENSG00000115415,ENSG00000144452,ENSG00000204889,ENSG00000136068,ENSG00000143545,ENSG00000159216,ENSG00000196116,ENSG00000134757,ENSG00000106541,ENSG00000092820,ENSG00000135047,ENSG00000135480,ENSG00000137090,ENSG00000175793,ENSG00000128052,ENSG00000067182,ENSG00000162004,ENSG00000139567,ENSG00000136943,ENSG00000122585,ENSG00000167767…
positive regulation of cell motility	GO:BP	GO:2000147	7.43576e-09	592	1173	ENSG00000169245,ENSG00000163191,ENSG00000100219,ENSG00000169429,ENSG00000189334,ENSG00000147459,ENSG00000115009,ENSG00000123610,ENSG00000115594,ENSG00000172403,ENSG00000058085,ENSG00000131016,ENSG00000171860,ENSG00000167680,ENSG00000137801,ENSG00000128052,ENSG00000106366,ENSG00000086548,ENSG00000135046,ENSG00000125538,ENSG00000115232,ENSG00000177469,ENSG00000104415,ENSG00000161921,ENSG00000172243…
cell-substrate adhesion	GO:BP	GO:0031589	8.6401e-09	368	1173	ENSG00000147459,ENSG00000106541,ENSG00000091986,ENSG00000117228,ENSG00000008710,ENSG00000213949,ENSG00000137801,ENSG00000147889,ENSG00000128052,ENSG00000248905,ENSG00000196878,ENSG00000139567,ENSG00000106366,ENSG00000157927,ENSG00000137809,ENSG00000086548,ENSG00000115232,ENSG00000065618,ENSG00000197747,ENSG00000120156,ENSG00000140575,ENSG00000145113,ENSG00000109743,ENSG00000005884,ENSG00000169756…
positive regulation of cellular component movement	GO:BP	GO:0051272	9.53242e-09	605	1173	ENSG00000169245,ENSG00000163191,ENSG00000100219,ENSG00000169429,ENSG00000189334,ENSG00000147459,ENSG00000115009,ENSG00000123610,ENSG00000115594,ENSG00000172403,ENSG00000058085,ENSG00000131016,ENSG00000171860,ENSG00000167680,ENSG00000137801,ENSG00000128052,ENSG00000106366,ENSG00000086548,ENSG00000135046,ENSG00000125538,ENSG00000115232,ENSG00000177469,ENSG00000104415,ENSG00000161921,ENSG00000172243…
regulation of cell migration	GO:BP	GO:0030334	1.0907e-08	1008	1173	ENSG00000067066,ENSG00000169245,ENSG00000163191,ENSG00000100219,ENSG00000169429,ENSG00000189334,ENSG00000147459,ENSG00000130303,ENSG00000115009,ENSG00000137033,ENSG00000053747,ENSG00000123610,ENSG00000108691,ENSG00000115594,ENSG00000185885,ENSG00000172403,ENSG00000107201,ENSG00000058085,ENSG00000197635,ENSG00000131016,ENSG00000171860,ENSG00000167680,ENSG00000137801,ENSG00000128052,ENSG00000146674…
regulation of leukocyte mediated immunity	GO:BP	GO:0002703	1.10599e-08	212	1173	ENSG00000125730,ENSG00000166710,ENSG00000134321,ENSG00000130303,ENSG00000196352,ENSG00000115594,ENSG00000196126,ENSG00000107201,ENSG00000164342,ENSG00000168685,ENSG00000150782,ENSG00000204632,ENSG00000125538,ENSG00000118640,ENSG00000077238,ENSG00000170542,ENSG00000153029,ENSG00000172243,ENSG00000089692,ENSG00000079385,ENSG00000165025,ENSG00000164251,ENSG00000206503,ENSG00000115607,ENSG00000254087…
positive regulation of locomotion	GO:BP	GO:0040017	1.1415e-08	607	1173	ENSG00000169245,ENSG00000163191,ENSG00000100219,ENSG00000169429,ENSG00000189334,ENSG00000147459,ENSG00000115009,ENSG00000123610,ENSG00000115594,ENSG00000172403,ENSG00000058085,ENSG00000131016,ENSG00000171860,ENSG00000167680,ENSG00000137801,ENSG00000128052,ENSG00000106366,ENSG00000086548,ENSG00000135046,ENSG00000125538,ENSG00000115232,ENSG00000177469,ENSG00000104415,ENSG00000161921,ENSG00000172243…
regulation of locomotion	GO:BP	GO:0040012	1.27425e-08	1113	1173	ENSG00000067066,ENSG00000169245,ENSG00000163191,ENSG00000100219,ENSG00000169429,ENSG00000189334,ENSG00000147459,ENSG00000130303,ENSG00000115009,ENSG00000137033,ENSG00000053747,ENSG00000123610,ENSG00000169752,ENSG00000108691,ENSG00000115594,ENSG00000146376,ENSG00000185885,ENSG00000172403,ENSG00000107201,ENSG00000058085,ENSG00000197635,ENSG00000131016,ENSG00000171860,ENSG00000167680,ENSG00000137801…
regulation of secretion	GO:BP	GO:0051046	1.29138e-08	650	1173	ENSG00000053438,ENSG00000111335,ENSG00000100219,ENSG00000134321,ENSG00000144452,ENSG00000115008,ENSG00000166148,ENSG00000143545,ENSG00000123104,ENSG00000140563,ENSG00000156675,ENSG00000196126,ENSG00000092820,ENSG00000197635,ENSG00000284874,ENSG00000067182,ENSG00000003147,ENSG00000111863,ENSG00000135046,ENSG00000125538,ENSG00000110975,ENSG00000006283,ENSG00000099625,ENSG00000184702,ENSG00000122641…
epidermis development	GO:BP	GO:0008544	1.42994e-08	478	1173	ENSG00000133321,ENSG00000128422,ENSG00000144452,ENSG00000053747,ENSG00000204889,ENSG00000136068,ENSG00000159216,ENSG00000134757,ENSG00000196126,ENSG00000058085,ENSG00000135047,ENSG00000135480,ENSG00000175793,ENSG00000196878,ENSG00000136943,ENSG00000167767,ENSG00000114315,ENSG00000135046,ENSG00000055732,ENSG00000065618,ENSG00000122641,ENSG00000170477,ENSG00000165124,ENSG00000156535,ENSG00000046604…
vasculature development	GO:BP	GO:0001944	1.47324e-08	834	1173	ENSG00000067066,ENSG00000125730,ENSG00000169245,ENSG00000100219,ENSG00000115415,ENSG00000169429,ENSG00000115008,ENSG00000159216,ENSG00000108691,ENSG00000064012,ENSG00000008710,ENSG00000171860,ENSG00000164342,ENSG00000137801,ENSG00000128052,ENSG00000150782,ENSG00000139567,ENSG00000106366,ENSG00000114315,ENSG00000204632,ENSG00000111863,ENSG00000135046,ENSG00000125538,ENSG00000198435,ENSG00000165124…
angiogenesis	GO:BP	GO:0001525	1.57763e-08	621	1173	ENSG00000067066,ENSG00000125730,ENSG00000169245,ENSG00000100219,ENSG00000115415,ENSG00000169429,ENSG00000115008,ENSG00000159216,ENSG00000108691,ENSG00000064012,ENSG00000171860,ENSG00000164342,ENSG00000137801,ENSG00000128052,ENSG00000150782,ENSG00000139567,ENSG00000106366,ENSG00000204632,ENSG00000111863,ENSG00000135046,ENSG00000125538,ENSG00000198435,ENSG00000118503,ENSG00000076706,ENSG00000120156…
regulation of body fluid levels	GO:BP	GO:0050878	1.61018e-08	519	1173	ENSG00000111335,ENSG00000083454,ENSG00000100219,ENSG00000144452,ENSG00000123104,ENSG00000198734,ENSG00000188313,ENSG00000101335,ENSG00000106541,ENSG00000101000,ENSG00000105825,ENSG00000137801,ENSG00000198712,ENSG00000175793,ENSG00000106366,ENSG00000003436,ENSG00000111863,ENSG00000074966,ENSG00000118640,ENSG00000156049,ENSG00000127324,ENSG00000125347,ENSG00000111424,ENSG00000079385,ENSG00000174808…
cell death	GO:BP	GO:0008219	1.70511e-08	2306	1173	ENSG00000067066,ENSG00000119917,ENSG00000132530,ENSG00000163565,ENSG00000157601,ENSG00000169245,ENSG00000119922,ENSG00000068078,ENSG00000196954,ENSG00000142178,ENSG00000128422,ENSG00000164733,ENSG00000137752,ENSG00000100219,ENSG00000115415,ENSG00000189334,ENSG00000181634,ENSG00000115008,ENSG00000137033,ENSG00000055332,ENSG00000172716,ENSG00000132507,ENSG00000198796,ENSG00000168398,ENSG00000204889…
regulation of wound healing	GO:BP	GO:0061041	2.1429e-08	138	1173	ENSG00000100219,ENSG00000137801,ENSG00000106366,ENSG00000003436,ENSG00000111863,ENSG00000135046,ENSG00000104415,ENSG00000156535,ENSG00000118503,ENSG00000127324,ENSG00000172243,ENSG00000079385,ENSG00000104368,ENSG00000164251,ENSG00000122861,ENSG00000078098,ENSG00000171557,ENSG00000101311,ENSG00000006327,ENSG00000109072,ENSG00000140279,ENSG00000173083,ENSG00000164344,ENSG00000112562,ENSG00000012779…
pattern recognition receptor signaling pathway	GO:BP	GO:0002221	2.98115e-08	218	1173	ENSG00000089127,ENSG00000111331,ENSG00000179630,ENSG00000115267,ENSG00000123609,ENSG00000164733,ENSG00000105939,ENSG00000137628,ENSG00000163131,ENSG00000134321,ENSG00000135114,ENSG00000189334,ENSG00000068079,ENSG00000023445,ENSG00000064012,ENSG00000107201,ENSG00000135047,ENSG00000133661,ENSG00000164342,ENSG00000073331,ENSG00000163220,ENSG00000108771,ENSG00000118503,ENSG00000125347,ENSG00000263528…
regulation of developmental process	GO:BP	GO:0050793	3.46169e-08	2621	1173	ENSG00000067066,ENSG00000111335,ENSG00000125730,ENSG00000171798,ENSG00000169245,ENSG00000133321,ENSG00000166794,ENSG00000068078,ENSG00000142178,ENSG00000128422,ENSG00000166710,ENSG00000100219,ENSG00000115415,ENSG00000106003,ENSG00000169429,ENSG00000147459,ENSG00000144452,ENSG00000164023,ENSG00000115008,ENSG00000053747,ENSG00000055332,ENSG00000198796,ENSG00000159216,ENSG00000108691,ENSG00000146376…
blood vessel morphogenesis	GO:BP	GO:0048514	3.48946e-08	715	1173	ENSG00000067066,ENSG00000125730,ENSG00000169245,ENSG00000100219,ENSG00000115415,ENSG00000169429,ENSG00000115008,ENSG00000159216,ENSG00000108691,ENSG00000064012,ENSG00000171860,ENSG00000164342,ENSG00000137801,ENSG00000128052,ENSG00000150782,ENSG00000139567,ENSG00000106366,ENSG00000114315,ENSG00000204632,ENSG00000111863,ENSG00000135046,ENSG00000125538,ENSG00000198435,ENSG00000118503,ENSG00000076706…
cell-matrix adhesion	GO:BP	GO:0007160	3.61335e-08	236	1173	ENSG00000008710,ENSG00000213949,ENSG00000137801,ENSG00000147889,ENSG00000128052,ENSG00000248905,ENSG00000139567,ENSG00000106366,ENSG00000137809,ENSG00000086548,ENSG00000115232,ENSG00000065618,ENSG00000197747,ENSG00000120156,ENSG00000140575,ENSG00000145113,ENSG00000109743,ENSG00000005884,ENSG00000169756,ENSG00000168542,ENSG00000259207,ENSG00000122861,ENSG00000248746,ENSG00000084636,ENSG00000168743…
regulation of immune effector process	GO:BP	GO:0002697	4.7727e-08	421	1173	ENSG00000179630,ENSG00000125730,ENSG00000137628,ENSG00000166710,ENSG00000100219,ENSG00000134321,ENSG00000130303,ENSG00000137033,ENSG00000182326,ENSG00000196352,ENSG00000115594,ENSG00000196126,ENSG00000107201,ENSG00000171860,ENSG00000164342,ENSG00000168685,ENSG00000150782,ENSG00000204632,ENSG00000135046,ENSG00000125538,ENSG00000118640,ENSG00000077238,ENSG00000144802,ENSG00000108771,ENSG00000170542…
programmed cell death	GO:BP	GO:0012501	6.70799e-08	2158	1173	ENSG00000067066,ENSG00000119917,ENSG00000132530,ENSG00000163565,ENSG00000157601,ENSG00000169245,ENSG00000119922,ENSG00000068078,ENSG00000196954,ENSG00000142178,ENSG00000128422,ENSG00000164733,ENSG00000137752,ENSG00000100219,ENSG00000115415,ENSG00000189334,ENSG00000181634,ENSG00000115008,ENSG00000137033,ENSG00000055332,ENSG00000132507,ENSG00000198796,ENSG00000168398,ENSG00000204889,ENSG00000215788…
response to lipid	GO:BP	GO:0033993	6.80291e-08	956	1173	ENSG00000067066,ENSG00000280789,ENSG00000169245,ENSG00000163735,ENSG00000137752,ENSG00000100219,ENSG00000169429,ENSG00000189334,ENSG00000115008,ENSG00000166148,ENSG00000148346,ENSG00000159216,ENSG00000204516,ENSG00000196352,ENSG00000108691,ENSG00000064012,ENSG00000131016,ENSG00000163399,ENSG00000137801,ENSG00000198840,ENSG00000041982,ENSG00000150782,ENSG00000136943,ENSG00000106366,ENSG00000163739…
positive regulation of cell migration	GO:BP	GO:0030335	8.92367e-08	568	1173	ENSG00000169245,ENSG00000163191,ENSG00000100219,ENSG00000169429,ENSG00000189334,ENSG00000147459,ENSG00000115009,ENSG00000123610,ENSG00000115594,ENSG00000172403,ENSG00000058085,ENSG00000131016,ENSG00000171860,ENSG00000167680,ENSG00000137801,ENSG00000128052,ENSG00000106366,ENSG00000086548,ENSG00000135046,ENSG00000125538,ENSG00000115232,ENSG00000104415,ENSG00000161921,ENSG00000172243,ENSG00000076706…
positive regulation of response to external stimulus	GO:BP	GO:0032103	1.00676e-07	518	1173	ENSG00000138496,ENSG00000125730,ENSG00000163565,ENSG00000123609,ENSG00000145623,ENSG00000169245,ENSG00000105939,ENSG00000137628,ENSG00000135114,ENSG00000169429,ENSG00000189334,ENSG00000140853,ENSG00000137033,ENSG00000068079,ENSG00000188313,ENSG00000171860,ENSG00000164342,ENSG00000137801,ENSG00000240065,ENSG00000204264,ENSG00000128052,ENSG00000150782,ENSG00000067182,ENSG00000122585,ENSG00000106366…
regulation of viral life cycle	GO:BP	GO:1903900	1.23393e-07	154	1173	ENSG00000089127,ENSG00000111335,ENSG00000111331,ENSG00000163565,ENSG00000157601,ENSG00000185745,ENSG00000105939,ENSG00000134321,ENSG00000135114,ENSG00000169429,ENSG00000130303,ENSG00000106785,ENSG00000055332,ENSG00000239713,ENSG00000130813,ENSG00000185885,ENSG00000078081,ENSG00000188313,ENSG00000196126,ENSG00000142089,ENSG00000187608,ENSG00000008517,ENSG00000137648,ENSG00000124107,ENSG00000112343…
positive regulation of immune effector process	GO:BP	GO:0002699	1.42078e-07	228	1173	ENSG00000179630,ENSG00000125730,ENSG00000137628,ENSG00000166710,ENSG00000100219,ENSG00000134321,ENSG00000137033,ENSG00000196352,ENSG00000115594,ENSG00000196126,ENSG00000107201,ENSG00000150782,ENSG00000204632,ENSG00000135046,ENSG00000125538,ENSG00000118640,ENSG00000077238,ENSG00000144802,ENSG00000108771,ENSG00000153029,ENSG00000172243,ENSG00000089692,ENSG00000165025,ENSG00000164251,ENSG00000206503…
movement of cell or subcellular component	GO:BP	GO:0006928	1.54056e-07	2319	1173	ENSG00000067066,ENSG00000162704,ENSG00000138496,ENSG00000169245,ENSG00000075651,ENSG00000166794,ENSG00000163735,ENSG00000196611,ENSG00000163191,ENSG00000100219,ENSG00000169429,ENSG00000189334,ENSG00000147459,ENSG00000130303,ENSG00000115009,ENSG00000100842,ENSG00000137033,ENSG00000053747,ENSG00000175538,ENSG00000173391,ENSG00000143545,ENSG00000050405,ENSG00000123610,ENSG00000169752,ENSG00000108691…
vesicle-mediated transport	GO:BP	GO:0016192	1.74649e-07	2193	1173	ENSG00000205413,ENSG00000162704,ENSG00000125730,ENSG00000157601,ENSG00000075651,ENSG00000164733,ENSG00000163191,ENSG00000166710,ENSG00000163840,ENSG00000100342,ENSG00000163131,ENSG00000148175,ENSG00000169429,ENSG00000130303,ENSG00000144452,ENSG00000173391,ENSG00000068781,ENSG00000148346,ENSG00000143545,ENSG00000123610,ENSG00000204267,ENSG00000196352,ENSG00000108691,ENSG00000183486,ENSG00000156675…
regulation of response to stress	GO:BP	GO:0080134	1.77694e-07	1626	1173	ENSG00000089127,ENSG00000111331,ENSG00000179630,ENSG00000138496,ENSG00000125730,ENSG00000163565,ENSG00000123609,ENSG00000145623,ENSG00000173193,ENSG00000196954,ENSG00000185745,ENSG00000137752,ENSG00000166710,ENSG00000163840,ENSG00000100219,ENSG00000115415,ENSG00000140853,ENSG00000137033,ENSG00000055332,ENSG00000068079,ENSG00000168398,ENSG00000204516,ENSG00000023445,ENSG00000123610,ENSG00000115594…
regulation of response to biotic stimulus	GO:BP	GO:0002831	2.24428e-07	426	1173	ENSG00000089127,ENSG00000111331,ENSG00000138496,ENSG00000163565,ENSG00000123609,ENSG00000173193,ENSG00000185745,ENSG00000105939,ENSG00000137628,ENSG00000163840,ENSG00000115415,ENSG00000135114,ENSG00000140853,ENSG00000068079,ENSG00000204516,ENSG00000023445,ENSG00000196352,ENSG00000239713,ENSG00000188313,ENSG00000064012,ENSG00000196126,ENSG00000107201,ENSG00000240065,ENSG00000204264,ENSG00000138646…
negative regulation of immune system process	GO:BP	GO:0002683	3.09694e-07	614	1173	ENSG00000089127,ENSG00000111331,ENSG00000163565,ENSG00000123609,ENSG00000173193,ENSG00000130303,ENSG00000140853,ENSG00000137033,ENSG00000159216,ENSG00000204516,ENSG00000196352,ENSG00000108691,ENSG00000196126,ENSG00000092820,ENSG00000117228,ENSG00000133661,ENSG00000197635,ENSG00000164342,ENSG00000137801,ENSG00000168685,ENSG00000147889,ENSG00000204632,ENSG00000187608,ENSG00000184979,ENSG00000111863…
regulation of cell-cell adhesion	GO:BP	GO:0022407	3.39721e-07	450	1173	ENSG00000100219,ENSG00000144452,ENSG00000115008,ENSG00000159216,ENSG00000196352,ENSG00000108691,ENSG00000196126,ENSG00000133661,ENSG00000197635,ENSG00000168685,ENSG00000147889,ENSG00000150782,ENSG00000114315,ENSG00000204632,ENSG00000198286,ENSG00000111863,ENSG00000086548,ENSG00000135046,ENSG00000125538,ENSG00000115232,ENSG00000198435,ENSG00000089327,ENSG00000077238,ENSG00000144802,ENSG00000125347…
transport	GO:BP	GO:0006810	3.43973e-07	5214	1173	ENSG00000205413,ENSG00000053438,ENSG00000067066,ENSG00000274512,ENSG00000162704,ENSG00000111335,ENSG00000125730,ENSG00000157601,ENSG00000169245,ENSG00000163682,ENSG00000075651,ENSG00000142178,ENSG00000185745,ENSG00000164733,ENSG00000163191,ENSG00000221963,ENSG00000137752,ENSG00000083454,ENSG00000166710,ENSG00000163840,ENSG00000100342,ENSG00000100219,ENSG00000203896,ENSG00000163131,ENSG00000134321…
regulation of multicellular organismal development	GO:BP	GO:2000026	4.18146e-07	1459	1173	ENSG00000067066,ENSG00000111335,ENSG00000125730,ENSG00000169245,ENSG00000133321,ENSG00000128422,ENSG00000166710,ENSG00000100219,ENSG00000115415,ENSG00000169429,ENSG00000144452,ENSG00000164023,ENSG00000115008,ENSG00000053747,ENSG00000159216,ENSG00000064012,ENSG00000196126,ENSG00000101335,ENSG00000135047,ENSG00000171860,ENSG00000167680,ENSG00000164342,ENSG00000137801,ENSG00000188763,ENSG00000168685…
regulation of leukocyte proliferation	GO:BP	GO:0070663	4.24468e-07	253	1173	ENSG00000130303,ENSG00000115008,ENSG00000137033,ENSG00000196352,ENSG00000196126,ENSG00000133661,ENSG00000147889,ENSG00000150782,ENSG00000114315,ENSG00000204632,ENSG00000198286,ENSG00000135046,ENSG00000125538,ENSG00000118503,ENSG00000125347,ENSG00000165025,ENSG00000206503,ENSG00000109743,ENSG00000254087,ENSG00000127666,ENSG00000137507,ENSG00000107738,ENSG00000004468,ENSG00000134352,ENSG00000105246…
response to oxygen-containing compound	GO:BP	GO:1901700	5.21086e-07	1748	1173	ENSG00000067066,ENSG00000065833,ENSG00000169245,ENSG00000163735,ENSG00000196954,ENSG00000137752,ENSG00000083454,ENSG00000100219,ENSG00000115415,ENSG00000198695,ENSG00000169429,ENSG00000189334,ENSG00000151790,ENSG00000144452,ENSG00000115008,ENSG00000166148,ENSG00000148346,ENSG00000143545,ENSG00000204516,ENSG00000123104,ENSG00000196352,ENSG00000108691,ENSG00000064012,ENSG00000196126,ENSG00000092820…
T cell activation	GO:BP	GO:0042110	5.22236e-07	495	1173	ENSG00000166710,ENSG00000100219,ENSG00000134321,ENSG00000106003,ENSG00000115008,ENSG00000159216,ENSG00000204516,ENSG00000196352,ENSG00000108691,ENSG00000064012,ENSG00000196126,ENSG00000135047,ENSG00000133661,ENSG00000197635,ENSG00000168685,ENSG00000147889,ENSG00000150782,ENSG00000114315,ENSG00000204632,ENSG00000198286,ENSG00000135046,ENSG00000125538,ENSG00000198435,ENSG00000077238,ENSG00000144802…
myeloid leukocyte migration	GO:BP	GO:0097529	5.54961e-07	220	1173	ENSG00000169245,ENSG00000166794,ENSG00000163735,ENSG00000169429,ENSG00000189334,ENSG00000115009,ENSG00000108691,ENSG00000115594,ENSG00000133661,ENSG00000197635,ENSG00000171860,ENSG00000213949,ENSG00000137801,ENSG00000106366,ENSG00000163739,ENSG00000135046,ENSG00000163220,ENSG00000081041,ENSG00000165025,ENSG00000160712,ENSG00000109743,ENSG00000254087,ENSG00000169248,ENSG00000163606,ENSG00000143546…
circulatory system development	GO:BP	GO:0072359	6.85091e-07	1215	1173	ENSG00000067066,ENSG00000125730,ENSG00000169245,ENSG00000142178,ENSG00000100219,ENSG00000115415,ENSG00000169429,ENSG00000115008,ENSG00000133816,ENSG00000198796,ENSG00000159216,ENSG00000108691,ENSG00000113430,ENSG00000064012,ENSG00000008710,ENSG00000171860,ENSG00000115641,ENSG00000164342,ENSG00000137801,ENSG00000204531,ENSG00000128052,ENSG00000150782,ENSG00000067182,ENSG00000139567,ENSG00000106366…
regulation of response to wounding	GO:BP	GO:1903034	7.76094e-07	172	1173	ENSG00000100219,ENSG00000137801,ENSG00000106366,ENSG00000003436,ENSG00000111863,ENSG00000135046,ENSG00000104415,ENSG00000156535,ENSG00000118503,ENSG00000127324,ENSG00000172243,ENSG00000079385,ENSG00000104368,ENSG00000164251,ENSG00000122861,ENSG00000078098,ENSG00000185924,ENSG00000118785,ENSG00000171557,ENSG00000101311,ENSG00000006327,ENSG00000109072,ENSG00000140279,ENSG00000173083,ENSG00000164344…
regulation of leukocyte cell-cell adhesion	GO:BP	GO:1903037	8.07302e-07	341	1173	ENSG00000100219,ENSG00000115008,ENSG00000159216,ENSG00000196352,ENSG00000108691,ENSG00000196126,ENSG00000133661,ENSG00000197635,ENSG00000168685,ENSG00000147889,ENSG00000150782,ENSG00000114315,ENSG00000204632,ENSG00000198286,ENSG00000111863,ENSG00000135046,ENSG00000125538,ENSG00000115232,ENSG00000198435,ENSG00000077238,ENSG00000144802,ENSG00000125347,ENSG00000089692,ENSG00000079385,ENSG00000134954…
lymphocyte activation	GO:BP	GO:0046649	8.74919e-07	780	1173	ENSG00000166710,ENSG00000100219,ENSG00000134321,ENSG00000106003,ENSG00000130303,ENSG00000115008,ENSG00000159216,ENSG00000204516,ENSG00000196352,ENSG00000108691,ENSG00000064012,ENSG00000196126,ENSG00000135047,ENSG00000133661,ENSG00000197635,ENSG00000188763,ENSG00000168685,ENSG00000147889,ENSG00000150782,ENSG00000095585,ENSG00000114315,ENSG00000204632,ENSG00000198286,ENSG00000135046,ENSG00000125538…
regulation of viral genome replication	GO:BP	GO:0045069	9.66321e-07	84	1173	ENSG00000089127,ENSG00000111335,ENSG00000111331,ENSG00000163565,ENSG00000157601,ENSG00000185745,ENSG00000105939,ENSG00000134321,ENSG00000135114,ENSG00000169429,ENSG00000130303,ENSG00000055332,ENSG00000239713,ENSG00000130813,ENSG00000185885,ENSG00000188313,ENSG00000142089,ENSG00000187608,ENSG00000124107,ENSG00000178685,ENSG00000204347,ENSG00000179750,ENSG00000244509,ENSG00000185201
cornification	GO:BP	GO:0070268	1.03787e-06	112	1173	ENSG00000128422,ENSG00000204889,ENSG00000134757,ENSG00000135480,ENSG00000167767,ENSG00000170477,ENSG00000046604,ENSG00000134762,ENSG00000171431,ENSG00000134765,ENSG00000184363,ENSG00000134755,ENSG00000057294,ENSG00000149418,ENSG00000171346,ENSG00000167916,ENSG00000111057,ENSG00000096696,ENSG00000170421,ENSG00000118898,ENSG00000186832,ENSG00000154227,ENSG00000244094,ENSG00000167759,ENSG00000112378…
regulation of transport	GO:BP	GO:0051049	1.04932e-06	1839	1173	ENSG00000053438,ENSG00000067066,ENSG00000111335,ENSG00000125730,ENSG00000169245,ENSG00000075651,ENSG00000142178,ENSG00000083454,ENSG00000166710,ENSG00000100219,ENSG00000203896,ENSG00000163131,ENSG00000134321,ENSG00000148175,ENSG00000130303,ENSG00000103254,ENSG00000144452,ENSG00000115008,ENSG00000166148,ENSG00000175538,ENSG00000143545,ENSG00000123104,ENSG00000108691,ENSG00000183486,ENSG00000140563…
leukocyte proliferation	GO:BP	GO:0070661	1.4226e-06	327	1173	ENSG00000130303,ENSG00000115008,ENSG00000137033,ENSG00000196352,ENSG00000196126,ENSG00000133661,ENSG00000168685,ENSG00000147889,ENSG00000150782,ENSG00000114315,ENSG00000204632,ENSG00000198286,ENSG00000135046,ENSG00000125538,ENSG00000118503,ENSG00000125347,ENSG00000165025,ENSG00000164251,ENSG00000206503,ENSG00000109743,ENSG00000254087,ENSG00000127666,ENSG00000137507,ENSG00000107738,ENSG00000004468…
regulation of viral process	GO:BP	GO:0050792	1.60954e-06	193	1173	ENSG00000089127,ENSG00000067066,ENSG00000111335,ENSG00000111331,ENSG00000163565,ENSG00000157601,ENSG00000185745,ENSG00000105939,ENSG00000134321,ENSG00000115415,ENSG00000148175,ENSG00000135114,ENSG00000169429,ENSG00000130303,ENSG00000106785,ENSG00000055332,ENSG00000239713,ENSG00000130813,ENSG00000185885,ENSG00000078081,ENSG00000188313,ENSG00000196126,ENSG00000142089,ENSG00000187608,ENSG00000008517…
negative regulation of coagulation	GO:BP	GO:0050819	1.91435e-06	61	1173	ENSG00000101000,ENSG00000137801,ENSG00000106366,ENSG00000003436,ENSG00000111863,ENSG00000127324,ENSG00000079385,ENSG00000104368,ENSG00000122861,ENSG00000078098,ENSG00000171557,ENSG00000196975,ENSG00000109072,ENSG00000164344,ENSG00000173918,ENSG00000178726,ENSG00000197632,ENSG00000171560,ENSG00000175899,ENSG00000171564
establishment of localization	GO:BP	GO:0051234	2.03625e-06	5364	1173	ENSG00000205413,ENSG00000053438,ENSG00000067066,ENSG00000274512,ENSG00000162704,ENSG00000111335,ENSG00000125730,ENSG00000157601,ENSG00000169245,ENSG00000163682,ENSG00000075651,ENSG00000142178,ENSG00000185745,ENSG00000164733,ENSG00000163191,ENSG00000221963,ENSG00000137752,ENSG00000083454,ENSG00000166710,ENSG00000163840,ENSG00000100342,ENSG00000100219,ENSG00000203896,ENSG00000163131,ENSG00000134321…
toll-like receptor signaling pathway	GO:BP	GO:0002224	2.65993e-06	163	1173	ENSG00000089127,ENSG00000123609,ENSG00000164733,ENSG00000163131,ENSG00000134321,ENSG00000189334,ENSG00000068079,ENSG00000023445,ENSG00000064012,ENSG00000135047,ENSG00000133661,ENSG00000164342,ENSG00000163220,ENSG00000118503,ENSG00000125347,ENSG00000263528,ENSG00000164251,ENSG00000254087,ENSG00000127666,ENSG00000276600,ENSG00000158270,ENSG00000143546,ENSG00000171557,ENSG00000184434,ENSG00000174130…
collagen fibril organization	GO:BP	GO:0030199	2.66311e-06	109	1173	ENSG00000166794,ENSG00000170275,ENSG00000053747,ENSG00000058085,ENSG00000196878,ENSG00000065618,ENSG00000111799,ENSG00000139329,ENSG00000168542,ENSG00000124749,ENSG00000049089,ENSG00000081052,ENSG00000164692,ENSG00000084636,ENSG00000132470,ENSG00000204262,ENSG00000163359,ENSG00000122176,ENSG00000162733,ENSG00000204291,ENSG00000138080,ENSG00000113083,ENSG00000130635,ENSG00000108821,ENSG00000149380…
response to molecule of bacterial origin	GO:BP	GO:0002237	2.7678e-06	362	1173	ENSG00000169245,ENSG00000163735,ENSG00000137752,ENSG00000166710,ENSG00000100219,ENSG00000169429,ENSG00000189334,ENSG00000115008,ENSG00000148346,ENSG00000196352,ENSG00000108691,ENSG00000064012,ENSG00000131016,ENSG00000150782,ENSG00000106366,ENSG00000163739,ENSG00000134326,ENSG00000003436,ENSG00000125538,ENSG00000124107,ENSG00000163220,ENSG00000081041,ENSG00000118503,ENSG00000187908,ENSG00000180176…
positive regulation of cell-cell adhesion	GO:BP	GO:0022409	2.85564e-06	286	1173	ENSG00000100219,ENSG00000115008,ENSG00000159216,ENSG00000196352,ENSG00000108691,ENSG00000196126,ENSG00000197635,ENSG00000168685,ENSG00000150782,ENSG00000114315,ENSG00000204632,ENSG00000198286,ENSG00000086548,ENSG00000135046,ENSG00000125538,ENSG00000115232,ENSG00000077238,ENSG00000144802,ENSG00000134954,ENSG00000165025,ENSG00000206503,ENSG00000254087,ENSG00000107738,ENSG00000128567,ENSG00000134352…
response to organic cyclic compound	GO:BP	GO:0014070	2.85712e-06	1004	1173	ENSG00000280789,ENSG00000115267,ENSG00000169245,ENSG00000185745,ENSG00000137752,ENSG00000083454,ENSG00000115415,ENSG00000198695,ENSG00000166148,ENSG00000159216,ENSG00000123104,ENSG00000108691,ENSG00000064012,ENSG00000107201,ENSG00000092820,ENSG00000163399,ENSG00000164342,ENSG00000137801,ENSG00000198840,ENSG00000041982,ENSG00000150782,ENSG00000136943,ENSG00000003436,ENSG00000111863,ENSG00000135046…
regulation of lymphocyte proliferation	GO:BP	GO:0050670	3.05154e-06	232	1173	ENSG00000115008,ENSG00000196352,ENSG00000196126,ENSG00000133661,ENSG00000147889,ENSG00000150782,ENSG00000114315,ENSG00000204632,ENSG00000198286,ENSG00000135046,ENSG00000125538,ENSG00000125347,ENSG00000165025,ENSG00000206503,ENSG00000109743,ENSG00000254087,ENSG00000127666,ENSG00000137507,ENSG00000107738,ENSG00000004468,ENSG00000134352,ENSG00000105246,ENSG00000103490,ENSG00000158473,ENSG00000105329…
granulocyte chemotaxis	GO:BP	GO:0071621	3.38252e-06	125	1173	ENSG00000169245,ENSG00000166794,ENSG00000163735,ENSG00000169429,ENSG00000189334,ENSG00000115009,ENSG00000108691,ENSG00000197635,ENSG00000171860,ENSG00000213949,ENSG00000137801,ENSG00000163739,ENSG00000135046,ENSG00000163220,ENSG00000081041,ENSG00000165025,ENSG00000109743,ENSG00000169248,ENSG00000143546,ENSG00000128340,ENSG00000174600,ENSG00000120337,ENSG00000127507,ENSG00000131981,ENSG00000105851…
regulation of biological process	GO:BP	GO:0050789	3.60282e-06	12122	1173	ENSG00000155542,ENSG00000089127,ENSG00000053438,ENSG00000067066,ENSG00000280789,ENSG00000119917,ENSG00000132530,ENSG00000162704,ENSG00000164308,ENSG00000111335,ENSG00000111331,ENSG00000179630,ENSG00000138496,ENSG00000135373,ENSG00000115267,ENSG00000143870,ENSG00000125730,ENSG00000163565,ENSG00000065833,ENSG00000171798,ENSG00000121413,ENSG00000123609,ENSG00000145623,ENSG00000157601,ENSG00000169245…
hemostasis	GO:BP	GO:0007599	3.6951e-06	355	1173	ENSG00000083454,ENSG00000123104,ENSG00000198734,ENSG00000188313,ENSG00000101335,ENSG00000101000,ENSG00000105825,ENSG00000137801,ENSG00000106366,ENSG00000003436,ENSG00000111863,ENSG00000074966,ENSG00000156049,ENSG00000127324,ENSG00000125347,ENSG00000079385,ENSG00000178732,ENSG00000104368,ENSG00000165025,ENSG00000164251,ENSG00000165682,ENSG00000197153,ENSG00000254087,ENSG00000164220,ENSG00000159176…
regulation of mononuclear cell proliferation	GO:BP	GO:0032944	3.99892e-06	234	1173	ENSG00000115008,ENSG00000196352,ENSG00000196126,ENSG00000133661,ENSG00000147889,ENSG00000150782,ENSG00000114315,ENSG00000204632,ENSG00000198286,ENSG00000135046,ENSG00000125538,ENSG00000125347,ENSG00000165025,ENSG00000206503,ENSG00000109743,ENSG00000254087,ENSG00000127666,ENSG00000137507,ENSG00000107738,ENSG00000004468,ENSG00000134352,ENSG00000105246,ENSG00000103490,ENSG00000158473,ENSG00000105329…
chemical homeostasis	GO:BP	GO:0048878	4.49092e-06	1238	1173	ENSG00000089127,ENSG00000179630,ENSG00000169245,ENSG00000185745,ENSG00000083454,ENSG00000166710,ENSG00000100219,ENSG00000203896,ENSG00000115415,ENSG00000189334,ENSG00000144452,ENSG00000115008,ENSG00000125144,ENSG00000166148,ENSG00000168398,ENSG00000148346,ENSG00000050405,ENSG00000123104,ENSG00000196352,ENSG00000148834,ENSG00000196126,ENSG00000008710,ENSG00000133661,ENSG00000163399,ENSG00000171860…
regulation of endopeptidase activity	GO:BP	GO:0052548	4.59144e-06	437	1173	ENSG00000125730,ENSG00000163565,ENSG00000137752,ENSG00000130303,ENSG00000181634,ENSG00000023445,ENSG00000079257,ENSG00000078081,ENSG00000064012,ENSG00000164266,ENSG00000105825,ENSG00000003400,ENSG00000126709,ENSG00000137801,ENSG00000240065,ENSG00000204264,ENSG00000147889,ENSG00000175793,ENSG00000106366,ENSG00000003436,ENSG00000264230,ENSG00000124107,ENSG00000163220,ENSG00000148180,ENSG00000156535…
coagulation	GO:BP	GO:0050817	5.05058e-06	358	1173	ENSG00000083454,ENSG00000123104,ENSG00000198734,ENSG00000188313,ENSG00000101335,ENSG00000101000,ENSG00000105825,ENSG00000137801,ENSG00000106366,ENSG00000003436,ENSG00000111863,ENSG00000074966,ENSG00000156049,ENSG00000127324,ENSG00000125347,ENSG00000079385,ENSG00000178732,ENSG00000104368,ENSG00000165025,ENSG00000164251,ENSG00000165682,ENSG00000197153,ENSG00000254087,ENSG00000164220,ENSG00000159176…
leukocyte chemotaxis	GO:BP	GO:0030595	5.16648e-06	227	1173	ENSG00000169245,ENSG00000166794,ENSG00000163735,ENSG00000169429,ENSG00000189334,ENSG00000115009,ENSG00000108691,ENSG00000133661,ENSG00000197635,ENSG00000171860,ENSG00000213949,ENSG00000137801,ENSG00000106366,ENSG00000163739,ENSG00000135046,ENSG00000163220,ENSG00000161921,ENSG00000081041,ENSG00000165025,ENSG00000164251,ENSG00000160712,ENSG00000109743,ENSG00000254087,ENSG00000169248,ENSG00000143546…
zymogen activation	GO:BP	GO:0031638	5.19307e-06	58	1173	ENSG00000163565,ENSG00000159216,ENSG00000064012,ENSG00000135047,ENSG00000137801,ENSG00000106366,ENSG00000101160,ENSG00000104368,ENSG00000010438,ENSG00000107738,ENSG00000122861,ENSG00000103490,ENSG00000171557,ENSG00000164099,ENSG00000103811,ENSG00000164344,ENSG00000112378,ENSG00000171560,ENSG00000171564
regulation of coagulation	GO:BP	GO:0050818	5.23227e-06	77	1173	ENSG00000101000,ENSG00000137801,ENSG00000106366,ENSG00000003436,ENSG00000111863,ENSG00000127324,ENSG00000079385,ENSG00000104368,ENSG00000164251,ENSG00000122861,ENSG00000078098,ENSG00000171557,ENSG00000196975,ENSG00000109072,ENSG00000173083,ENSG00000164344,ENSG00000173918,ENSG00000178726,ENSG00000197632,ENSG00000171560,ENSG00000175899,ENSG00000171564
response to interferon-beta	GO:BP	GO:0035456	5.45407e-06	31	1173	ENSG00000089127,ENSG00000132530,ENSG00000163565,ENSG00000115415,ENSG00000130303,ENSG00000130813,ENSG00000185885,ENSG00000188313,ENSG00000164342,ENSG00000142089,ENSG00000184584,ENSG00000125347,ENSG00000263528,ENSG00000185201
regulation of cell activation	GO:BP	GO:0050865	5.49116e-06	662	1173	ENSG00000100219,ENSG00000115008,ENSG00000137033,ENSG00000159216,ENSG00000196352,ENSG00000108691,ENSG00000188313,ENSG00000196126,ENSG00000133661,ENSG00000197635,ENSG00000137801,ENSG00000168685,ENSG00000147889,ENSG00000150782,ENSG00000114315,ENSG00000204632,ENSG00000198286,ENSG00000135046,ENSG00000125538,ENSG00000074966,ENSG00000198435,ENSG00000122641,ENSG00000118640,ENSG00000077238,ENSG00000144802…
positive regulation of chemokine production	GO:BP	GO:0032722	6.07519e-06	71	1173	ENSG00000089127,ENSG00000111331,ENSG00000137033,ENSG00000055332,ENSG00000164342,ENSG00000150782,ENSG00000125538,ENSG00000077238,ENSG00000172243,ENSG00000165025,ENSG00000164251,ENSG00000160712,ENSG00000127666,ENSG00000197971,ENSG00000103490,ENSG00000133110,ENSG00000100292,ENSG00000104432,ENSG00000136869,ENSG00000182578,ENSG00000115602
positive regulation of developmental process	GO:BP	GO:0051094	6.2442e-06	1354	1173	ENSG00000125730,ENSG00000133321,ENSG00000166794,ENSG00000128422,ENSG00000166710,ENSG00000100219,ENSG00000115415,ENSG00000169429,ENSG00000147459,ENSG00000115008,ENSG00000159216,ENSG00000185885,ENSG00000064012,ENSG00000196126,ENSG00000106541,ENSG00000092820,ENSG00000171860,ENSG00000164342,ENSG00000137801,ENSG00000137090,ENSG00000204531,ENSG00000188763,ENSG00000168685,ENSG00000147889,ENSG00000175793…
blood coagulation	GO:BP	GO:0007596	6.74578e-06	351	1173	ENSG00000083454,ENSG00000123104,ENSG00000198734,ENSG00000188313,ENSG00000101335,ENSG00000101000,ENSG00000105825,ENSG00000137801,ENSG00000106366,ENSG00000003436,ENSG00000111863,ENSG00000074966,ENSG00000156049,ENSG00000127324,ENSG00000125347,ENSG00000079385,ENSG00000178732,ENSG00000104368,ENSG00000165025,ENSG00000164251,ENSG00000165682,ENSG00000197153,ENSG00000254087,ENSG00000164220,ENSG00000159176…
negative regulation of response to external stimulus	GO:BP	GO:0032102	7.65068e-06	601	1173	ENSG00000089127,ENSG00000111331,ENSG00000163565,ENSG00000123609,ENSG00000173193,ENSG00000140853,ENSG00000204516,ENSG00000123610,ENSG00000108691,ENSG00000196126,ENSG00000197635,ENSG00000167680,ENSG00000137801,ENSG00000067182,ENSG00000106366,ENSG00000204632,ENSG00000187608,ENSG00000003436,ENSG00000184979,ENSG00000111863,ENSG00000156535,ENSG00000108771,ENSG00000170542,ENSG00000118503,ENSG00000127324…
positive regulation of transport	GO:BP	GO:0051050	7.79829e-06	951	1173	ENSG00000053438,ENSG00000125730,ENSG00000169245,ENSG00000083454,ENSG00000166710,ENSG00000100219,ENSG00000163131,ENSG00000148175,ENSG00000103254,ENSG00000144452,ENSG00000115008,ENSG00000166148,ENSG00000175538,ENSG00000108691,ENSG00000148834,ENSG00000064012,ENSG00000196126,ENSG00000092820,ENSG00000133661,ENSG00000050327,ENSG00000175793,ENSG00000106366,ENSG00000135046,ENSG00000125538,ENSG00000110975…
regulation of hemostasis	GO:BP	GO:1900046	8.05837e-06	72	1173	ENSG00000137801,ENSG00000106366,ENSG00000003436,ENSG00000111863,ENSG00000127324,ENSG00000079385,ENSG00000104368,ENSG00000164251,ENSG00000122861,ENSG00000078098,ENSG00000171557,ENSG00000109072,ENSG00000173083,ENSG00000164344,ENSG00000173918,ENSG00000178726,ENSG00000197632,ENSG00000129167,ENSG00000171560,ENSG00000175899,ENSG00000171564
regulation of secretion by cell	GO:BP	GO:1903530	8.14576e-06	591	1173	ENSG00000053438,ENSG00000134321,ENSG00000144452,ENSG00000115008,ENSG00000166148,ENSG00000143545,ENSG00000123104,ENSG00000140563,ENSG00000156675,ENSG00000196126,ENSG00000092820,ENSG00000197635,ENSG00000284874,ENSG00000067182,ENSG00000003147,ENSG00000111863,ENSG00000135046,ENSG00000125538,ENSG00000110975,ENSG00000006283,ENSG00000099625,ENSG00000184702,ENSG00000122641,ENSG00000101180,ENSG00000118640…
regulation of innate immune response	GO:BP	GO:0045088	1.01375e-05	316	1173	ENSG00000089127,ENSG00000111331,ENSG00000138496,ENSG00000163565,ENSG00000123609,ENSG00000173193,ENSG00000115415,ENSG00000140853,ENSG00000068079,ENSG00000023445,ENSG00000188313,ENSG00000064012,ENSG00000240065,ENSG00000204264,ENSG00000204632,ENSG00000198286,ENSG00000187608,ENSG00000184979,ENSG00000074966,ENSG00000169876,ENSG00000154451,ENSG00000184584,ENSG00000108771,ENSG00000170542,ENSG00000118503…
regulation of peptidase activity	GO:BP	GO:0052547	1.06632e-05	467	1173	ENSG00000125730,ENSG00000163565,ENSG00000137752,ENSG00000130303,ENSG00000181634,ENSG00000023445,ENSG00000079257,ENSG00000078081,ENSG00000064012,ENSG00000164266,ENSG00000105825,ENSG00000003400,ENSG00000126709,ENSG00000137801,ENSG00000240065,ENSG00000204264,ENSG00000147889,ENSG00000175793,ENSG00000106366,ENSG00000003436,ENSG00000264230,ENSG00000124107,ENSG00000163220,ENSG00000148180,ENSG00000156535…
regulation of leukocyte activation	GO:BP	GO:0002694	1.12252e-05	617	1173	ENSG00000100219,ENSG00000115008,ENSG00000137033,ENSG00000159216,ENSG00000196352,ENSG00000108691,ENSG00000188313,ENSG00000196126,ENSG00000133661,ENSG00000197635,ENSG00000137801,ENSG00000168685,ENSG00000147889,ENSG00000150782,ENSG00000114315,ENSG00000204632,ENSG00000198286,ENSG00000135046,ENSG00000125538,ENSG00000198435,ENSG00000122641,ENSG00000118640,ENSG00000077238,ENSG00000144802,ENSG00000118503…
positive regulation of interleukin-6 production	GO:BP	GO:0032755	1.17777e-05	94	1173	ENSG00000115267,ENSG00000100219,ENSG00000115008,ENSG00000137033,ENSG00000107201,ENSG00000164342,ENSG00000196083,ENSG00000125538,ENSG00000172247,ENSG00000172243,ENSG00000165025,ENSG00000164251,ENSG00000160712,ENSG00000127666,ENSG00000197971,ENSG00000276600,ENSG00000103490,ENSG00000169403,ENSG00000174130,ENSG00000159674,ENSG00000028277,ENSG00000174125,ENSG00000136869,ENSG00000011600
peptidyl-tyrosine phosphorylation	GO:BP	GO:0018108	1.25637e-05	387	1173	ENSG00000138496,ENSG00000173193,ENSG00000068078,ENSG00000060140,ENSG00000013588,ENSG00000055332,ENSG00000181409,ENSG00000164266,ENSG00000128052,ENSG00000150782,ENSG00000067182,ENSG00000114315,ENSG00000176697,ENSG00000074966,ENSG00000112964,ENSG00000155657,ENSG00000172243,ENSG00000120156,ENSG00000174808,ENSG00000140575,ENSG00000113494,ENSG00000165025,ENSG00000160712,ENSG00000109743,ENSG00000254087…
positive regulation of leukocyte cell-cell adhesion	GO:BP	GO:1903039	1.29061e-05	243	1173	ENSG00000100219,ENSG00000115008,ENSG00000159216,ENSG00000196352,ENSG00000108691,ENSG00000196126,ENSG00000197635,ENSG00000168685,ENSG00000150782,ENSG00000114315,ENSG00000204632,ENSG00000198286,ENSG00000135046,ENSG00000125538,ENSG00000115232,ENSG00000077238,ENSG00000144802,ENSG00000134954,ENSG00000165025,ENSG00000206503,ENSG00000254087,ENSG00000107738,ENSG00000134352,ENSG00000105246,ENSG00000103490…
tissue morphogenesis	GO:BP	GO:0048729	1.38551e-05	675	1173	ENSG00000169245,ENSG00000128422,ENSG00000115415,ENSG00000053747,ENSG00000133816,ENSG00000008710,ENSG00000240065,ENSG00000204264,ENSG00000041982,ENSG00000128052,ENSG00000248905,ENSG00000139567,ENSG00000114315,ENSG00000005513,ENSG00000198435,ENSG00000198959,ENSG00000170561,ENSG00000122641,ENSG00000155657,ENSG00000163017,ENSG00000101160,ENSG00000111424,ENSG00000079385,ENSG00000065320,ENSG00000139174…
negative regulation of blood coagulation	GO:BP	GO:0030195	1.40968e-05	55	1173	ENSG00000137801,ENSG00000106366,ENSG00000003436,ENSG00000111863,ENSG00000127324,ENSG00000079385,ENSG00000104368,ENSG00000122861,ENSG00000078098,ENSG00000171557,ENSG00000109072,ENSG00000164344,ENSG00000173918,ENSG00000178726,ENSG00000197632,ENSG00000171560,ENSG00000175899,ENSG00000171564
granulocyte migration	GO:BP	GO:0097530	1.54887e-05	149	1173	ENSG00000169245,ENSG00000166794,ENSG00000163735,ENSG00000169429,ENSG00000189334,ENSG00000115009,ENSG00000108691,ENSG00000115594,ENSG00000197635,ENSG00000171860,ENSG00000213949,ENSG00000137801,ENSG00000163739,ENSG00000135046,ENSG00000163220,ENSG00000081041,ENSG00000165025,ENSG00000109743,ENSG00000169248,ENSG00000143546,ENSG00000128340,ENSG00000204936,ENSG00000174600,ENSG00000120337,ENSG00000127507…
peptidyl-tyrosine modification	GO:BP	GO:0018212	1.67217e-05	390	1173	ENSG00000138496,ENSG00000173193,ENSG00000068078,ENSG00000060140,ENSG00000013588,ENSG00000055332,ENSG00000181409,ENSG00000164266,ENSG00000128052,ENSG00000150782,ENSG00000067182,ENSG00000114315,ENSG00000176697,ENSG00000074966,ENSG00000112964,ENSG00000155657,ENSG00000172243,ENSG00000120156,ENSG00000174808,ENSG00000140575,ENSG00000113494,ENSG00000165025,ENSG00000160712,ENSG00000109743,ENSG00000254087…
blood circulation	GO:BP	GO:0008015	1.88673e-05	548	1173	ENSG00000164308,ENSG00000169245,ENSG00000115415,ENSG00000147459,ENSG00000166148,ENSG00000175538,ENSG00000168398,ENSG00000173391,ENSG00000123104,ENSG00000148834,ENSG00000198734,ENSG00000131016,ENSG00000163399,ENSG00000171860,ENSG00000213949,ENSG00000139567,ENSG00000122585,ENSG00000196549,ENSG00000276289,ENSG00000006283,ENSG00000155657,ENSG00000148180,ENSG00000164116,ENSG00000152049,ENSG00000046604…
negative regulation of hemostasis	GO:BP	GO:1900047	1.95256e-05	56	1173	ENSG00000137801,ENSG00000106366,ENSG00000003436,ENSG00000111863,ENSG00000127324,ENSG00000079385,ENSG00000104368,ENSG00000122861,ENSG00000078098,ENSG00000171557,ENSG00000109072,ENSG00000164344,ENSG00000173918,ENSG00000178726,ENSG00000197632,ENSG00000171560,ENSG00000175899,ENSG00000171564
negative regulation of wound healing	GO:BP	GO:0061045	2.44578e-05	83	1173	ENSG00000137801,ENSG00000106366,ENSG00000003436,ENSG00000111863,ENSG00000156535,ENSG00000127324,ENSG00000079385,ENSG00000104368,ENSG00000122861,ENSG00000078098,ENSG00000171557,ENSG00000109072,ENSG00000164344,ENSG00000012779,ENSG00000173918,ENSG00000178726,ENSG00000197632,ENSG00000171560,ENSG00000175899,ENSG00000171564,ENSG00000219438,ENSG00000196581
positive regulation of defense response	GO:BP	GO:0031349	2.4874e-05	364	1173	ENSG00000138496,ENSG00000125730,ENSG00000163565,ENSG00000123609,ENSG00000145623,ENSG00000140853,ENSG00000137033,ENSG00000068079,ENSG00000188313,ENSG00000164342,ENSG00000240065,ENSG00000204264,ENSG00000150782,ENSG00000067182,ENSG00000106366,ENSG00000204632,ENSG00000198286,ENSG00000125538,ENSG00000074966,ENSG00000198959,ENSG00000169876,ENSG00000104415,ENSG00000154451,ENSG00000118640,ENSG00000163220…
positive regulation of secretion	GO:BP	GO:0051047	2.56908e-05	315	1173	ENSG00000053438,ENSG00000100219,ENSG00000115008,ENSG00000166148,ENSG00000196126,ENSG00000092820,ENSG00000125538,ENSG00000110975,ENSG00000006283,ENSG00000122641,ENSG00000118640,ENSG00000155657,ENSG00000077238,ENSG00000184163,ENSG00000165025,ENSG00000164251,ENSG00000153246,ENSG00000007516,ENSG00000004468,ENSG00000006747,ENSG00000148344,ENSG00000118785,ENSG00000143546,ENSG00000171557,ENSG00000001626…
lymphocyte proliferation	GO:BP	GO:0046651	2.65984e-05	296	1173	ENSG00000115008,ENSG00000196352,ENSG00000196126,ENSG00000133661,ENSG00000168685,ENSG00000147889,ENSG00000150782,ENSG00000114315,ENSG00000204632,ENSG00000198286,ENSG00000135046,ENSG00000125538,ENSG00000125347,ENSG00000165025,ENSG00000206503,ENSG00000109743,ENSG00000254087,ENSG00000127666,ENSG00000137507,ENSG00000107738,ENSG00000004468,ENSG00000134352,ENSG00000105246,ENSG00000103490,ENSG00000158473…
regulation of blood coagulation	GO:BP	GO:0030193	2.83785e-05	70	1173	ENSG00000137801,ENSG00000106366,ENSG00000003436,ENSG00000111863,ENSG00000127324,ENSG00000079385,ENSG00000104368,ENSG00000164251,ENSG00000122861,ENSG00000078098,ENSG00000171557,ENSG00000109072,ENSG00000173083,ENSG00000164344,ENSG00000173918,ENSG00000178726,ENSG00000197632,ENSG00000171560,ENSG00000175899,ENSG00000171564
regulation of cell communication	GO:BP	GO:0010646	3.51584e-05	3634	1173	ENSG00000155542,ENSG00000089127,ENSG00000053438,ENSG00000067066,ENSG00000280789,ENSG00000111331,ENSG00000138496,ENSG00000125730,ENSG00000123609,ENSG00000173193,ENSG00000068078,ENSG00000196954,ENSG00000105939,ENSG00000137628,ENSG00000137752,ENSG00000083454,ENSG00000147883,ENSG00000100219,ENSG00000203896,ENSG00000134321,ENSG00000115415,ENSG00000106003,ENSG00000135114,ENSG00000169429,ENSG00000130303…
negative regulation of response to wounding	GO:BP	GO:1903035	3.57e-05	99	1173	ENSG00000137801,ENSG00000106366,ENSG00000003436,ENSG00000111863,ENSG00000156535,ENSG00000127324,ENSG00000079385,ENSG00000104368,ENSG00000122861,ENSG00000078098,ENSG00000185924,ENSG00000118785,ENSG00000171557,ENSG00000109072,ENSG00000164344,ENSG00000012779,ENSG00000173918,ENSG00000178726,ENSG00000197632,ENSG00000171560,ENSG00000175899,ENSG00000171564,ENSG00000219438,ENSG00000196581
mononuclear cell proliferation	GO:BP	GO:0032943	3.68327e-05	299	1173	ENSG00000115008,ENSG00000196352,ENSG00000196126,ENSG00000133661,ENSG00000168685,ENSG00000147889,ENSG00000150782,ENSG00000114315,ENSG00000204632,ENSG00000198286,ENSG00000135046,ENSG00000125538,ENSG00000125347,ENSG00000165025,ENSG00000206503,ENSG00000109743,ENSG00000254087,ENSG00000127666,ENSG00000137507,ENSG00000107738,ENSG00000004468,ENSG00000134352,ENSG00000105246,ENSG00000103490,ENSG00000158473…
response to lipopolysaccharide	GO:BP	GO:0032496	4.0188e-05	339	1173	ENSG00000169245,ENSG00000163735,ENSG00000137752,ENSG00000100219,ENSG00000169429,ENSG00000189334,ENSG00000115008,ENSG00000148346,ENSG00000196352,ENSG00000108691,ENSG00000064012,ENSG00000131016,ENSG00000150782,ENSG00000106366,ENSG00000163739,ENSG00000134326,ENSG00000003436,ENSG00000125538,ENSG00000124107,ENSG00000163220,ENSG00000081041,ENSG00000118503,ENSG00000180176,ENSG00000254087,ENSG00000127666…
regulation of adaptive immune response	GO:BP	GO:0002819	4.22447e-05	172	1173	ENSG00000125730,ENSG00000166710,ENSG00000134321,ENSG00000137033,ENSG00000196352,ENSG00000115594,ENSG00000196126,ENSG00000168685,ENSG00000150782,ENSG00000204632,ENSG00000135046,ENSG00000125538,ENSG00000077238,ENSG00000144802,ENSG00000118503,ENSG00000153029,ENSG00000125347,ENSG00000079385,ENSG00000206503,ENSG00000115604,ENSG00000134352,ENSG00000234745,ENSG00000103490,ENSG00000158473,ENSG00000204642…
cell chemotaxis	GO:BP	GO:0060326	4.22737e-05	310	1173	ENSG00000169245,ENSG00000166794,ENSG00000163735,ENSG00000169429,ENSG00000189334,ENSG00000115009,ENSG00000143545,ENSG00000108691,ENSG00000133661,ENSG00000197635,ENSG00000171860,ENSG00000213949,ENSG00000137801,ENSG00000128052,ENSG00000106366,ENSG00000163739,ENSG00000135046,ENSG00000163220,ENSG00000161921,ENSG00000081041,ENSG00000144891,ENSG00000165025,ENSG00000164251,ENSG00000160712,ENSG00000109743…
epidermal cell differentiation	GO:BP	GO:0009913	4.41894e-05	370	1173	ENSG00000133321,ENSG00000128422,ENSG00000144452,ENSG00000204889,ENSG00000136068,ENSG00000159216,ENSG00000134757,ENSG00000135047,ENSG00000135480,ENSG00000175793,ENSG00000136943,ENSG00000167767,ENSG00000114315,ENSG00000135046,ENSG00000055732,ENSG00000170477,ENSG00000156535,ENSG00000046604,ENSG00000111424,ENSG00000136155,ENSG00000134762,ENSG00000171431,ENSG00000134765,ENSG00000184363,ENSG00000198719…
viral genome replication	GO:BP	GO:0019079	4.52083e-05	131	1173	ENSG00000089127,ENSG00000111335,ENSG00000111331,ENSG00000163565,ENSG00000157601,ENSG00000166794,ENSG00000185745,ENSG00000105939,ENSG00000134321,ENSG00000148175,ENSG00000135114,ENSG00000169429,ENSG00000130303,ENSG00000055332,ENSG00000108691,ENSG00000239713,ENSG00000130813,ENSG00000185885,ENSG00000188313,ENSG00000142089,ENSG00000187608,ENSG00000165949,ENSG00000124107,ENSG00000178685,ENSG00000204347…
positive regulation of peptidyl-tyrosine phosphorylation	GO:BP	GO:0050731	4.77415e-05	199	1173	ENSG00000138496,ENSG00000173193,ENSG00000068078,ENSG00000150782,ENSG00000067182,ENSG00000114315,ENSG00000176697,ENSG00000112964,ENSG00000172243,ENSG00000174808,ENSG00000140575,ENSG00000165025,ENSG00000160712,ENSG00000254087,ENSG00000277363,ENSG00000259207,ENSG00000153064,ENSG00000134352,ENSG00000065361,ENSG00000140285,ENSG00000109321,ENSG00000090339,ENSG00000197921,ENSG00000109072,ENSG00000122025…
regulation of signaling	GO:BP	GO:0023051	6.46086e-05	3669	1173	ENSG00000155542,ENSG00000089127,ENSG00000053438,ENSG00000067066,ENSG00000280789,ENSG00000111331,ENSG00000138496,ENSG00000125730,ENSG00000123609,ENSG00000173193,ENSG00000068078,ENSG00000196954,ENSG00000105939,ENSG00000137628,ENSG00000137752,ENSG00000083454,ENSG00000147883,ENSG00000100219,ENSG00000203896,ENSG00000134321,ENSG00000115415,ENSG00000106003,ENSG00000135114,ENSG00000169429,ENSG00000130303…
circulatory system process	GO:BP	GO:0003013	7.15874e-05	632	1173	ENSG00000164308,ENSG00000169245,ENSG00000115415,ENSG00000147459,ENSG00000166148,ENSG00000175538,ENSG00000168398,ENSG00000173391,ENSG00000123104,ENSG00000148834,ENSG00000198734,ENSG00000131016,ENSG00000163399,ENSG00000171860,ENSG00000213949,ENSG00000139567,ENSG00000122585,ENSG00000196549,ENSG00000276289,ENSG00000006283,ENSG00000155657,ENSG00000165124,ENSG00000148180,ENSG00000164116,ENSG00000152049…
cytokine production involved in immune response	GO:BP	GO:0002367	7.33964e-05	95	1173	ENSG00000179630,ENSG00000166710,ENSG00000134321,ENSG00000130303,ENSG00000196352,ENSG00000115594,ENSG00000107201,ENSG00000164342,ENSG00000150782,ENSG00000204632,ENSG00000125538,ENSG00000172243,ENSG00000164251,ENSG00000206503,ENSG00000127666,ENSG00000115604,ENSG00000204642,ENSG00000119699,ENSG00000159674,ENSG00000153283,ENSG00000100292,ENSG00000162511,ENSG00000136869
regulation of cytokine production involved in immune response	GO:BP	GO:0002718	7.33964e-05	95	1173	ENSG00000179630,ENSG00000166710,ENSG00000134321,ENSG00000130303,ENSG00000196352,ENSG00000115594,ENSG00000107201,ENSG00000164342,ENSG00000150782,ENSG00000204632,ENSG00000125538,ENSG00000172243,ENSG00000164251,ENSG00000206503,ENSG00000127666,ENSG00000115604,ENSG00000204642,ENSG00000119699,ENSG00000159674,ENSG00000153283,ENSG00000100292,ENSG00000162511,ENSG00000136869
positive regulation of immune response	GO:BP	GO:0050778	7.44134e-05	757	1173	ENSG00000162704,ENSG00000138496,ENSG00000125730,ENSG00000163565,ENSG00000123609,ENSG00000166710,ENSG00000100219,ENSG00000203896,ENSG00000134321,ENSG00000140853,ENSG00000137033,ENSG00000068079,ENSG00000182326,ENSG00000159216,ENSG00000204516,ENSG00000196352,ENSG00000115594,ENSG00000188313,ENSG00000196126,ENSG00000092820,ENSG00000117228,ENSG00000171860,ENSG00000198502,ENSG00000240065,ENSG00000204264…
keratinocyte differentiation	GO:BP	GO:0030216	7.70495e-05	306	1173	ENSG00000133321,ENSG00000128422,ENSG00000144452,ENSG00000204889,ENSG00000136068,ENSG00000159216,ENSG00000134757,ENSG00000135047,ENSG00000135480,ENSG00000175793,ENSG00000136943,ENSG00000167767,ENSG00000135046,ENSG00000170477,ENSG00000156535,ENSG00000046604,ENSG00000111424,ENSG00000136155,ENSG00000134762,ENSG00000171431,ENSG00000134765,ENSG00000184363,ENSG00000134755,ENSG00000167968,ENSG00000057294…
regulation of molecular function	GO:BP	GO:0065009	7.89828e-05	3191	1173	ENSG00000089127,ENSG00000067066,ENSG00000274512,ENSG00000111335,ENSG00000111331,ENSG00000138496,ENSG00000125730,ENSG00000163565,ENSG00000171798,ENSG00000169245,ENSG00000133321,ENSG00000119922,ENSG00000068078,ENSG00000142178,ENSG00000185745,ENSG00000164733,ENSG00000137752,ENSG00000166710,ENSG00000147883,ENSG00000163840,ENSG00000203896,ENSG00000163131,ENSG00000274611,ENSG00000148175,ENSG00000135114…
regulation of leukocyte migration	GO:BP	GO:0002685	8.1328e-05	212	1173	ENSG00000169245,ENSG00000169429,ENSG00000189334,ENSG00000115009,ENSG00000137033,ENSG00000108691,ENSG00000115594,ENSG00000197635,ENSG00000171860,ENSG00000137801,ENSG00000106366,ENSG00000111863,ENSG00000135046,ENSG00000115232,ENSG00000164251,ENSG00000160712,ENSG00000109743,ENSG00000254087,ENSG00000163606,ENSG00000100739,ENSG00000103490,ENSG00000169403,ENSG00000090339,ENSG00000105329,ENSG00000145824…
homeostatic process	GO:BP	GO:0042592	8.39761e-05	1985	1173	ENSG00000089127,ENSG00000067066,ENSG00000179630,ENSG00000169245,ENSG00000185745,ENSG00000083454,ENSG00000166710,ENSG00000100219,ENSG00000203896,ENSG00000115415,ENSG00000189334,ENSG00000144452,ENSG00000115008,ENSG00000125144,ENSG00000166148,ENSG00000168398,ENSG00000148346,ENSG00000050405,ENSG00000123104,ENSG00000196352,ENSG00000108691,ENSG00000112304,ENSG00000148834,ENSG00000196126,ENSG00000008710…
regulation of cell death	GO:BP	GO:0010941	8.68922e-05	1740	1173	ENSG00000067066,ENSG00000119917,ENSG00000169245,ENSG00000119922,ENSG00000196954,ENSG00000142178,ENSG00000164733,ENSG00000137752,ENSG00000100219,ENSG00000115415,ENSG00000115008,ENSG00000055332,ENSG00000172716,ENSG00000198796,ENSG00000168398,ENSG00000215788,ENSG00000023445,ENSG00000168404,ENSG00000108691,ENSG00000169435,ENSG00000078081,ENSG00000064012,ENSG00000106541,ENSG00000131016,ENSG00000115641…
regulation of T cell proliferation	GO:BP	GO:0042129	8.7689e-05	177	1173	ENSG00000115008,ENSG00000196352,ENSG00000196126,ENSG00000133661,ENSG00000147889,ENSG00000150782,ENSG00000114315,ENSG00000204632,ENSG00000198286,ENSG00000135046,ENSG00000125538,ENSG00000125347,ENSG00000165025,ENSG00000206503,ENSG00000137507,ENSG00000107738,ENSG00000134352,ENSG00000105246,ENSG00000103490,ENSG00000158473,ENSG00000105329,ENSG00000120217,ENSG00000114455,ENSG00000134258,ENSG00000128340…
mononuclear cell differentiation	GO:BP	GO:1903131	9.10242e-05	440	1173	ENSG00000163565,ENSG00000166710,ENSG00000100219,ENSG00000134321,ENSG00000106003,ENSG00000115008,ENSG00000125144,ENSG00000159216,ENSG00000196126,ENSG00000135047,ENSG00000188763,ENSG00000168685,ENSG00000147889,ENSG00000150782,ENSG00000095585,ENSG00000204632,ENSG00000198286,ENSG00000135046,ENSG00000125538,ENSG00000115232,ENSG00000198435,ENSG00000111321,ENSG00000122641,ENSG00000077238,ENSG00000144802…
regulation of hydrolase activity	GO:BP	GO:0051336	0.000100577	1252	1173	ENSG00000089127,ENSG00000274512,ENSG00000111335,ENSG00000111331,ENSG00000125730,ENSG00000163565,ENSG00000068078,ENSG00000137752,ENSG00000274611,ENSG00000135114,ENSG00000147459,ENSG00000130303,ENSG00000181634,ENSG00000115009,ENSG00000047365,ENSG00000055332,ENSG00000166148,ENSG00000023445,ENSG00000079257,ENSG00000108691,ENSG00000146376,ENSG00000078081,ENSG00000064012,ENSG00000164266,ENSG00000105825…
regulation of cell-substrate adhesion	GO:BP	GO:0010810	0.000102884	223	1173	ENSG00000147459,ENSG00000106541,ENSG00000091986,ENSG00000117228,ENSG00000137801,ENSG00000147889,ENSG00000128052,ENSG00000248905,ENSG00000139567,ENSG00000106366,ENSG00000086548,ENSG00000197747,ENSG00000120156,ENSG00000140575,ENSG00000109743,ENSG00000005884,ENSG00000169756,ENSG00000122861,ENSG00000084636,ENSG00000168743,ENSG00000171557,ENSG00000101311,ENSG00000185149,ENSG00000100097,ENSG00000106823…
T cell proliferation	GO:BP	GO:0042098	0.000120491	206	1173	ENSG00000115008,ENSG00000196352,ENSG00000196126,ENSG00000133661,ENSG00000147889,ENSG00000150782,ENSG00000114315,ENSG00000204632,ENSG00000198286,ENSG00000135046,ENSG00000125538,ENSG00000125347,ENSG00000165025,ENSG00000206503,ENSG00000137507,ENSG00000107738,ENSG00000134352,ENSG00000105246,ENSG00000103490,ENSG00000158473,ENSG00000205220,ENSG00000134516,ENSG00000105329,ENSG00000120217,ENSG00000114455…
regulation of angiogenesis	GO:BP	GO:0045765	0.000126374	361	1173	ENSG00000067066,ENSG00000125730,ENSG00000169245,ENSG00000100219,ENSG00000115415,ENSG00000169429,ENSG00000115008,ENSG00000159216,ENSG00000171860,ENSG00000164342,ENSG00000137801,ENSG00000128052,ENSG00000139567,ENSG00000106366,ENSG00000204632,ENSG00000125538,ENSG00000118503,ENSG00000120156,ENSG00000079385,ENSG00000133048,ENSG00000134954,ENSG00000148848,ENSG00000138772,ENSG00000109854,ENSG00000165757…
regulation of T cell activation	GO:BP	GO:0050863	0.000129177	341	1173	ENSG00000100219,ENSG00000115008,ENSG00000159216,ENSG00000196352,ENSG00000108691,ENSG00000196126,ENSG00000133661,ENSG00000197635,ENSG00000168685,ENSG00000147889,ENSG00000150782,ENSG00000114315,ENSG00000204632,ENSG00000198286,ENSG00000135046,ENSG00000125538,ENSG00000198435,ENSG00000077238,ENSG00000144802,ENSG00000125347,ENSG00000089692,ENSG00000079385,ENSG00000165025,ENSG00000206503,ENSG00000254087…
regulation of signal transduction	GO:BP	GO:0009966	0.000137549	3251	1173	ENSG00000155542,ENSG00000089127,ENSG00000067066,ENSG00000280789,ENSG00000111331,ENSG00000138496,ENSG00000125730,ENSG00000123609,ENSG00000173193,ENSG00000068078,ENSG00000196954,ENSG00000105939,ENSG00000137628,ENSG00000137752,ENSG00000083454,ENSG00000147883,ENSG00000100219,ENSG00000203896,ENSG00000134321,ENSG00000115415,ENSG00000106003,ENSG00000135114,ENSG00000169429,ENSG00000130303,ENSG00000115009…
response to tumor necrosis factor	GO:BP	GO:0034612	0.00014275	332	1173	ENSG00000196954,ENSG00000137752,ENSG00000115415,ENSG00000169429,ENSG00000181634,ENSG00000115009,ENSG00000162645,ENSG00000215788,ENSG00000148346,ENSG00000023445,ENSG00000108691,ENSG00000049249,ENSG00000064012,ENSG00000117228,ENSG00000131016,ENSG00000137801,ENSG00000240065,ENSG00000204264,ENSG00000067182,ENSG00000111321,ENSG00000161921,ENSG00000118503,ENSG00000133048,ENSG00000165025,ENSG00000164251…
collagen metabolic process	GO:BP	GO:0032963	0.000153751	114	1173	ENSG00000196611,ENSG00000164733,ENSG00000163131,ENSG00000159216,ENSG00000135047,ENSG00000160712,ENSG00000107738,ENSG00000100985,ENSG00000132170,ENSG00000078098,ENSG00000166670,ENSG00000164692,ENSG00000137673,ENSG00000105329,ENSG00000119699,ENSG00000087245,ENSG00000157613,ENSG00000204291,ENSG00000138080,ENSG00000271447,ENSG00000130635,ENSG00000166482,ENSG00000198598,ENSG00000275896,ENSG00000108821
leukocyte differentiation	GO:BP	GO:0002521	0.000160776	566	1173	ENSG00000163565,ENSG00000166710,ENSG00000100219,ENSG00000134321,ENSG00000106003,ENSG00000115008,ENSG00000125144,ENSG00000159216,ENSG00000064012,ENSG00000196126,ENSG00000135047,ENSG00000164342,ENSG00000188763,ENSG00000168685,ENSG00000147889,ENSG00000150782,ENSG00000095585,ENSG00000204632,ENSG00000198286,ENSG00000135046,ENSG00000125538,ENSG00000115232,ENSG00000198435,ENSG00000111321,ENSG00000104415…
negative regulation of response to stimulus	GO:BP	GO:0048585	0.000165501	1938	1173	ENSG00000089127,ENSG00000111331,ENSG00000163565,ENSG00000123609,ENSG00000173193,ENSG00000100219,ENSG00000115415,ENSG00000106003,ENSG00000169429,ENSG00000115008,ENSG00000140853,ENSG00000137033,ENSG00000013588,ENSG00000198796,ENSG00000068079,ENSG00000168398,ENSG00000204516,ENSG00000159445,ENSG00000123610,ENSG00000196352,ENSG00000108691,ENSG00000064012,ENSG00000196126,ENSG00000164266,ENSG00000092820…
regulation of programmed cell death	GO:BP	GO:0043067	0.000169605	1603	1173	ENSG00000067066,ENSG00000119917,ENSG00000169245,ENSG00000119922,ENSG00000196954,ENSG00000142178,ENSG00000164733,ENSG00000137752,ENSG00000100219,ENSG00000115415,ENSG00000115008,ENSG00000055332,ENSG00000198796,ENSG00000168398,ENSG00000215788,ENSG00000023445,ENSG00000168404,ENSG00000108691,ENSG00000169435,ENSG00000078081,ENSG00000064012,ENSG00000131016,ENSG00000115641,ENSG00000213949,ENSG00000003400…
antigen processing and presentation of endogenous peptide antigen	GO:BP	GO:0002483	0.00018608	19	1173	ENSG00000164308,ENSG00000166710,ENSG00000204267,ENSG00000196126,ENSG00000168394,ENSG00000204632,ENSG00000204525,ENSG00000206503,ENSG00000234745,ENSG00000204642
positive regulation of cytokine production involved in immune response	GO:BP	GO:0002720	0.000201795	64	1173	ENSG00000179630,ENSG00000166710,ENSG00000134321,ENSG00000196352,ENSG00000115594,ENSG00000107201,ENSG00000150782,ENSG00000204632,ENSG00000125538,ENSG00000172243,ENSG00000164251,ENSG00000206503,ENSG00000127666,ENSG00000115604,ENSG00000204642,ENSG00000159674,ENSG00000162511,ENSG00000136869
regulation of adaptive immune response based on somatic recombination of immune receptors built from immunoglobulin superfamily domains	GO:BP	GO:0002822	0.000207662	157	1173	ENSG00000125730,ENSG00000166710,ENSG00000134321,ENSG00000137033,ENSG00000196352,ENSG00000115594,ENSG00000196126,ENSG00000168685,ENSG00000150782,ENSG00000204632,ENSG00000135046,ENSG00000125538,ENSG00000077238,ENSG00000144802,ENSG00000118503,ENSG00000153029,ENSG00000079385,ENSG00000206503,ENSG00000115604,ENSG00000234745,ENSG00000158473,ENSG00000204642,ENSG00000120217,ENSG00000116711,ENSG00000129465…
negative regulation of innate immune response	GO:BP	GO:0045824	0.000212004	71	1173	ENSG00000089127,ENSG00000111331,ENSG00000163565,ENSG00000123609,ENSG00000173193,ENSG00000140853,ENSG00000204632,ENSG00000187608,ENSG00000184979,ENSG00000108771,ENSG00000170542,ENSG00000118503,ENSG00000079385,ENSG00000206503,ENSG00000132170,ENSG00000234745,ENSG00000204642,ENSG00000153283,ENSG00000175899
regulation of vasculature development	GO:BP	GO:1901342	0.000217877	367	1173	ENSG00000067066,ENSG00000125730,ENSG00000169245,ENSG00000100219,ENSG00000115415,ENSG00000169429,ENSG00000115008,ENSG00000159216,ENSG00000171860,ENSG00000164342,ENSG00000137801,ENSG00000128052,ENSG00000139567,ENSG00000106366,ENSG00000204632,ENSG00000125538,ENSG00000118503,ENSG00000120156,ENSG00000079385,ENSG00000133048,ENSG00000134954,ENSG00000148848,ENSG00000138772,ENSG00000109854,ENSG00000165757…
regulation of interferon-gamma production	GO:BP	GO:0032649	0.000220989	116	1173	ENSG00000137033,ENSG00000115594,ENSG00000196126,ENSG00000164342,ENSG00000150782,ENSG00000187608,ENSG00000125538,ENSG00000074966,ENSG00000122641,ENSG00000172243,ENSG00000164251,ENSG00000206503,ENSG00000107738,ENSG00000115604,ENSG00000105246,ENSG00000103490,ENSG00000120217,ENSG00000231389,ENSG00000153283,ENSG00000170458,ENSG00000129465,ENSG00000162511,ENSG00000012504,ENSG00000136869,ENSG00000115602
regulation of hormone levels	GO:BP	GO:0010817	0.000229931	538	1173	ENSG00000053438,ENSG00000164733,ENSG00000144452,ENSG00000196620,ENSG00000123104,ENSG00000156675,ENSG00000196126,ENSG00000135047,ENSG00000197635,ENSG00000163399,ENSG00000196549,ENSG00000003147,ENSG00000005513,ENSG00000135046,ENSG00000125538,ENSG00000112964,ENSG00000155093,ENSG00000122641,ENSG00000118640,ENSG00000101160,ENSG00000144891,ENSG00000042832,ENSG00000184163,ENSG00000197888,ENSG00000182759…
morphogenesis of a branching epithelium	GO:BP	GO:0061138	0.000231077	184	1173	ENSG00000008710,ENSG00000041982,ENSG00000128052,ENSG00000005513,ENSG00000198435,ENSG00000198959,ENSG00000101160,ENSG00000111424,ENSG00000105976,ENSG00000066056,ENSG00000183117,ENSG00000168743,ENSG00000149418,ENSG00000118526,ENSG00000140285,ENSG00000109321,ENSG00000115596,ENSG00000167034,ENSG00000103811,ENSG00000105989,ENSG00000105329,ENSG00000184292,ENSG00000170381,ENSG00000073282,ENSG00000103067…
negative regulation of cell adhesion	GO:BP	GO:0007162	0.000255044	308	1173	ENSG00000144452,ENSG00000159216,ENSG00000196126,ENSG00000117228,ENSG00000133661,ENSG00000137801,ENSG00000147889,ENSG00000041982,ENSG00000139567,ENSG00000111348,ENSG00000106366,ENSG00000204632,ENSG00000111863,ENSG00000135046,ENSG00000198435,ENSG00000089327,ENSG00000077238,ENSG00000125347,ENSG00000089692,ENSG00000079385,ENSG00000137507,ENSG00000107738,ENSG00000197971,ENSG00000039068,ENSG00000128567…
response to endogenous stimulus	GO:BP	GO:0009719	0.000256854	1729	1173	ENSG00000280789,ENSG00000065833,ENSG00000068078,ENSG00000196954,ENSG00000164733,ENSG00000147883,ENSG00000100219,ENSG00000163131,ENSG00000115415,ENSG00000169429,ENSG00000166148,ENSG00000143545,ENSG00000159216,ENSG00000123104,ENSG00000108691,ENSG00000092820,ENSG00000135047,ENSG00000163399,ENSG00000115641,ENSG00000137801,ENSG00000204531,ENSG00000198840,ENSG00000041982,ENSG00000139567,ENSG00000136943…
interferon-gamma production	GO:BP	GO:0032609	0.000264005	117	1173	ENSG00000137033,ENSG00000115594,ENSG00000196126,ENSG00000164342,ENSG00000150782,ENSG00000187608,ENSG00000125538,ENSG00000074966,ENSG00000122641,ENSG00000172243,ENSG00000164251,ENSG00000206503,ENSG00000107738,ENSG00000115604,ENSG00000105246,ENSG00000103490,ENSG00000120217,ENSG00000231389,ENSG00000153283,ENSG00000170458,ENSG00000129465,ENSG00000162511,ENSG00000012504,ENSG00000136869,ENSG00000115602
apoptotic signaling pathway	GO:BP	GO:0097190	0.000310341	609	1173	ENSG00000067066,ENSG00000163565,ENSG00000068078,ENSG00000196954,ENSG00000137752,ENSG00000100219,ENSG00000115008,ENSG00000137033,ENSG00000168398,ENSG00000215788,ENSG00000064012,ENSG00000003400,ENSG00000164342,ENSG00000126709,ENSG00000137801,ENSG00000188763,ENSG00000142676,ENSG00000188611,ENSG00000147889,ENSG00000175793,ENSG00000067182,ENSG00000106366,ENSG00000176697,ENSG00000165949,ENSG00000125538…
negative regulation of endopeptidase activity	GO:BP	GO:0010951	0.000336451	252	1173	ENSG00000125730,ENSG00000163565,ENSG00000130303,ENSG00000023445,ENSG00000079257,ENSG00000078081,ENSG00000164266,ENSG00000105825,ENSG00000126709,ENSG00000137801,ENSG00000175793,ENSG00000106366,ENSG00000003436,ENSG00000264230,ENSG00000124107,ENSG00000156535,ENSG00000170542,ENSG00000163586,ENSG00000124116,ENSG00000224389,ENSG00000100985,ENSG00000265190,ENSG00000021355,ENSG00000118849,ENSG00000240583…
morphogenesis of an epithelium	GO:BP	GO:0002009	0.000348139	566	1173	ENSG00000169245,ENSG00000128422,ENSG00000115415,ENSG00000053747,ENSG00000133816,ENSG00000008710,ENSG00000240065,ENSG00000204264,ENSG00000041982,ENSG00000128052,ENSG00000248905,ENSG00000139567,ENSG00000114315,ENSG00000005513,ENSG00000198435,ENSG00000198959,ENSG00000170561,ENSG00000101160,ENSG00000111424,ENSG00000079385,ENSG00000065320,ENSG00000139174,ENSG00000173991,ENSG00000158055,ENSG00000198719…
monocarboxylic acid transport	GO:BP	GO:0015718	0.00037422	119	1173	ENSG00000168398,ENSG00000125255,ENSG00000135046,ENSG00000125538,ENSG00000079385,ENSG00000165025,ENSG00000153246,ENSG00000168679,ENSG00000148942,ENSG00000148344,ENSG00000010379,ENSG00000163959,ENSG00000198848,ENSG00000081923,ENSG00000118777,ENSG00000116711,ENSG00000146477,ENSG00000101188,ENSG00000111181,ENSG00000012504,ENSG00000069696,ENSG00000198049,ENSG00000109062,ENSG00000168907,ENSG00000138308
extrinsic apoptotic signaling pathway	GO:BP	GO:0097191	0.000446833	226	1173	ENSG00000067066,ENSG00000068078,ENSG00000115008,ENSG00000137033,ENSG00000064012,ENSG00000164342,ENSG00000126709,ENSG00000137801,ENSG00000067182,ENSG00000106366,ENSG00000165949,ENSG00000125538,ENSG00000111321,ENSG00000122641,ENSG00000118503,ENSG00000160712,ENSG00000065361,ENSG00000103490,ENSG00000171557,ENSG00000123689,ENSG00000239697,ENSG00000006327,ENSG00000140379,ENSG00000090339,ENSG00000111057…
viral life cycle	GO:BP	GO:0019058	0.000461324	386	1173	ENSG00000089127,ENSG00000111335,ENSG00000111331,ENSG00000163565,ENSG00000157601,ENSG00000166794,ENSG00000185745,ENSG00000164733,ENSG00000105939,ENSG00000134321,ENSG00000148175,ENSG00000135114,ENSG00000169429,ENSG00000130303,ENSG00000106785,ENSG00000055332,ENSG00000196352,ENSG00000108691,ENSG00000239713,ENSG00000130813,ENSG00000185885,ENSG00000078081,ENSG00000188313,ENSG00000196126,ENSG00000135047…
positive regulation of vasculature development	GO:BP	GO:1904018	0.000506309	190	1173	ENSG00000125730,ENSG00000100219,ENSG00000169429,ENSG00000115008,ENSG00000159216,ENSG00000171860,ENSG00000164342,ENSG00000137801,ENSG00000128052,ENSG00000139567,ENSG00000106366,ENSG00000125538,ENSG00000120156,ENSG00000133048,ENSG00000134954,ENSG00000148848,ENSG00000138772,ENSG00000165757,ENSG00000164619,ENSG00000171236,ENSG00000198719,ENSG00000066056,ENSG00000102755,ENSG00000240583,ENSG00000239697…
positive regulation of angiogenesis	GO:BP	GO:0045766	0.000506309	190	1173	ENSG00000125730,ENSG00000100219,ENSG00000169429,ENSG00000115008,ENSG00000159216,ENSG00000171860,ENSG00000164342,ENSG00000137801,ENSG00000128052,ENSG00000139567,ENSG00000106366,ENSG00000125538,ENSG00000120156,ENSG00000133048,ENSG00000134954,ENSG00000148848,ENSG00000138772,ENSG00000165757,ENSG00000164619,ENSG00000171236,ENSG00000198719,ENSG00000066056,ENSG00000102755,ENSG00000240583,ENSG00000239697…
positive regulation of leukocyte proliferation	GO:BP	GO:0070665	0.000547045	155	1173	ENSG00000130303,ENSG00000115008,ENSG00000196352,ENSG00000150782,ENSG00000114315,ENSG00000198286,ENSG00000135046,ENSG00000125538,ENSG00000165025,ENSG00000206503,ENSG00000109743,ENSG00000254087,ENSG00000127666,ENSG00000004468,ENSG00000134352,ENSG00000105246,ENSG00000103490,ENSG00000158473,ENSG00000120217,ENSG00000114455,ENSG00000134258,ENSG00000231389,ENSG00000125726,ENSG00000104432,ENSG00000101017…
regulation of catalytic activity	GO:BP	GO:0050790	0.000572565	2452	1173	ENSG00000089127,ENSG00000274512,ENSG00000111335,ENSG00000111331,ENSG00000138496,ENSG00000125730,ENSG00000163565,ENSG00000171798,ENSG00000169245,ENSG00000133321,ENSG00000068078,ENSG00000185745,ENSG00000164733,ENSG00000137752,ENSG00000147883,ENSG00000163840,ENSG00000203896,ENSG00000274611,ENSG00000135114,ENSG00000147459,ENSG00000130303,ENSG00000103254,ENSG00000181634,ENSG00000115009,ENSG00000047365…
regulation of myeloid leukocyte mediated immunity	GO:BP	GO:0002886	0.000639578	55	1173	ENSG00000125730,ENSG00000107201,ENSG00000118640,ENSG00000077238,ENSG00000165025,ENSG00000164251,ENSG00000254087,ENSG00000127666,ENSG00000169403,ENSG00000128340,ENSG00000204936,ENSG00000100292,ENSG00000127507,ENSG00000133246,ENSG00000011600,ENSG00000103241
cellular response to tumor necrosis factor	GO:BP	GO:0071356	0.00067014	308	1173	ENSG00000196954,ENSG00000137752,ENSG00000115415,ENSG00000169429,ENSG00000181634,ENSG00000115009,ENSG00000162645,ENSG00000215788,ENSG00000148346,ENSG00000023445,ENSG00000108691,ENSG00000049249,ENSG00000064012,ENSG00000117228,ENSG00000131016,ENSG00000137801,ENSG00000240065,ENSG00000204264,ENSG00000067182,ENSG00000111321,ENSG00000118503,ENSG00000133048,ENSG00000165025,ENSG00000164251,ENSG00000169756…
regulation of cellular process	GO:BP	GO:0050794	0.000687373	11517	1173	ENSG00000155542,ENSG00000089127,ENSG00000053438,ENSG00000067066,ENSG00000280789,ENSG00000119917,ENSG00000132530,ENSG00000162704,ENSG00000164308,ENSG00000111335,ENSG00000111331,ENSG00000179630,ENSG00000138496,ENSG00000135373,ENSG00000115267,ENSG00000143870,ENSG00000125730,ENSG00000163565,ENSG00000171798,ENSG00000121413,ENSG00000123609,ENSG00000145623,ENSG00000157601,ENSG00000169245,ENSG00000133321…
fibrinolysis	GO:BP	GO:0042730	0.000692801	26	1173	ENSG00000137801,ENSG00000106366,ENSG00000104368,ENSG00000122861,ENSG00000078098,ENSG00000171557,ENSG00000164344,ENSG00000178726,ENSG00000197632,ENSG00000171560,ENSG00000171564
antigen processing and presentation of endogenous antigen	GO:BP	GO:0019883	0.000692801	26	1173	ENSG00000164308,ENSG00000166710,ENSG00000204267,ENSG00000196126,ENSG00000168394,ENSG00000204632,ENSG00000204525,ENSG00000206503,ENSG00000234745,ENSG00000158473,ENSG00000204642
regulation of inflammatory response	GO:BP	GO:0050727	0.000693495	565	1173	ENSG00000179630,ENSG00000125730,ENSG00000123609,ENSG00000145623,ENSG00000196954,ENSG00000137752,ENSG00000137033,ENSG00000068079,ENSG00000023445,ENSG00000123610,ENSG00000115594,ENSG00000196126,ENSG00000164342,ENSG00000150782,ENSG00000067182,ENSG00000106366,ENSG00000184979,ENSG00000135046,ENSG00000125538,ENSG00000198959,ENSG00000104415,ENSG00000118640,ENSG00000163220,ENSG00000184584,ENSG00000144802…
positive regulation of T cell activation	GO:BP	GO:0050870	0.000743615	221	1173	ENSG00000100219,ENSG00000115008,ENSG00000159216,ENSG00000196352,ENSG00000108691,ENSG00000196126,ENSG00000197635,ENSG00000168685,ENSG00000150782,ENSG00000114315,ENSG00000204632,ENSG00000198286,ENSG00000135046,ENSG00000125538,ENSG00000077238,ENSG00000144802,ENSG00000165025,ENSG00000206503,ENSG00000254087,ENSG00000107738,ENSG00000134352,ENSG00000105246,ENSG00000103490,ENSG00000100097,ENSG00000158473…
surfactant homeostasis	GO:BP	GO:0043129	0.000802541	13	1173	ENSG00000089127,ENSG00000144452,ENSG00000133661,ENSG00000131400,ENSG00000115221,ENSG00000116016,ENSG00000103811,ENSG00000105329
regulation of peptidyl-tyrosine phosphorylation	GO:BP	GO:0050730	0.000804304	270	1173	ENSG00000138496,ENSG00000173193,ENSG00000068078,ENSG00000013588,ENSG00000164266,ENSG00000150782,ENSG00000067182,ENSG00000114315,ENSG00000176697,ENSG00000112964,ENSG00000172243,ENSG00000174808,ENSG00000140575,ENSG00000165025,ENSG00000160712,ENSG00000109743,ENSG00000254087,ENSG00000131370,ENSG00000277363,ENSG00000259207,ENSG00000153064,ENSG00000134352,ENSG00000065361,ENSG00000140285,ENSG00000109321…
positive regulation of leukocyte activation	GO:BP	GO:0002696	0.000809914	414	1173	ENSG00000100219,ENSG00000115008,ENSG00000137033,ENSG00000159216,ENSG00000196352,ENSG00000108691,ENSG00000196126,ENSG00000197635,ENSG00000137801,ENSG00000168685,ENSG00000150782,ENSG00000114315,ENSG00000204632,ENSG00000198286,ENSG00000135046,ENSG00000125538,ENSG00000118640,ENSG00000077238,ENSG00000144802,ENSG00000172243,ENSG00000165025,ENSG00000164251,ENSG00000206503,ENSG00000134470,ENSG00000109743…
lipid transport	GO:BP	GO:0006869	0.000809914	414	1173	ENSG00000221963,ENSG00000100342,ENSG00000144452,ENSG00000168398,ENSG00000050405,ENSG00000188313,ENSG00000137801,ENSG00000125255,ENSG00000135046,ENSG00000125538,ENSG00000122641,ENSG00000128335,ENSG00000079385,ENSG00000144891,ENSG00000163586,ENSG00000085563,ENSG00000165025,ENSG00000153246,ENSG00000118322,ENSG00000259207,ENSG00000121207,ENSG00000188897,ENSG00000132170,ENSG00000148344,ENSG00000137561…
positive regulation of molecular function	GO:BP	GO:0044093	0.000853352	1774	1173	ENSG00000067066,ENSG00000274512,ENSG00000138496,ENSG00000163565,ENSG00000133321,ENSG00000068078,ENSG00000137752,ENSG00000166710,ENSG00000163840,ENSG00000163131,ENSG00000274611,ENSG00000147459,ENSG00000103254,ENSG00000181634,ENSG00000115009,ENSG00000047365,ENSG00000013588,ENSG00000106785,ENSG00000055332,ENSG00000166148,ENSG00000175538,ENSG00000168404,ENSG00000108691,ENSG00000187550,ENSG00000146376…
regulation of chemokine production	GO:BP	GO:0032642	0.000898819	100	1173	ENSG00000089127,ENSG00000111331,ENSG00000137033,ENSG00000055332,ENSG00000164342,ENSG00000150782,ENSG00000125538,ENSG00000077238,ENSG00000172243,ENSG00000165025,ENSG00000164251,ENSG00000160712,ENSG00000127666,ENSG00000197971,ENSG00000103490,ENSG00000133110,ENSG00000100292,ENSG00000104432,ENSG00000019549,ENSG00000136869,ENSG00000182578,ENSG00000115602
angiogenesis involved in wound healing	GO:BP	GO:0060055	0.000953351	32	1173	ENSG00000100219,ENSG00000128052,ENSG00000106366,ENSG00000118503,ENSG00000076706,ENSG00000134954,ENSG00000259207,ENSG00000086062,ENSG00000173083,ENSG00000112562,ENSG00000012779,ENSG00000219438
ion transport	GO:BP	GO:0006811	0.00101386	1610	1173	ENSG00000169245,ENSG00000142178,ENSG00000083454,ENSG00000166710,ENSG00000100342,ENSG00000203896,ENSG00000163131,ENSG00000148175,ENSG00000103254,ENSG00000144452,ENSG00000166148,ENSG00000175538,ENSG00000168398,ENSG00000148346,ENSG00000204267,ENSG00000123104,ENSG00000108691,ENSG00000119899,ENSG00000148834,ENSG00000164266,ENSG00000008710,ENSG00000198515,ENSG00000163399,ENSG00000198712,ENSG00000166920…
positive regulation of response to biotic stimulus	GO:BP	GO:0002833	0.00105176	253	1173	ENSG00000138496,ENSG00000163565,ENSG00000123609,ENSG00000105939,ENSG00000137628,ENSG00000135114,ENSG00000140853,ENSG00000068079,ENSG00000188313,ENSG00000196126,ENSG00000240065,ENSG00000204264,ENSG00000204632,ENSG00000198286,ENSG00000074966,ENSG00000169876,ENSG00000154451,ENSG00000184584,ENSG00000108771,ENSG00000153029,ENSG00000089692,ENSG00000145113,ENSG00000263528,ENSG00000165025,ENSG00000164251…
regulation of apoptotic process	GO:BP	GO:0042981	0.00107555	1560	1173	ENSG00000067066,ENSG00000119917,ENSG00000169245,ENSG00000119922,ENSG00000196954,ENSG00000142178,ENSG00000164733,ENSG00000137752,ENSG00000100219,ENSG00000115415,ENSG00000115008,ENSG00000055332,ENSG00000198796,ENSG00000168398,ENSG00000215788,ENSG00000023445,ENSG00000108691,ENSG00000169435,ENSG00000078081,ENSG00000064012,ENSG00000131016,ENSG00000115641,ENSG00000213949,ENSG00000003400,ENSG00000164342…
chemokine production	GO:BP	GO:0032602	0.00107977	101	1173	ENSG00000089127,ENSG00000111331,ENSG00000137033,ENSG00000055332,ENSG00000164342,ENSG00000150782,ENSG00000125538,ENSG00000077238,ENSG00000172243,ENSG00000165025,ENSG00000164251,ENSG00000160712,ENSG00000127666,ENSG00000197971,ENSG00000103490,ENSG00000133110,ENSG00000100292,ENSG00000104432,ENSG00000019549,ENSG00000136869,ENSG00000182578,ENSG00000115602
regulation of cell killing	GO:BP	GO:0031341	0.0010827	109	1173	ENSG00000166710,ENSG00000196352,ENSG00000064012,ENSG00000196126,ENSG00000168685,ENSG00000204632,ENSG00000170542,ENSG00000153029,ENSG00000172243,ENSG00000089692,ENSG00000079385,ENSG00000165025,ENSG00000164251,ENSG00000206503,ENSG00000115607,ENSG00000173821,ENSG00000234745,ENSG00000158473,ENSG00000204642,ENSG00000090339,ENSG00000000971,ENSG00000129465,ENSG00000011600
regulation of endothelial cell apoptotic process	GO:BP	GO:2000351	0.00114748	64	1173	ENSG00000100219,ENSG00000108691,ENSG00000137801,ENSG00000128052,ENSG00000106366,ENSG00000204632,ENSG00000115232,ENSG00000118503,ENSG00000120156,ENSG00000171557,ENSG00000196139,ENSG00000131477,ENSG00000090339,ENSG00000174807,ENSG00000101017,ENSG00000171560,ENSG00000171564
negative regulation of cell activation	GO:BP	GO:0050866	0.00123618	216	1173	ENSG00000159216,ENSG00000196126,ENSG00000133661,ENSG00000147889,ENSG00000204632,ENSG00000135046,ENSG00000198435,ENSG00000122641,ENSG00000077238,ENSG00000118503,ENSG00000125347,ENSG00000089692,ENSG00000079385,ENSG00000254087,ENSG00000137507,ENSG00000107738,ENSG00000153064,ENSG00000171557,ENSG00000204642,ENSG00000105329,ENSG00000120217,ENSG00000134258,ENSG00000138080,ENSG00000124145,ENSG00000100292…
neutrophil chemotaxis	GO:BP	GO:0030593	0.00129364	102	1173	ENSG00000169245,ENSG00000166794,ENSG00000163735,ENSG00000169429,ENSG00000115009,ENSG00000108691,ENSG00000197635,ENSG00000171860,ENSG00000213949,ENSG00000163739,ENSG00000163220,ENSG00000081041,ENSG00000165025,ENSG00000109743,ENSG00000169248,ENSG00000143546,ENSG00000128340,ENSG00000131981,ENSG00000105851,ENSG00000015413,ENSG00000119535,ENSG00000160593
negative regulation of peptidase activity	GO:BP	GO:0010466	0.00131371	265	1173	ENSG00000125730,ENSG00000163565,ENSG00000130303,ENSG00000023445,ENSG00000079257,ENSG00000078081,ENSG00000164266,ENSG00000105825,ENSG00000126709,ENSG00000137801,ENSG00000175793,ENSG00000106366,ENSG00000003436,ENSG00000264230,ENSG00000124107,ENSG00000156535,ENSG00000170542,ENSG00000163586,ENSG00000124116,ENSG00000224389,ENSG00000100985,ENSG00000265190,ENSG00000021355,ENSG00000118849,ENSG00000240583…
morphogenesis of a branching structure	GO:BP	GO:0001763	0.00135566	198	1173	ENSG00000008710,ENSG00000041982,ENSG00000128052,ENSG00000005513,ENSG00000198435,ENSG00000198959,ENSG00000101160,ENSG00000111424,ENSG00000105976,ENSG00000066056,ENSG00000183117,ENSG00000168743,ENSG00000149418,ENSG00000118526,ENSG00000140285,ENSG00000109321,ENSG00000115596,ENSG00000167034,ENSG00000103811,ENSG00000105989,ENSG00000105329,ENSG00000184292,ENSG00000170381,ENSG00000073282,ENSG00000103067…
positive regulation of leukocyte mediated immunity	GO:BP	GO:0002705	0.00138744	127	1173	ENSG00000125730,ENSG00000166710,ENSG00000134321,ENSG00000196352,ENSG00000115594,ENSG00000196126,ENSG00000107201,ENSG00000150782,ENSG00000204632,ENSG00000125538,ENSG00000153029,ENSG00000172243,ENSG00000089692,ENSG00000164251,ENSG00000206503,ENSG00000115607,ENSG00000127666,ENSG00000115604,ENSG00000234745,ENSG00000169403,ENSG00000158473,ENSG00000204642,ENSG00000204936,ENSG00000101017,ENSG00000011600
multi-multicellular organism process	GO:BP	GO:0044706	0.00145494	227	1173	ENSG00000243708,ENSG00000164733,ENSG00000166148,ENSG00000136943,ENSG00000111348,ENSG00000125538,ENSG00000128335,ENSG00000111424,ENSG00000134954,ENSG00000113494,ENSG00000005884,ENSG00000004468,ENSG00000100985,ENSG00000084636,ENSG00000183117,ENSG00000118785,ENSG00000148584,ENSG00000086062,ENSG00000169403,ENSG00000137673,ENSG00000132470,ENSG00000131477,ENSG00000105329,ENSG00000119699,ENSG00000087245…
multicellular organismal homeostasis	GO:BP	GO:0048871	0.00162957	533	1173	ENSG00000089127,ENSG00000166710,ENSG00000144452,ENSG00000115008,ENSG00000148346,ENSG00000112304,ENSG00000133661,ENSG00000175793,ENSG00000150782,ENSG00000125538,ENSG00000162896,ENSG00000197599,ENSG00000160180,ENSG00000077238,ENSG00000118503,ENSG00000145113,ENSG00000131400,ENSG00000160182,ENSG00000113494,ENSG00000165025,ENSG00000090382,ENSG00000162390,ENSG00000115604,ENSG00000158055,ENSG00000259207…
regulation of cell differentiation	GO:BP	GO:0045595	0.00165502	1688	1173	ENSG00000169245,ENSG00000133321,ENSG00000142178,ENSG00000166710,ENSG00000100219,ENSG00000115415,ENSG00000147459,ENSG00000144452,ENSG00000055332,ENSG00000159216,ENSG00000185885,ENSG00000064012,ENSG00000196126,ENSG00000101335,ENSG00000117228,ENSG00000135047,ENSG00000167680,ENSG00000164342,ENSG00000137801,ENSG00000240065,ENSG00000168685,ENSG00000204264,ENSG00000147889,ENSG00000175793,ENSG00000128052…
regulation of lymphocyte activation	GO:BP	GO:0051249	0.00176408	523	1173	ENSG00000100219,ENSG00000115008,ENSG00000159216,ENSG00000196352,ENSG00000108691,ENSG00000196126,ENSG00000133661,ENSG00000197635,ENSG00000168685,ENSG00000147889,ENSG00000150782,ENSG00000114315,ENSG00000204632,ENSG00000198286,ENSG00000135046,ENSG00000125538,ENSG00000198435,ENSG00000122641,ENSG00000077238,ENSG00000144802,ENSG00000118503,ENSG00000125347,ENSG00000172243,ENSG00000089692,ENSG00000079385…
cell adhesion mediated by integrin	GO:BP	GO:0033627	0.00176605	73	1173	ENSG00000197635,ENSG00000106366,ENSG00000137809,ENSG00000115232,ENSG00000165025,ENSG00000254087,ENSG00000259207,ENSG00000122861,ENSG00000128567,ENSG00000084636,ENSG00000168743,ENSG00000101311,ENSG00000115221,ENSG00000132470,ENSG00000090339,ENSG00000109072,ENSG00000105851,ENSG00000019549
response to interferon-alpha	GO:BP	GO:0035455	0.00181407	23	1173	ENSG00000089127,ENSG00000119917,ENSG00000119922,ENSG00000130303,ENSG00000055332,ENSG00000183486,ENSG00000185885,ENSG00000078081,ENSG00000142089,ENSG00000185201
regulation of production of molecular mediator of immune response	GO:BP	GO:0002700	0.00188316	164	1173	ENSG00000179630,ENSG00000166710,ENSG00000100219,ENSG00000134321,ENSG00000130303,ENSG00000137033,ENSG00000196352,ENSG00000115594,ENSG00000107201,ENSG00000164342,ENSG00000150782,ENSG00000204632,ENSG00000125538,ENSG00000077238,ENSG00000172243,ENSG00000164251,ENSG00000206503,ENSG00000127666,ENSG00000115604,ENSG00000204642,ENSG00000119699,ENSG00000159674,ENSG00000153283,ENSG00000100292,ENSG00000162511…
regulation of leukocyte degranulation	GO:BP	GO:0043300	0.00197009	46	1173	ENSG00000118640,ENSG00000077238,ENSG00000079385,ENSG00000165025,ENSG00000164251,ENSG00000254087,ENSG00000169403,ENSG00000204642,ENSG00000128340,ENSG00000204936,ENSG00000100292,ENSG00000127507,ENSG00000133246,ENSG00000103241
positive regulation of cell activation	GO:BP	GO:0050867	0.00204144	426	1173	ENSG00000100219,ENSG00000115008,ENSG00000137033,ENSG00000159216,ENSG00000196352,ENSG00000108691,ENSG00000196126,ENSG00000197635,ENSG00000137801,ENSG00000168685,ENSG00000150782,ENSG00000114315,ENSG00000204632,ENSG00000198286,ENSG00000135046,ENSG00000125538,ENSG00000118640,ENSG00000077238,ENSG00000144802,ENSG00000172243,ENSG00000165025,ENSG00000164251,ENSG00000206503,ENSG00000134470,ENSG00000109743…
negative regulation of immune response	GO:BP	GO:0050777	0.00213442	373	1173	ENSG00000089127,ENSG00000111331,ENSG00000163565,ENSG00000123609,ENSG00000173193,ENSG00000140853,ENSG00000137033,ENSG00000204516,ENSG00000196352,ENSG00000196126,ENSG00000168685,ENSG00000204632,ENSG00000187608,ENSG00000184979,ENSG00000135046,ENSG00000077238,ENSG00000108771,ENSG00000170542,ENSG00000118503,ENSG00000079385,ENSG00000065325,ENSG00000165025,ENSG00000206503,ENSG00000254087,ENSG00000168542…
negative regulation of cell population proliferation	GO:BP	GO:0008285	0.00214397	804	1173	ENSG00000119917,ENSG00000123609,ENSG00000133321,ENSG00000163191,ENSG00000166710,ENSG00000147883,ENSG00000115415,ENSG00000169429,ENSG00000115008,ENSG00000137033,ENSG00000055332,ENSG00000068079,ENSG00000108691,ENSG00000049249,ENSG00000185885,ENSG00000196126,ENSG00000133661,ENSG00000213949,ENSG00000137801,ENSG00000147889,ENSG00000175793,ENSG00000146674,ENSG00000139567,ENSG00000163739,ENSG00000114315…
apoptotic process	GO:BP	GO:0006915	0.0021519	1998	1173	ENSG00000067066,ENSG00000119917,ENSG00000132530,ENSG00000163565,ENSG00000157601,ENSG00000169245,ENSG00000119922,ENSG00000068078,ENSG00000196954,ENSG00000142178,ENSG00000164733,ENSG00000137752,ENSG00000100219,ENSG00000115415,ENSG00000189334,ENSG00000181634,ENSG00000115008,ENSG00000137033,ENSG00000055332,ENSG00000132507,ENSG00000198796,ENSG00000168398,ENSG00000215788,ENSG00000148346,ENSG00000159445…
epithelial cell proliferation	GO:BP	GO:0050673	0.00224273	460	1173	ENSG00000135373,ENSG00000166710,ENSG00000147883,ENSG00000100219,ENSG00000115415,ENSG00000108691,ENSG00000137801,ENSG00000175793,ENSG00000128052,ENSG00000146674,ENSG00000139567,ENSG00000114315,ENSG00000115232,ENSG00000198435,ENSG00000170477,ENSG00000156535,ENSG00000118503,ENSG00000120156,ENSG00000111424,ENSG00000079385,ENSG00000144891,ENSG00000091136,ENSG00000165757,ENSG00000259207,ENSG00000164619…
neutrophil migration	GO:BP	GO:1990266	0.00236406	122	1173	ENSG00000169245,ENSG00000166794,ENSG00000163735,ENSG00000169429,ENSG00000115009,ENSG00000108691,ENSG00000115594,ENSG00000197635,ENSG00000171860,ENSG00000213949,ENSG00000163739,ENSG00000163220,ENSG00000081041,ENSG00000165025,ENSG00000109743,ENSG00000169248,ENSG00000143546,ENSG00000128340,ENSG00000204936,ENSG00000131981,ENSG00000105851,ENSG00000015413,ENSG00000119535,ENSG00000160593
heterotypic cell-cell adhesion	GO:BP	GO:0034113	0.00236509	60	1173	ENSG00000086548,ENSG00000125538,ENSG00000115232,ENSG00000046604,ENSG00000259207,ENSG00000197971,ENSG00000163606,ENSG00000134755,ENSG00000057294,ENSG00000171557,ENSG00000158473,ENSG00000096696,ENSG00000026508,ENSG00000112378,ENSG00000171560,ENSG00000171564
negative regulation of biological process	GO:BP	GO:0048519	0.00237247	5861	1173	ENSG00000089127,ENSG00000067066,ENSG00000119917,ENSG00000111335,ENSG00000111331,ENSG00000138496,ENSG00000115267,ENSG00000125730,ENSG00000163565,ENSG00000123609,ENSG00000157601,ENSG00000169245,ENSG00000163682,ENSG00000133321,ENSG00000173193,ENSG00000170275,ENSG00000068078,ENSG00000142178,ENSG00000185745,ENSG00000105939,ENSG00000163191,ENSG00000166710,ENSG00000147883,ENSG00000163840,ENSG00000100219…
collagen catabolic process	GO:BP	GO:0030574	0.00263971	47	1173	ENSG00000196611,ENSG00000164733,ENSG00000163131,ENSG00000135047,ENSG00000107738,ENSG00000100985,ENSG00000078098,ENSG00000166670,ENSG00000137673,ENSG00000087245,ENSG00000204291,ENSG00000271447,ENSG00000198598,ENSG00000275896
intracellular signal transduction	GO:BP	GO:0035556	0.00267749	2886	1173	ENSG00000155542,ENSG00000067066,ENSG00000111331,ENSG00000179630,ENSG00000115267,ENSG00000163565,ENSG00000171798,ENSG00000123609,ENSG00000075651,ENSG00000243708,ENSG00000068078,ENSG00000196954,ENSG00000142178,ENSG00000105939,ENSG00000137628,ENSG00000137752,ENSG00000083454,ENSG00000100219,ENSG00000203896,ENSG00000115415,ENSG00000135114,ENSG00000169429,ENSG00000147459,ENSG00000130303,ENSG00000181634…
detection of other organism	GO:BP	GO:0098543	0.00274383	19	1173	ENSG00000196126,ENSG00000187908,ENSG00000172243,ENSG00000206503,ENSG00000234745,ENSG00000158473,ENSG00000174130,ENSG00000174125,ENSG00000136869
epithelial tube morphogenesis	GO:BP	GO:0060562	0.002747	334	1173	ENSG00000169245,ENSG00000133816,ENSG00000008710,ENSG00000041982,ENSG00000128052,ENSG00000248905,ENSG00000139567,ENSG00000114315,ENSG00000005513,ENSG00000198435,ENSG00000170561,ENSG00000101160,ENSG00000111424,ENSG00000065320,ENSG00000139174,ENSG00000173991,ENSG00000158055,ENSG00000198719,ENSG00000128567,ENSG00000105976,ENSG00000066056,ENSG00000183117,ENSG00000168743,ENSG00000149418,ENSG00000118526…
detection of external biotic stimulus	GO:BP	GO:0098581	0.00292947	24	1173	ENSG00000196126,ENSG00000187908,ENSG00000172243,ENSG00000206503,ENSG00000224389,ENSG00000234745,ENSG00000158473,ENSG00000174130,ENSG00000174125,ENSG00000136869
plasminogen activation	GO:BP	GO:0031639	0.00292947	24	1173	ENSG00000159216,ENSG00000137801,ENSG00000106366,ENSG00000101160,ENSG00000104368,ENSG00000122861,ENSG00000171557,ENSG00000164344,ENSG00000171560,ENSG00000171564
positive regulation of MAPK cascade	GO:BP	GO:0043410	0.00294093	542	1173	ENSG00000068078,ENSG00000115009,ENSG00000055332,ENSG00000168404,ENSG00000108691,ENSG00000187550,ENSG00000196126,ENSG00000131016,ENSG00000213949,ENSG00000164342,ENSG00000137801,ENSG00000050327,ENSG00000128052,ENSG00000146674,ENSG00000125538,ENSG00000112964,ENSG00000111321,ENSG00000172243,ENSG00000120156,ENSG00000140575,ENSG00000133048,ENSG00000263528,ENSG00000165025,ENSG00000164251,ENSG00000160712…
extracellular matrix disassembly	GO:BP	GO:0022617	0.00297286	83	1173	ENSG00000196611,ENSG00000163131,ENSG00000135047,ENSG00000197635,ENSG00000136943,ENSG00000134954,ENSG00000256812,ENSG00000100985,ENSG00000078098,ENSG00000166670,ENSG00000137673,ENSG00000087245,ENSG00000162733,ENSG00000026508,ENSG00000164344,ENSG00000275896,ENSG00000166106,ENSG00000136167,ENSG00000175899
lipid localization	GO:BP	GO:0010876	0.0029774	464	1173	ENSG00000125730,ENSG00000221963,ENSG00000100342,ENSG00000144452,ENSG00000168398,ENSG00000050405,ENSG00000188313,ENSG00000137801,ENSG00000125255,ENSG00000135046,ENSG00000125538,ENSG00000122641,ENSG00000197594,ENSG00000128335,ENSG00000079385,ENSG00000144891,ENSG00000263528,ENSG00000163586,ENSG00000085563,ENSG00000165025,ENSG00000153246,ENSG00000118322,ENSG00000259207,ENSG00000121207,ENSG00000188897…
positive regulation of lymphocyte proliferation	GO:BP	GO:0050671	0.00308675	141	1173	ENSG00000115008,ENSG00000196352,ENSG00000150782,ENSG00000114315,ENSG00000198286,ENSG00000135046,ENSG00000125538,ENSG00000165025,ENSG00000206503,ENSG00000109743,ENSG00000127666,ENSG00000004468,ENSG00000134352,ENSG00000105246,ENSG00000103490,ENSG00000158473,ENSG00000120217,ENSG00000114455,ENSG00000134258,ENSG00000231389,ENSG00000125726,ENSG00000104432,ENSG00000101017,ENSG00000136869,ENSG00000115085…
positive regulation of production of molecular mediator of immune response	GO:BP	GO:0002702	0.00344543	116	1173	ENSG00000179630,ENSG00000166710,ENSG00000100219,ENSG00000134321,ENSG00000137033,ENSG00000196352,ENSG00000115594,ENSG00000107201,ENSG00000150782,ENSG00000204632,ENSG00000125538,ENSG00000077238,ENSG00000172243,ENSG00000164251,ENSG00000206503,ENSG00000127666,ENSG00000115604,ENSG00000204642,ENSG00000159674,ENSG00000162511,ENSG00000101017,ENSG00000136869,ENSG00000138207
enzyme linked receptor protein signaling pathway	GO:BP	GO:0007167	0.00347088	1107	1173	ENSG00000162704,ENSG00000145623,ENSG00000068078,ENSG00000147883,ENSG00000100219,ENSG00000100842,ENSG00000060140,ENSG00000013588,ENSG00000168398,ENSG00000169752,ENSG00000106541,ENSG00000103226,ENSG00000213949,ENSG00000126709,ENSG00000137801,ENSG00000137090,ENSG00000204531,ENSG00000128052,ENSG00000146674,ENSG00000095585,ENSG00000139567,ENSG00000114315,ENSG00000176697,ENSG00000125538,ENSG00000112964…
positive regulation of mononuclear cell proliferation	GO:BP	GO:0032946	0.00354974	142	1173	ENSG00000115008,ENSG00000196352,ENSG00000150782,ENSG00000114315,ENSG00000198286,ENSG00000135046,ENSG00000125538,ENSG00000165025,ENSG00000206503,ENSG00000109743,ENSG00000127666,ENSG00000004468,ENSG00000134352,ENSG00000105246,ENSG00000103490,ENSG00000158473,ENSG00000120217,ENSG00000114455,ENSG00000134258,ENSG00000231389,ENSG00000125726,ENSG00000104432,ENSG00000101017,ENSG00000136869,ENSG00000115085…
chemical homeostasis within a tissue	GO:BP	GO:0048875	0.00356877	15	1173	ENSG00000089127,ENSG00000144452,ENSG00000133661,ENSG00000131400,ENSG00000115221,ENSG00000116016,ENSG00000103811,ENSG00000105329
negative regulation of lymphocyte activation	GO:BP	GO:0051250	0.00361963	160	1173	ENSG00000159216,ENSG00000196126,ENSG00000133661,ENSG00000147889,ENSG00000204632,ENSG00000135046,ENSG00000198435,ENSG00000122641,ENSG00000077238,ENSG00000118503,ENSG00000125347,ENSG00000089692,ENSG00000079385,ENSG00000254087,ENSG00000137507,ENSG00000107738,ENSG00000153064,ENSG00000204642,ENSG00000105329,ENSG00000120217,ENSG00000134258,ENSG00000124145,ENSG00000127951,ENSG00000120337,ENSG00000162511…
endothelial cell apoptotic process	GO:BP	GO:0072577	0.00364618	69	1173	ENSG00000100219,ENSG00000108691,ENSG00000137801,ENSG00000128052,ENSG00000106366,ENSG00000204632,ENSG00000115232,ENSG00000118503,ENSG00000120156,ENSG00000171557,ENSG00000196139,ENSG00000131477,ENSG00000090339,ENSG00000174807,ENSG00000101017,ENSG00000171560,ENSG00000171564
response to mechanical stimulus	GO:BP	GO:0009612	0.00396568	217	1173	ENSG00000169245,ENSG00000137752,ENSG00000115415,ENSG00000064012,ENSG00000008710,ENSG00000163399,ENSG00000164342,ENSG00000137801,ENSG00000041982,ENSG00000067182,ENSG00000125538,ENSG00000111321,ENSG00000155657,ENSG00000148180,ENSG00000125347,ENSG00000133048,ENSG00000134954,ENSG00000136155,ENSG00000173991,ENSG00000168542,ENSG00000132170,ENSG00000100739,ENSG00000240583,ENSG00000137673,ENSG00000105329…
viral process	GO:BP	GO:0016032	0.00400894	1011	1173	ENSG00000089127,ENSG00000067066,ENSG00000111335,ENSG00000111331,ENSG00000138496,ENSG00000115267,ENSG00000163565,ENSG00000157601,ENSG00000163682,ENSG00000135899,ENSG00000166794,ENSG00000196611,ENSG00000185745,ENSG00000164733,ENSG00000105939,ENSG00000166710,ENSG00000163840,ENSG00000134321,ENSG00000115415,ENSG00000148175,ENSG00000135114,ENSG00000169429,ENSG00000130303,ENSG00000106785,ENSG00000055332…
positive regulation of tumor necrosis factor production	GO:BP	GO:0032760	0.00442547	101	1173	ENSG00000089127,ENSG00000111335,ENSG00000111331,ENSG00000115267,ENSG00000115008,ENSG00000137033,ENSG00000107201,ENSG00000131016,ENSG00000164342,ENSG00000137801,ENSG00000172247,ENSG00000172243,ENSG00000165025,ENSG00000127666,ENSG00000103490,ENSG00000169403,ENSG00000159674,ENSG00000170458,ENSG00000174125,ENSG00000136869,ENSG00000011600
platelet degranulation	GO:BP	GO:0002576	0.00502684	127	1173	ENSG00000198734,ENSG00000137801,ENSG00000106366,ENSG00000155657,ENSG00000156535,ENSG00000165025,ENSG00000254087,ENSG00000259207,ENSG00000112419,ENSG00000124491,ENSG00000171557,ENSG00000108679,ENSG00000119699,ENSG00000250722,ENSG00000162267,ENSG00000041353,ENSG00000113140,ENSG00000197249,ENSG00000163631,ENSG00000198113,ENSG00000129167,ENSG00000171560,ENSG00000175899,ENSG00000171564
antigen processing and presentation of exogenous peptide antigen via MHC class I, TAP-independent	GO:BP	GO:0002480	0.0050438	8	1173	ENSG00000166710,ENSG00000204632,ENSG00000204525,ENSG00000206503,ENSG00000234745,ENSG00000204642
lymphocyte differentiation	GO:BP	GO:0030098	0.00634222	387	1173	ENSG00000166710,ENSG00000100219,ENSG00000134321,ENSG00000106003,ENSG00000115008,ENSG00000159216,ENSG00000196126,ENSG00000135047,ENSG00000188763,ENSG00000168685,ENSG00000147889,ENSG00000150782,ENSG00000095585,ENSG00000204632,ENSG00000198286,ENSG00000135046,ENSG00000125538,ENSG00000115232,ENSG00000198435,ENSG00000122641,ENSG00000077238,ENSG00000144802,ENSG00000153029,ENSG00000125347,ENSG00000089692…
homotypic cell-cell adhesion	GO:BP	GO:0034109	0.0063445	87	1173	ENSG00000101335,ENSG00000046604,ENSG00000079385,ENSG00000165025,ENSG00000254087,ENSG00000159176,ENSG00000259207,ENSG00000134755,ENSG00000057294,ENSG00000145794,ENSG00000171557,ENSG00000105388,ENSG00000100097,ENSG00000096696,ENSG00000173918,ENSG00000105851,ENSG00000171560,ENSG00000187800,ENSG00000171564
skeletal system development	GO:BP	GO:0001501	0.00644989	509	1173	ENSG00000166794,ENSG00000068078,ENSG00000159216,ENSG00000008710,ENSG00000248905,ENSG00000139567,ENSG00000078399,ENSG00000112964,ENSG00000198959,ENSG00000104415,ENSG00000197599,ENSG00000113722,ENSG00000120156,ENSG00000111424,ENSG00000133048,ENSG00000139329,ENSG00000168542,ENSG00000006747,ENSG00000100985,ENSG00000162367,ENSG00000049089,ENSG00000248746,ENSG00000164692,ENSG00000124813,ENSG00000164853…
ion homeostasis	GO:BP	GO:0050801	0.00662177	814	1173	ENSG00000179630,ENSG00000169245,ENSG00000083454,ENSG00000166710,ENSG00000203896,ENSG00000189334,ENSG00000115008,ENSG00000125144,ENSG00000166148,ENSG00000168398,ENSG00000148346,ENSG00000123104,ENSG00000196352,ENSG00000148834,ENSG00000008710,ENSG00000163399,ENSG00000171860,ENSG00000126709,ENSG00000188763,ENSG00000128052,ENSG00000104369,ENSG00000055732,ENSG00000006283,ENSG00000198959,ENSG00000163220…
negative regulation of leukocyte activation	GO:BP	GO:0002695	0.00669766	193	1173	ENSG00000159216,ENSG00000196126,ENSG00000133661,ENSG00000147889,ENSG00000204632,ENSG00000135046,ENSG00000198435,ENSG00000122641,ENSG00000077238,ENSG00000118503,ENSG00000125347,ENSG00000089692,ENSG00000079385,ENSG00000254087,ENSG00000137507,ENSG00000107738,ENSG00000153064,ENSG00000204642,ENSG00000105329,ENSG00000120217,ENSG00000134258,ENSG00000124145,ENSG00000100292,ENSG00000127951,ENSG00000120337…
hormone metabolic process	GO:BP	GO:0042445	0.00681639	232	1173	ENSG00000164733,ENSG00000196620,ENSG00000135047,ENSG00000163399,ENSG00000196549,ENSG00000112964,ENSG00000101160,ENSG00000042832,ENSG00000197888,ENSG00000248144,ENSG00000136931,ENSG00000122787,ENSG00000198074,ENSG00000121207,ENSG00000170786,ENSG00000106258,ENSG00000140274,ENSG00000118785,ENSG00000170820,ENSG00000163803,ENSG00000198848,ENSG00000073737,ENSG00000196139,ENSG00000184254,ENSG00000140279…
response to retinoic acid	GO:BP	GO:0032526	0.00687149	112	1173	ENSG00000067066,ENSG00000204516,ENSG00000041982,ENSG00000254087,ENSG00000004468,ENSG00000121207,ENSG00000132170,ENSG00000148344,ENSG00000066056,ENSG00000240583,ENSG00000115596,ENSG00000103811,ENSG00000188064,ENSG00000105989,ENSG00000108576,ENSG00000179046,ENSG00000075290,ENSG00000120899,ENSG00000108821,ENSG00000138207,ENSG00000188910,ENSG00000165474
integrin-mediated signaling pathway	GO:BP	GO:0007229	0.00687149	112	1173	ENSG00000053747,ENSG00000213949,ENSG00000187608,ENSG00000137809,ENSG00000115232,ENSG00000074966,ENSG00000079385,ENSG00000148848,ENSG00000165025,ENSG00000109743,ENSG00000005884,ENSG00000169756,ENSG00000168542,ENSG00000259207,ENSG00000084636,ENSG00000101311,ENSG00000115221,ENSG00000132470,ENSG00000079112,ENSG00000204936,ENSG00000120899,ENSG00000133246
entry into host	GO:BP	GO:0044409	0.0069331	156	1173	ENSG00000164733,ENSG00000169429,ENSG00000106785,ENSG00000196352,ENSG00000185885,ENSG00000188313,ENSG00000196126,ENSG00000135047,ENSG00000197635,ENSG00000142089,ENSG00000137648,ENSG00000118640,ENSG00000112343,ENSG00000148180,ENSG00000204616,ENSG00000259207,ENSG00000039068,ENSG00000105976,ENSG00000132274,ENSG00000115221,ENSG00000100097,ENSG00000090339,ENSG00000184697,ENSG00000179046,ENSG00000185201…
gland development	GO:BP	GO:0048732	0.00694862	443	1173	ENSG00000111335,ENSG00000100219,ENSG00000008710,ENSG00000198712,ENSG00000041982,ENSG00000114315,ENSG00000135046,ENSG00000078399,ENSG00000198959,ENSG00000118503,ENSG00000111424,ENSG00000079385,ENSG00000134954,ENSG00000042832,ENSG00000065320,ENSG00000113494,ENSG00000168267,ENSG00000136931,ENSG00000039068,ENSG00000105976,ENSG00000183117,ENSG00000064270,ENSG00000118526,ENSG00000140285,ENSG00000109321…
positive regulation of adaptive immune response	GO:BP	GO:0002821	0.0072811	104	1173	ENSG00000125730,ENSG00000166710,ENSG00000134321,ENSG00000196352,ENSG00000115594,ENSG00000196126,ENSG00000150782,ENSG00000125538,ENSG00000144802,ENSG00000153029,ENSG00000206503,ENSG00000115604,ENSG00000134352,ENSG00000234745,ENSG00000103490,ENSG00000158473,ENSG00000204642,ENSG00000120217,ENSG00000116711,ENSG00000101017,ENSG00000179344
gland morphogenesis	GO:BP	GO:0022612	0.00738818	121	1173	ENSG00000100219,ENSG00000041982,ENSG00000198959,ENSG00000118503,ENSG00000111424,ENSG00000079385,ENSG00000065320,ENSG00000183117,ENSG00000140285,ENSG00000109321,ENSG00000167034,ENSG00000105329,ENSG00000119699,ENSG00000140279,ENSG00000073282,ENSG00000213145,ENSG00000103067,ENSG00000163235,ENSG00000163435,ENSG00000109062,ENSG00000135960,ENSG00000159184,ENSG00000182578
positive regulation of macromolecule metabolic process	GO:BP	GO:0010604	0.00741387	3568	1173	ENSG00000089127,ENSG00000067066,ENSG00000280789,ENSG00000111335,ENSG00000111331,ENSG00000179630,ENSG00000138496,ENSG00000135373,ENSG00000115267,ENSG00000125730,ENSG00000163565,ENSG00000171798,ENSG00000123609,ENSG00000169245,ENSG00000173193,ENSG00000075651,ENSG00000068078,ENSG00000128422,ENSG00000105939,ENSG00000137752,ENSG00000166710,ENSG00000147883,ENSG00000163840,ENSG00000100219,ENSG00000134321…
odontogenesis	GO:BP	GO:0042476	0.00773257	130	1173	ENSG00000041982,ENSG00000106366,ENSG00000197599,ENSG00000122641,ENSG00000064218,ENSG00000091136,ENSG00000164692,ENSG00000124813,ENSG00000240583,ENSG00000115596,ENSG00000135925,ENSG00000115221,ENSG00000189120,ENSG00000105329,ENSG00000119699,ENSG00000073282,ENSG00000174792,ENSG00000112378,ENSG00000164093,ENSG00000164107,ENSG00000108821,ENSG00000135960,ENSG00000113196,ENSG00000119535
cellular chemical homeostasis	GO:BP	GO:0055082	0.00792155	854	1173	ENSG00000179630,ENSG00000169245,ENSG00000083454,ENSG00000100219,ENSG00000203896,ENSG00000144452,ENSG00000115008,ENSG00000125144,ENSG00000166148,ENSG00000168398,ENSG00000148346,ENSG00000123104,ENSG00000196352,ENSG00000148834,ENSG00000196126,ENSG00000008710,ENSG00000163399,ENSG00000171860,ENSG00000188763,ENSG00000104369,ENSG00000055732,ENSG00000155093,ENSG00000198959,ENSG00000163220,ENSG00000197594…
positive regulation of tyrosine phosphorylation of STAT protein	GO:BP	GO:0042531	0.00844674	73	1173	ENSG00000138496,ENSG00000173193,ENSG00000068078,ENSG00000150782,ENSG00000067182,ENSG00000114315,ENSG00000112964,ENSG00000160712,ENSG00000254087,ENSG00000134352,ENSG00000197921,ENSG00000122025,ENSG00000184557,ENSG00000120337,ENSG00000101017,ENSG00000182578,ENSG00000130427
positive regulation of tumor necrosis factor superfamily cytokine production	GO:BP	GO:1903557	0.0085539	105	1173	ENSG00000089127,ENSG00000111335,ENSG00000111331,ENSG00000115267,ENSG00000115008,ENSG00000137033,ENSG00000107201,ENSG00000131016,ENSG00000164342,ENSG00000137801,ENSG00000172247,ENSG00000172243,ENSG00000165025,ENSG00000127666,ENSG00000103490,ENSG00000169403,ENSG00000159674,ENSG00000170458,ENSG00000174125,ENSG00000136869,ENSG00000011600
positive regulation of metabolic process	GO:BP	GO:0009893	0.00875098	3873	1173	ENSG00000089127,ENSG00000067066,ENSG00000280789,ENSG00000111335,ENSG00000111331,ENSG00000179630,ENSG00000138496,ENSG00000135373,ENSG00000115267,ENSG00000125730,ENSG00000163565,ENSG00000171798,ENSG00000123609,ENSG00000169245,ENSG00000173193,ENSG00000075651,ENSG00000068078,ENSG00000128422,ENSG00000105939,ENSG00000137752,ENSG00000166710,ENSG00000147883,ENSG00000163840,ENSG00000100219,ENSG00000134321…
regulation of intracellular signal transduction	GO:BP	GO:1902531	0.00917128	1883	1173	ENSG00000155542,ENSG00000123609,ENSG00000068078,ENSG00000105939,ENSG00000137628,ENSG00000137752,ENSG00000083454,ENSG00000100219,ENSG00000203896,ENSG00000115415,ENSG00000135114,ENSG00000130303,ENSG00000115009,ENSG00000047365,ENSG00000106785,ENSG00000055332,ENSG00000068079,ENSG00000168398,ENSG00000159445,ENSG00000023445,ENSG00000168404,ENSG00000169752,ENSG00000108691,ENSG00000187550,ENSG00000146376…
positive regulation of secretion by cell	GO:BP	GO:1903532	0.00939468	286	1173	ENSG00000053438,ENSG00000115008,ENSG00000166148,ENSG00000196126,ENSG00000092820,ENSG00000125538,ENSG00000110975,ENSG00000006283,ENSG00000122641,ENSG00000118640,ENSG00000155657,ENSG00000077238,ENSG00000184163,ENSG00000165025,ENSG00000164251,ENSG00000007516,ENSG00000004468,ENSG00000148344,ENSG00000118785,ENSG00000171557,ENSG00000001626,ENSG00000169403,ENSG00000167034,ENSG00000185149,ENSG00000204642…
T-helper 1 type immune response	GO:BP	GO:0042088	0.00945612	45	1173	ENSG00000137033,ENSG00000115594,ENSG00000196126,ENSG00000150782,ENSG00000135046,ENSG00000125538,ENSG00000077238,ENSG00000115604,ENSG00000105246,ENSG00000116711,ENSG00000136869,ENSG00000179344,ENSG00000115602
hematopoietic or lymphoid organ development	GO:BP	GO:0048534	0.0109792	984	1173	ENSG00000163565,ENSG00000166710,ENSG00000147883,ENSG00000100219,ENSG00000134321,ENSG00000115415,ENSG00000106003,ENSG00000115008,ENSG00000055332,ENSG00000125144,ENSG00000159216,ENSG00000064012,ENSG00000196126,ENSG00000101335,ENSG00000135047,ENSG00000164342,ENSG00000137801,ENSG00000240065,ENSG00000188763,ENSG00000168685,ENSG00000204264,ENSG00000147889,ENSG00000128052,ENSG00000150782,ENSG00000095585…
cellular ion homeostasis	GO:BP	GO:0006873	0.0114887	693	1173	ENSG00000179630,ENSG00000169245,ENSG00000083454,ENSG00000203896,ENSG00000115008,ENSG00000125144,ENSG00000166148,ENSG00000168398,ENSG00000148346,ENSG00000123104,ENSG00000196352,ENSG00000148834,ENSG00000008710,ENSG00000163399,ENSG00000171860,ENSG00000188763,ENSG00000104369,ENSG00000055732,ENSG00000198959,ENSG00000163220,ENSG00000197594,ENSG00000169442,ENSG00000111424,ENSG00000144891,ENSG00000091138…
negative regulation of response to biotic stimulus	GO:BP	GO:0002832	0.0117237	107	1173	ENSG00000089127,ENSG00000111331,ENSG00000163565,ENSG00000123609,ENSG00000173193,ENSG00000140853,ENSG00000204516,ENSG00000204632,ENSG00000187608,ENSG00000184979,ENSG00000108771,ENSG00000170542,ENSG00000118503,ENSG00000079385,ENSG00000206503,ENSG00000132170,ENSG00000234745,ENSG00000204642,ENSG00000153283,ENSG00000127951,ENSG00000175899
lung development	GO:BP	GO:0030324	0.0117689	179	1173	ENSG00000144452,ENSG00000106541,ENSG00000008710,ENSG00000133661,ENSG00000041982,ENSG00000114315,ENSG00000196549,ENSG00000205002,ENSG00000103196,ENSG00000101160,ENSG00000133048,ENSG00000005884,ENSG00000118526,ENSG00000140285,ENSG00000115221,ENSG00000116016,ENSG00000103811,ENSG00000188064,ENSG00000105989,ENSG00000105329,ENSG00000119699,ENSG00000103067,ENSG00000113140,ENSG00000113083,ENSG00000083307…
positive regulation of inflammatory response	GO:BP	GO:0050729	0.0117896	142	1173	ENSG00000125730,ENSG00000123609,ENSG00000145623,ENSG00000137033,ENSG00000068079,ENSG00000164342,ENSG00000150782,ENSG00000067182,ENSG00000106366,ENSG00000125538,ENSG00000198959,ENSG00000104415,ENSG00000118640,ENSG00000163220,ENSG00000144802,ENSG00000144891,ENSG00000134954,ENSG00000134352,ENSG00000143546,ENSG00000073756,ENSG00000120337,ENSG00000105851,ENSG00000184599,ENSG00000136869,ENSG00000115602
biological process involved in symbiotic interaction	GO:BP	GO:0044403	0.012109	331	1173	ENSG00000166794,ENSG00000185745,ENSG00000164733,ENSG00000166710,ENSG00000100342,ENSG00000148175,ENSG00000169429,ENSG00000106785,ENSG00000055332,ENSG00000168404,ENSG00000196352,ENSG00000185885,ENSG00000188313,ENSG00000064012,ENSG00000196126,ENSG00000135047,ENSG00000133661,ENSG00000197635,ENSG00000142089,ENSG00000137648,ENSG00000165949,ENSG00000118640,ENSG00000112343,ENSG00000148180,ENSG00000170542…
protein kinase B signaling	GO:BP	GO:0043491	0.0121814	289	1173	ENSG00000068078,ENSG00000100219,ENSG00000159445,ENSG00000169752,ENSG00000108691,ENSG00000137801,ENSG00000128052,ENSG00000150782,ENSG00000204632,ENSG00000111863,ENSG00000125538,ENSG00000120156,ENSG00000174808,ENSG00000133048,ENSG00000184163,ENSG00000133116,ENSG00000153064,ENSG00000138675,ENSG00000146242,ENSG00000105976,ENSG00000065361,ENSG00000140285,ENSG00000109321,ENSG00000196139,ENSG00000167034…
regulation of leukocyte mediated cytotoxicity	GO:BP	GO:0001910	0.0125385	75	1173	ENSG00000166710,ENSG00000196126,ENSG00000168685,ENSG00000204632,ENSG00000170542,ENSG00000153029,ENSG00000089692,ENSG00000079385,ENSG00000164251,ENSG00000206503,ENSG00000115607,ENSG00000234745,ENSG00000158473,ENSG00000204642,ENSG00000090339,ENSG00000129465,ENSG00000011600
immune system development	GO:BP	GO:0002520	0.0125868	1037	1173	ENSG00000163565,ENSG00000166710,ENSG00000147883,ENSG00000100219,ENSG00000134321,ENSG00000115415,ENSG00000106003,ENSG00000115008,ENSG00000055332,ENSG00000125144,ENSG00000159216,ENSG00000064012,ENSG00000196126,ENSG00000101335,ENSG00000135047,ENSG00000164342,ENSG00000137801,ENSG00000240065,ENSG00000188763,ENSG00000168685,ENSG00000204264,ENSG00000147889,ENSG00000128052,ENSG00000150782,ENSG00000095585…
positive regulation of cell-substrate adhesion	GO:BP	GO:0010811	0.0131375	125	1173	ENSG00000147459,ENSG00000106541,ENSG00000091986,ENSG00000128052,ENSG00000248905,ENSG00000086548,ENSG00000197747,ENSG00000120156,ENSG00000140575,ENSG00000005884,ENSG00000169756,ENSG00000084636,ENSG00000168743,ENSG00000171557,ENSG00000101311,ENSG00000185149,ENSG00000106823,ENSG00000138080,ENSG00000124145,ENSG00000120899,ENSG00000171560,ENSG00000103241,ENSG00000171564
type I interferon production	GO:BP	GO:0032606	0.0134061	134	1173	ENSG00000089127,ENSG00000111335,ENSG00000111331,ENSG00000115267,ENSG00000163565,ENSG00000123609,ENSG00000105939,ENSG00000115415,ENSG00000140853,ENSG00000107201,ENSG00000164342,ENSG00000138646,ENSG00000187608,ENSG00000184584,ENSG00000108771,ENSG00000118503,ENSG00000125347,ENSG00000263528,ENSG00000165025,ENSG00000127666,ENSG00000103490,ENSG00000170458,ENSG00000182179,ENSG00000136869
regulation of type I interferon production	GO:BP	GO:0032479	0.0134061	134	1173	ENSG00000089127,ENSG00000111335,ENSG00000111331,ENSG00000115267,ENSG00000163565,ENSG00000123609,ENSG00000105939,ENSG00000115415,ENSG00000140853,ENSG00000107201,ENSG00000164342,ENSG00000138646,ENSG00000187608,ENSG00000184584,ENSG00000108771,ENSG00000118503,ENSG00000125347,ENSG00000263528,ENSG00000165025,ENSG00000127666,ENSG00000103490,ENSG00000170458,ENSG00000182179,ENSG00000136869
production of molecular mediator of immune response	GO:BP	GO:0002440	0.0154102	191	1173	ENSG00000179630,ENSG00000166710,ENSG00000100219,ENSG00000134321,ENSG00000130303,ENSG00000137033,ENSG00000196352,ENSG00000115594,ENSG00000107201,ENSG00000164342,ENSG00000150782,ENSG00000204632,ENSG00000125538,ENSG00000077238,ENSG00000172243,ENSG00000164251,ENSG00000206503,ENSG00000127666,ENSG00000115604,ENSG00000204642,ENSG00000119699,ENSG00000159674,ENSG00000153283,ENSG00000100292,ENSG00000162511…
interleukin-6 production	GO:BP	GO:0032635	0.0155865	172	1173	ENSG00000115267,ENSG00000100219,ENSG00000115008,ENSG00000137033,ENSG00000107201,ENSG00000164342,ENSG00000196083,ENSG00000125538,ENSG00000172247,ENSG00000118503,ENSG00000172243,ENSG00000165025,ENSG00000164251,ENSG00000160712,ENSG00000127666,ENSG00000197971,ENSG00000153064,ENSG00000163606,ENSG00000276600,ENSG00000234745,ENSG00000103490,ENSG00000169403,ENSG00000174130,ENSG00000159674,ENSG00000028277…
regulation of interleukin-6 production	GO:BP	GO:0032675	0.0155865	172	1173	ENSG00000115267,ENSG00000100219,ENSG00000115008,ENSG00000137033,ENSG00000107201,ENSG00000164342,ENSG00000196083,ENSG00000125538,ENSG00000172247,ENSG00000118503,ENSG00000172243,ENSG00000165025,ENSG00000164251,ENSG00000160712,ENSG00000127666,ENSG00000197971,ENSG00000153064,ENSG00000163606,ENSG00000276600,ENSG00000234745,ENSG00000103490,ENSG00000169403,ENSG00000174130,ENSG00000159674,ENSG00000028277…
antigen processing and presentation of endogenous peptide antigen via MHC class I	GO:BP	GO:0019885	0.0157657	13	1173	ENSG00000164308,ENSG00000166710,ENSG00000204267,ENSG00000168394,ENSG00000204525,ENSG00000206503,ENSG00000234745
regulation of response to cytokine stimulus	GO:BP	GO:0060759	0.015903	201	1173	ENSG00000089127,ENSG00000111331,ENSG00000138496,ENSG00000115267,ENSG00000173193,ENSG00000196954,ENSG00000137752,ENSG00000115415,ENSG00000140853,ENSG00000159216,ENSG00000023445,ENSG00000115594,ENSG00000064012,ENSG00000107201,ENSG00000067182,ENSG00000187608,ENSG00000184979,ENSG00000074966,ENSG00000172247,ENSG00000118503,ENSG00000120690,ENSG00000263528,ENSG00000165025,ENSG00000164251,ENSG00000132170…
platelet activation	GO:BP	GO:0030168	0.0163295	163	1173	ENSG00000123104,ENSG00000188313,ENSG00000101335,ENSG00000074966,ENSG00000156049,ENSG00000079385,ENSG00000178732,ENSG00000165025,ENSG00000165682,ENSG00000254087,ENSG00000164220,ENSG00000159176,ENSG00000168542,ENSG00000259207,ENSG00000060558,ENSG00000164692,ENSG00000171557,ENSG00000116711,ENSG00000173918,ENSG00000178726,ENSG00000105851,ENSG00000108821,ENSG00000101017,ENSG00000136869,ENSG00000171560…
endoderm formation	GO:BP	GO:0001706	0.016364	54	1173	ENSG00000053747,ENSG00000204531,ENSG00000196878,ENSG00000115232,ENSG00000122641,ENSG00000111799,ENSG00000091136,ENSG00000100985,ENSG00000204262,ENSG00000087245,ENSG00000109072,ENSG00000130635,ENSG00000273706,ENSG00000164532
cellular response to lipid	GO:BP	GO:0071396	0.016511	617	1173	ENSG00000280789,ENSG00000169245,ENSG00000163735,ENSG00000137752,ENSG00000100219,ENSG00000169429,ENSG00000115008,ENSG00000148346,ENSG00000159216,ENSG00000196352,ENSG00000108691,ENSG00000163399,ENSG00000198840,ENSG00000041982,ENSG00000150782,ENSG00000106366,ENSG00000163739,ENSG00000134326,ENSG00000003436,ENSG00000111863,ENSG00000135046,ENSG00000125538,ENSG00000019186,ENSG00000122641,ENSG00000081041…
induction of bacterial agglutination	GO:BP	GO:0043152	0.0177721	6	1173	ENSG00000133661,ENSG00000187908,ENSG00000159674,ENSG00000171560,ENSG00000171564
chemotaxis	GO:BP	GO:0006935	0.018014	654	1173	ENSG00000169245,ENSG00000075651,ENSG00000166794,ENSG00000163735,ENSG00000169429,ENSG00000189334,ENSG00000115009,ENSG00000053747,ENSG00000143545,ENSG00000108691,ENSG00000092820,ENSG00000058085,ENSG00000133661,ENSG00000197635,ENSG00000171860,ENSG00000167680,ENSG00000213949,ENSG00000137801,ENSG00000128052,ENSG00000106366,ENSG00000163739,ENSG00000176697,ENSG00000135046,ENSG00000134115,ENSG00000163220…
hemopoiesis	GO:BP	GO:0030097	0.0183239	946	1173	ENSG00000163565,ENSG00000166710,ENSG00000147883,ENSG00000100219,ENSG00000134321,ENSG00000115415,ENSG00000106003,ENSG00000115008,ENSG00000055332,ENSG00000125144,ENSG00000159216,ENSG00000064012,ENSG00000196126,ENSG00000101335,ENSG00000135047,ENSG00000164342,ENSG00000137801,ENSG00000240065,ENSG00000188763,ENSG00000168685,ENSG00000204264,ENSG00000147889,ENSG00000128052,ENSG00000150782,ENSG00000095585…
respiratory tube development	GO:BP	GO:0030323	0.0183859	183	1173	ENSG00000144452,ENSG00000106541,ENSG00000008710,ENSG00000133661,ENSG00000041982,ENSG00000114315,ENSG00000196549,ENSG00000205002,ENSG00000103196,ENSG00000101160,ENSG00000133048,ENSG00000005884,ENSG00000118526,ENSG00000140285,ENSG00000115221,ENSG00000116016,ENSG00000103811,ENSG00000188064,ENSG00000105989,ENSG00000105329,ENSG00000119699,ENSG00000103067,ENSG00000113140,ENSG00000113083,ENSG00000083307…
mononuclear cell migration	GO:BP	GO:0071674	0.0190802	193	1173	ENSG00000169245,ENSG00000189334,ENSG00000115009,ENSG00000108691,ENSG00000171860,ENSG00000137801,ENSG00000106366,ENSG00000111863,ENSG00000135046,ENSG00000115232,ENSG00000161921,ENSG00000160712,ENSG00000254087,ENSG00000169248,ENSG00000163606,ENSG00000103490,ENSG00000102755,ENSG00000090339,ENSG00000105329,ENSG00000145824,ENSG00000174600,ENSG00000129465,ENSG00000120337,ENSG00000012779,ENSG00000131981…
vascular wound healing	GO:BP	GO:0061042	0.0191584	23	1173	ENSG00000100219,ENSG00000128052,ENSG00000106366,ENSG00000118503,ENSG00000076706,ENSG00000173083,ENSG00000112562,ENSG00000012779,ENSG00000219438
positive regulation of interferon-beta production	GO:BP	GO:0032728	0.0193557	41	1173	ENSG00000089127,ENSG00000111335,ENSG00000111331,ENSG00000115267,ENSG00000105939,ENSG00000107201,ENSG00000164342,ENSG00000184584,ENSG00000108771,ENSG00000125347,ENSG00000127666,ENSG00000136869
biological process involved in interaction with host	GO:BP	GO:0051701	0.0196573	243	1173	ENSG00000185745,ENSG00000164733,ENSG00000166710,ENSG00000169429,ENSG00000106785,ENSG00000055332,ENSG00000168404,ENSG00000196352,ENSG00000185885,ENSG00000188313,ENSG00000064012,ENSG00000196126,ENSG00000135047,ENSG00000197635,ENSG00000142089,ENSG00000137648,ENSG00000118640,ENSG00000112343,ENSG00000148180,ENSG00000170542,ENSG00000204616,ENSG00000173821,ENSG00000259207,ENSG00000039068,ENSG00000105976…
regulation of anatomical structure morphogenesis	GO:BP	GO:0022603	0.0199713	1048	1173	ENSG00000067066,ENSG00000125730,ENSG00000171798,ENSG00000169245,ENSG00000100219,ENSG00000115415,ENSG00000106003,ENSG00000169429,ENSG00000147459,ENSG00000115008,ENSG00000159216,ENSG00000108691,ENSG00000146376,ENSG00000092820,ENSG00000117228,ENSG00000171860,ENSG00000167680,ENSG00000164342,ENSG00000137801,ENSG00000240065,ENSG00000204531,ENSG00000204264,ENSG00000128052,ENSG00000139567,ENSG00000118680…
T cell mediated immunity	GO:BP	GO:0002456	0.0200142	102	1173	ENSG00000166710,ENSG00000134321,ENSG00000196352,ENSG00000115594,ENSG00000196126,ENSG00000168685,ENSG00000150782,ENSG00000204632,ENSG00000125538,ENSG00000153029,ENSG00000079385,ENSG00000206503,ENSG00000115604,ENSG00000234745,ENSG00000158473,ENSG00000204642,ENSG00000103811,ENSG00000090339,ENSG00000125726,ENSG00000129465
taxis	GO:BP	GO:0042330	0.0211237	657	1173	ENSG00000169245,ENSG00000075651,ENSG00000166794,ENSG00000163735,ENSG00000169429,ENSG00000189334,ENSG00000115009,ENSG00000053747,ENSG00000143545,ENSG00000108691,ENSG00000092820,ENSG00000058085,ENSG00000133661,ENSG00000197635,ENSG00000171860,ENSG00000167680,ENSG00000213949,ENSG00000137801,ENSG00000128052,ENSG00000106366,ENSG00000163739,ENSG00000176697,ENSG00000135046,ENSG00000134115,ENSG00000163220…
detection of biotic stimulus	GO:BP	GO:0009595	0.0217805	35	1173	ENSG00000196126,ENSG00000187908,ENSG00000172243,ENSG00000206503,ENSG00000224389,ENSG00000078098,ENSG00000234745,ENSG00000158473,ENSG00000174130,ENSG00000174125,ENSG00000136869
regulation of T cell mediated cytotoxicity	GO:BP	GO:0001914	0.0217805	35	1173	ENSG00000166710,ENSG00000196126,ENSG00000168685,ENSG00000204632,ENSG00000153029,ENSG00000079385,ENSG00000206503,ENSG00000234745,ENSG00000158473,ENSG00000204642,ENSG00000129465
regulation of T-helper 1 type immune response	GO:BP	GO:0002825	0.0222033	29	1173	ENSG00000137033,ENSG00000115594,ENSG00000150782,ENSG00000135046,ENSG00000125538,ENSG00000077238,ENSG00000115604,ENSG00000116711,ENSG00000179344,ENSG00000115602
urogenital system development	GO:BP	GO:0001655	0.0225248	339	1173	ENSG00000115415,ENSG00000008710,ENSG00000041982,ENSG00000248905,ENSG00000114315,ENSG00000196549,ENSG00000005513,ENSG00000135046,ENSG00000170561,ENSG00000120156,ENSG00000144891,ENSG00000140575,ENSG00000160712,ENSG00000005884,ENSG00000164619,ENSG00000100985,ENSG00000198719,ENSG00000128567,ENSG00000081052,ENSG00000168743,ENSG00000104899,ENSG00000118526,ENSG00000115596,ENSG00000167034,ENSG00000103811…
positive regulation of I-kappaB kinase/NF-kappaB signaling	GO:BP	GO:0043123	0.0228396	185	1173	ENSG00000105939,ENSG00000137752,ENSG00000130303,ENSG00000106785,ENSG00000023445,ENSG00000064012,ENSG00000196126,ENSG00000003400,ENSG00000164342,ENSG00000067182,ENSG00000198286,ENSG00000073331,ENSG00000198959,ENSG00000111321,ENSG00000112343,ENSG00000263528,ENSG00000164251,ENSG00000127666,ENSG00000132274,ENSG00000100097,ENSG00000135914,ENSG00000174130,ENSG00000121858,ENSG00000100292,ENSG00000179046…
T cell mediated cytotoxicity	GO:BP	GO:0001913	0.0255116	42	1173	ENSG00000166710,ENSG00000196126,ENSG00000168685,ENSG00000204632,ENSG00000153029,ENSG00000079385,ENSG00000206503,ENSG00000234745,ENSG00000158473,ENSG00000204642,ENSG00000103811,ENSG00000129465
epithelial cell apoptotic process	GO:BP	GO:1904019	0.0259235	130	1173	ENSG00000100219,ENSG00000108691,ENSG00000137801,ENSG00000128052,ENSG00000106366,ENSG00000204632,ENSG00000115232,ENSG00000148180,ENSG00000118503,ENSG00000120156,ENSG00000153246,ENSG00000171557,ENSG00000196139,ENSG00000131477,ENSG00000090339,ENSG00000111057,ENSG00000170421,ENSG00000100292,ENSG00000174807,ENSG00000105851,ENSG00000101017,ENSG00000171560,ENSG00000171564
ossification	GO:BP	GO:0001503	0.0261699	418	1173	ENSG00000068078,ENSG00000164023,ENSG00000159216,ENSG00000185885,ENSG00000115641,ENSG00000188763,ENSG00000041982,ENSG00000134996,ENSG00000146674,ENSG00000187608,ENSG00000137809,ENSG00000005513,ENSG00000019186,ENSG00000104415,ENSG00000197599,ENSG00000197594,ENSG00000120156,ENSG00000160712,ENSG00000133116,ENSG00000100985,ENSG00000132170,ENSG00000134352,ENSG00000248746,ENSG00000164692,ENSG00000168743…
cellular response to molecule of bacterial origin	GO:BP	GO:0071219	0.0266603	216	1173	ENSG00000169245,ENSG00000163735,ENSG00000137752,ENSG00000100219,ENSG00000169429,ENSG00000115008,ENSG00000148346,ENSG00000196352,ENSG00000108691,ENSG00000150782,ENSG00000106366,ENSG00000163739,ENSG00000134326,ENSG00000003436,ENSG00000125538,ENSG00000081041,ENSG00000118503,ENSG00000254087,ENSG00000127666,ENSG00000189233,ENSG00000169248,ENSG00000103490,ENSG00000169403,ENSG00000090339,ENSG00000120217…
regulation of vesicle-mediated transport	GO:BP	GO:0060627	0.0270996	544	1173	ENSG00000125730,ENSG00000075651,ENSG00000166710,ENSG00000143545,ENSG00000108691,ENSG00000188313,ENSG00000092820,ENSG00000133661,ENSG00000284874,ENSG00000106366,ENSG00000135046,ENSG00000125538,ENSG00000110975,ENSG00000006283,ENSG00000198959,ENSG00000099625,ENSG00000184702,ENSG00000179841,ENSG00000118640,ENSG00000077238,ENSG00000172243,ENSG00000079385,ENSG00000165025,ENSG00000164251,ENSG00000134470…
positive regulation of T cell proliferation	GO:BP	GO:0042102	0.0271723	104	1173	ENSG00000115008,ENSG00000196352,ENSG00000150782,ENSG00000114315,ENSG00000198286,ENSG00000135046,ENSG00000125538,ENSG00000165025,ENSG00000206503,ENSG00000134352,ENSG00000105246,ENSG00000103490,ENSG00000158473,ENSG00000120217,ENSG00000114455,ENSG00000134258,ENSG00000231389,ENSG00000125726,ENSG00000115085,ENSG00000130427
regulation of extrinsic apoptotic signaling pathway	GO:BP	GO:2001236	0.0306409	159	1173	ENSG00000067066,ENSG00000115008,ENSG00000064012,ENSG00000126709,ENSG00000137801,ENSG00000106366,ENSG00000125538,ENSG00000111321,ENSG00000122641,ENSG00000118503,ENSG00000103490,ENSG00000171557,ENSG00000123689,ENSG00000239697,ENSG00000006327,ENSG00000090339,ENSG00000121858,ENSG00000135926,ENSG00000100292,ENSG00000104432,ENSG00000131981,ENSG00000197142,ENSG00000019549,ENSG00000121380,ENSG00000171560…
regulation of T cell mediated immunity	GO:BP	GO:0002709	0.0315381	80	1173	ENSG00000166710,ENSG00000134321,ENSG00000196352,ENSG00000115594,ENSG00000196126,ENSG00000168685,ENSG00000150782,ENSG00000204632,ENSG00000125538,ENSG00000153029,ENSG00000079385,ENSG00000206503,ENSG00000115604,ENSG00000234745,ENSG00000158473,ENSG00000204642,ENSG00000129465
positive regulation of lipid localization	GO:BP	GO:1905954	0.0315531	105	1173	ENSG00000125730,ENSG00000144452,ENSG00000125538,ENSG00000263528,ENSG00000153246,ENSG00000121207,ENSG00000148344,ENSG00000118785,ENSG00000198848,ENSG00000167034,ENSG00000116711,ENSG00000132932,ENSG00000141338,ENSG00000101188,ENSG00000038945,ENSG00000173918,ENSG00000198049,ENSG00000197142,ENSG00000069482,ENSG00000084674
negative regulation of cell-cell adhesion	GO:BP	GO:0022408	0.0320214	198	1173	ENSG00000144452,ENSG00000159216,ENSG00000196126,ENSG00000133661,ENSG00000147889,ENSG00000204632,ENSG00000111863,ENSG00000135046,ENSG00000198435,ENSG00000089327,ENSG00000077238,ENSG00000125347,ENSG00000089692,ENSG00000079385,ENSG00000137507,ENSG00000107738,ENSG00000197971,ENSG00000039068,ENSG00000128567,ENSG00000171557,ENSG00000105329,ENSG00000120217,ENSG00000119888,ENSG00000134258,ENSG00000124145…
female pregnancy	GO:BP	GO:0007565	0.0320214	198	1173	ENSG00000164733,ENSG00000136943,ENSG00000111348,ENSG00000125538,ENSG00000128335,ENSG00000111424,ENSG00000134954,ENSG00000113494,ENSG00000005884,ENSG00000004468,ENSG00000100985,ENSG00000084636,ENSG00000183117,ENSG00000118785,ENSG00000148584,ENSG00000137673,ENSG00000132470,ENSG00000131477,ENSG00000105329,ENSG00000119699,ENSG00000087245,ENSG00000087494,ENSG00000073756,ENSG00000189143,ENSG00000178726…
positive regulation of response to cytokine stimulus	GO:BP	GO:0060760	0.0323228	57	1173	ENSG00000138496,ENSG00000115267,ENSG00000173193,ENSG00000196954,ENSG00000137752,ENSG00000140853,ENSG00000115594,ENSG00000107201,ENSG00000074966,ENSG00000172247,ENSG00000263528,ENSG00000104432,ENSG00000162511,ENSG00000136869
regulation of interferon-beta production	GO:BP	GO:0032648	0.0323228	57	1173	ENSG00000089127,ENSG00000111335,ENSG00000111331,ENSG00000115267,ENSG00000123609,ENSG00000105939,ENSG00000107201,ENSG00000164342,ENSG00000184584,ENSG00000108771,ENSG00000125347,ENSG00000127666,ENSG00000103490,ENSG00000136869
interferon-beta production	GO:BP	GO:0032608	0.0323228	57	1173	ENSG00000089127,ENSG00000111335,ENSG00000111331,ENSG00000115267,ENSG00000123609,ENSG00000105939,ENSG00000107201,ENSG00000164342,ENSG00000184584,ENSG00000108771,ENSG00000125347,ENSG00000127666,ENSG00000103490,ENSG00000136869
regulation of exocytosis	GO:BP	GO:0017157	0.0323258	208	1173	ENSG00000143545,ENSG00000284874,ENSG00000135046,ENSG00000110975,ENSG00000006283,ENSG00000099625,ENSG00000184702,ENSG00000118640,ENSG00000077238,ENSG00000079385,ENSG00000165025,ENSG00000164251,ENSG00000254087,ENSG00000171557,ENSG00000001626,ENSG00000169403,ENSG00000204642,ENSG00000128340,ENSG00000041353,ENSG00000204936,ENSG00000124145,ENSG00000100292,ENSG00000163032,ENSG00000127507,ENSG00000165125…
desmosome organization	GO:BP	GO:0002934	0.0337783	10	1173	ENSG00000046604,ENSG00000184363,ENSG00000057294,ENSG00000096696,ENSG00000112378,ENSG00000019549
tumor necrosis factor-mediated signaling pathway	GO:BP	GO:0033209	0.0338542	179	1173	ENSG00000196954,ENSG00000137752,ENSG00000115415,ENSG00000181634,ENSG00000215788,ENSG00000023445,ENSG00000049249,ENSG00000064012,ENSG00000240065,ENSG00000204264,ENSG00000067182,ENSG00000111321,ENSG00000118503,ENSG00000165025,ENSG00000164251,ENSG00000169756,ENSG00000103490,ENSG00000239697,ENSG00000006327,ENSG00000205220,ENSG00000111057,ENSG00000170421,ENSG00000125726,ENSG00000120337,ENSG00000162511…
keratinocyte proliferation	GO:BP	GO:0043616	0.0339422	50	1173	ENSG00000175793,ENSG00000156535,ENSG00000111424,ENSG00000170786,ENSG00000140285,ENSG00000101311,ENSG00000109321,ENSG00000117595,ENSG00000073282,ENSG00000062038,ENSG00000175707,ENSG00000019549,ENSG00000136869
regulation of epidermal cell differentiation	GO:BP	GO:0045604	0.0359088	65	1173	ENSG00000133321,ENSG00000144452,ENSG00000159216,ENSG00000135047,ENSG00000175793,ENSG00000136943,ENSG00000114315,ENSG00000156535,ENSG00000111424,ENSG00000198719,ENSG00000197921,ENSG00000073282,ENSG00000122592,ENSG00000083307,ENSG00000175707
regulation of I-kappaB kinase/NF-kappaB signaling	GO:BP	GO:0043122	0.0369182	250	1173	ENSG00000105939,ENSG00000137752,ENSG00000203896,ENSG00000115415,ENSG00000130303,ENSG00000106785,ENSG00000023445,ENSG00000064012,ENSG00000196126,ENSG00000003400,ENSG00000164342,ENSG00000067182,ENSG00000198286,ENSG00000073331,ENSG00000125538,ENSG00000198959,ENSG00000111321,ENSG00000112343,ENSG00000118503,ENSG00000263528,ENSG00000164251,ENSG00000127666,ENSG00000103490,ENSG00000132274,ENSG00000100097…
regulation of epithelial cell proliferation	GO:BP	GO:0050678	0.0374031	401	1173	ENSG00000166710,ENSG00000147883,ENSG00000100219,ENSG00000115415,ENSG00000108691,ENSG00000137801,ENSG00000175793,ENSG00000128052,ENSG00000139567,ENSG00000114315,ENSG00000115232,ENSG00000198435,ENSG00000170477,ENSG00000156535,ENSG00000118503,ENSG00000120156,ENSG00000111424,ENSG00000079385,ENSG00000144891,ENSG00000091136,ENSG00000165757,ENSG00000259207,ENSG00000171236,ENSG00000132170,ENSG00000066056…
divalent inorganic cation homeostasis	GO:BP	GO:0072507	0.0379261	515	1173	ENSG00000169245,ENSG00000083454,ENSG00000203896,ENSG00000189334,ENSG00000125144,ENSG00000166148,ENSG00000168398,ENSG00000123104,ENSG00000196352,ENSG00000148834,ENSG00000008710,ENSG00000171860,ENSG00000188763,ENSG00000104369,ENSG00000055732,ENSG00000198959,ENSG00000163220,ENSG00000169442,ENSG00000111424,ENSG00000144891,ENSG00000164251,ENSG00000254087,ENSG00000164220,ENSG00000133116,ENSG00000004468…
inorganic ion homeostasis	GO:BP	GO:0098771	0.0396361	766	1173	ENSG00000179630,ENSG00000169245,ENSG00000083454,ENSG00000166710,ENSG00000203896,ENSG00000189334,ENSG00000115008,ENSG00000125144,ENSG00000166148,ENSG00000168398,ENSG00000148346,ENSG00000123104,ENSG00000196352,ENSG00000148834,ENSG00000008710,ENSG00000163399,ENSG00000171860,ENSG00000188763,ENSG00000104369,ENSG00000055732,ENSG00000198959,ENSG00000163220,ENSG00000197594,ENSG00000169442,ENSG00000111424…
O-glycan processing	GO:BP	GO:0016266	0.0400929	58	1173	ENSG00000172986,ENSG00000139629,ENSG00000136542,ENSG00000169876,ENSG00000145113,ENSG00000179913,ENSG00000169550,ENSG00000181143,ENSG00000164574,ENSG00000187210,ENSG00000140297,ENSG00000008513,ENSG00000169894,ENSG00000173702
cellular metal ion homeostasis	GO:BP	GO:0006875	0.0402609	598	1173	ENSG00000169245,ENSG00000083454,ENSG00000203896,ENSG00000115008,ENSG00000125144,ENSG00000166148,ENSG00000168398,ENSG00000148346,ENSG00000123104,ENSG00000196352,ENSG00000148834,ENSG00000008710,ENSG00000163399,ENSG00000171860,ENSG00000188763,ENSG00000104369,ENSG00000055732,ENSG00000198959,ENSG00000163220,ENSG00000169442,ENSG00000111424,ENSG00000144891,ENSG00000164251,ENSG00000254087,ENSG00000164220…
cellular response to biotic stimulus	GO:BP	GO:0071216	0.041406	241	1173	ENSG00000169245,ENSG00000163735,ENSG00000137752,ENSG00000100219,ENSG00000169429,ENSG00000115008,ENSG00000148346,ENSG00000196352,ENSG00000108691,ENSG00000150782,ENSG00000106366,ENSG00000163739,ENSG00000134326,ENSG00000003436,ENSG00000125538,ENSG00000081041,ENSG00000118503,ENSG00000172243,ENSG00000165025,ENSG00000254087,ENSG00000127666,ENSG00000189233,ENSG00000169248,ENSG00000103490,ENSG00000169403…
viral entry into host cell	GO:BP	GO:0046718	0.0421933	143	1173	ENSG00000164733,ENSG00000106785,ENSG00000196352,ENSG00000185885,ENSG00000188313,ENSG00000196126,ENSG00000135047,ENSG00000197635,ENSG00000142089,ENSG00000137648,ENSG00000118640,ENSG00000112343,ENSG00000148180,ENSG00000204616,ENSG00000259207,ENSG00000132274,ENSG00000115221,ENSG00000100097,ENSG00000090339,ENSG00000184697,ENSG00000179046,ENSG00000185201,ENSG00000143217,ENSG00000260314
cellular response to endogenous stimulus	GO:BP	GO:0071495	0.0422233	1467	1173	ENSG00000280789,ENSG00000068078,ENSG00000196954,ENSG00000164733,ENSG00000147883,ENSG00000100219,ENSG00000163131,ENSG00000115415,ENSG00000169429,ENSG00000143545,ENSG00000159216,ENSG00000123104,ENSG00000108691,ENSG00000092820,ENSG00000135047,ENSG00000163399,ENSG00000137801,ENSG00000204531,ENSG00000198840,ENSG00000041982,ENSG00000139567,ENSG00000114315,ENSG00000176697,ENSG00000003436,ENSG00000111863…
negative regulation of immune effector process	GO:BP	GO:0002698	0.0422688	107	1173	ENSG00000130303,ENSG00000137033,ENSG00000196352,ENSG00000168685,ENSG00000204632,ENSG00000135046,ENSG00000077238,ENSG00000170542,ENSG00000079385,ENSG00000206503,ENSG00000234745,ENSG00000204642,ENSG00000119699,ENSG00000153283,ENSG00000100292,ENSG00000127951,ENSG00000120337,ENSG00000131981,ENSG00000103241,ENSG00000175899
regulation of epithelial cell apoptotic process	GO:BP	GO:1904035	0.0422688	107	1173	ENSG00000100219,ENSG00000108691,ENSG00000137801,ENSG00000128052,ENSG00000106366,ENSG00000204632,ENSG00000115232,ENSG00000148180,ENSG00000118503,ENSG00000120156,ENSG00000153246,ENSG00000171557,ENSG00000196139,ENSG00000131477,ENSG00000090339,ENSG00000100292,ENSG00000174807,ENSG00000101017,ENSG00000171560,ENSG00000171564
modulation by symbiont of entry into host	GO:BP	GO:0052372	0.0428768	51	1173	ENSG00000169429,ENSG00000106785,ENSG00000185885,ENSG00000196126,ENSG00000142089,ENSG00000137648,ENSG00000112343,ENSG00000148180,ENSG00000204616,ENSG00000132274,ENSG00000100097,ENSG00000179046,ENSG00000185201
positive regulation of pattern recognition receptor signaling pathway	GO:BP	GO:0062208	0.0431306	44	1173	ENSG00000105939,ENSG00000137628,ENSG00000134321,ENSG00000135114,ENSG00000068079,ENSG00000164342,ENSG00000108771,ENSG00000164251,ENSG00000110446,ENSG00000139370,ENSG00000174125,ENSG00000136869
regulation of viral entry into host cell	GO:BP	GO:0046596	0.0431306	44	1173	ENSG00000106785,ENSG00000185885,ENSG00000196126,ENSG00000142089,ENSG00000137648,ENSG00000112343,ENSG00000148180,ENSG00000204616,ENSG00000132274,ENSG00000100097,ENSG00000179046,ENSG00000185201
regulation of proteolysis	GO:BP	GO:0030162	0.0439618	756	1173	ENSG00000125730,ENSG00000163565,ENSG00000137752,ENSG00000100219,ENSG00000130303,ENSG00000181634,ENSG00000137033,ENSG00000159216,ENSG00000023445,ENSG00000079257,ENSG00000078081,ENSG00000064012,ENSG00000164266,ENSG00000105825,ENSG00000008710,ENSG00000186088,ENSG00000003400,ENSG00000126709,ENSG00000137801,ENSG00000240065,ENSG00000142676,ENSG00000204264,ENSG00000147889,ENSG00000175793,ENSG00000106366…
cellular response to organic cyclic compound	GO:BP	GO:0071407	0.045383	624	1173	ENSG00000280789,ENSG00000115267,ENSG00000185745,ENSG00000115415,ENSG00000159216,ENSG00000123104,ENSG00000108691,ENSG00000064012,ENSG00000107201,ENSG00000092820,ENSG00000163399,ENSG00000164342,ENSG00000198840,ENSG00000041982,ENSG00000150782,ENSG00000003436,ENSG00000111863,ENSG00000135046,ENSG00000125538,ENSG00000019186,ENSG00000198959,ENSG00000122641,ENSG00000101180,ENSG00000184584,ENSG00000156049…
positive regulation of adaptive immune response based on somatic recombination of immune receptors built from immunoglobulin superfamily domains	GO:BP	GO:0002824	0.0463959	99	1173	ENSG00000125730,ENSG00000166710,ENSG00000134321,ENSG00000196352,ENSG00000115594,ENSG00000196126,ENSG00000150782,ENSG00000125538,ENSG00000144802,ENSG00000153029,ENSG00000206503,ENSG00000115604,ENSG00000234745,ENSG00000158473,ENSG00000204642,ENSG00000120217,ENSG00000116711,ENSG00000101017,ENSG00000179344
cation transport	GO:BP	GO:0006812	0.0470277	1210	1173	ENSG00000169245,ENSG00000142178,ENSG00000083454,ENSG00000166710,ENSG00000203896,ENSG00000163131,ENSG00000148175,ENSG00000103254,ENSG00000175538,ENSG00000148346,ENSG00000123104,ENSG00000108691,ENSG00000119899,ENSG00000148834,ENSG00000164266,ENSG00000008710,ENSG00000198515,ENSG00000163399,ENSG00000198712,ENSG00000166920,ENSG00000104369,ENSG00000125255,ENSG00000055732,ENSG00000110975,ENSG00000276289…
regulation of blood pressure	GO:BP	GO:0008217	0.047324	192	1173	ENSG00000164308,ENSG00000166148,ENSG00000163399,ENSG00000139567,ENSG00000122585,ENSG00000196549,ENSG00000164116,ENSG00000101160,ENSG00000144891,ENSG00000164251,ENSG00000188778,ENSG00000198719,ENSG00000132170,ENSG00000100739,ENSG00000164692,ENSG00000170820,ENSG00000169403,ENSG00000198848,ENSG00000131477,ENSG00000099337,ENSG00000107796,ENSG00000133110,ENSG00000073756,ENSG00000100292,ENSG00000101188…
nephron development	GO:BP	GO:0072006	0.0475795	144	1173	ENSG00000115415,ENSG00000008710,ENSG00000248905,ENSG00000114315,ENSG00000005513,ENSG00000170561,ENSG00000120156,ENSG00000140575,ENSG00000160712,ENSG00000005884,ENSG00000198719,ENSG00000128567,ENSG00000081052,ENSG00000168743,ENSG00000118526,ENSG00000115596,ENSG00000188064,ENSG00000105329,ENSG00000197921,ENSG00000184292,ENSG00000170577,ENSG00000107796,ENSG00000273706,ENSG00000104327
cellular response to lipopolysaccharide	GO:BP	GO:0071222	0.0476796	202	1173	ENSG00000169245,ENSG00000163735,ENSG00000137752,ENSG00000100219,ENSG00000169429,ENSG00000115008,ENSG00000148346,ENSG00000196352,ENSG00000108691,ENSG00000150782,ENSG00000106366,ENSG00000163739,ENSG00000134326,ENSG00000003436,ENSG00000125538,ENSG00000081041,ENSG00000118503,ENSG00000254087,ENSG00000127666,ENSG00000189233,ENSG00000169248,ENSG00000103490,ENSG00000169403,ENSG00000090339,ENSG00000120217…
ameboidal-type cell migration	GO:BP	GO:0001667	0.0483211	496	1173	ENSG00000067066,ENSG00000147459,ENSG00000143545,ENSG00000197635,ENSG00000131016,ENSG00000167680,ENSG00000137801,ENSG00000128052,ENSG00000139567,ENSG00000111348,ENSG00000157927,ENSG00000111863,ENSG00000005513,ENSG00000135046,ENSG00000115232,ENSG00000120156,ENSG00000079385,ENSG00000134954,ENSG00000138772,ENSG00000010438,ENSG00000005884,ENSG00000165757,ENSG00000181790,ENSG00000259207,ENSG00000163993…
cellular divalent inorganic cation homeostasis	GO:BP	GO:0072503	0.0483211	496	1173	ENSG00000169245,ENSG00000083454,ENSG00000203896,ENSG00000125144,ENSG00000166148,ENSG00000168398,ENSG00000123104,ENSG00000196352,ENSG00000148834,ENSG00000008710,ENSG00000171860,ENSG00000188763,ENSG00000104369,ENSG00000055732,ENSG00000198959,ENSG00000163220,ENSG00000169442,ENSG00000111424,ENSG00000144891,ENSG00000164251,ENSG00000254087,ENSG00000164220,ENSG00000004468,ENSG00000125148,ENSG00000169248…
negative regulation of phospholipase A2 activity	GO:BP	GO:1900138	0.0485165	4	1173	ENSG00000264230,ENSG00000135046,ENSG00000153246,ENSG00000265190
cell periphery	GO:CC	GO:0071944	2.81384e-46	6178	1219	ENSG00000274512,ENSG00000164308,ENSG00000111331,ENSG00000183628,ENSG00000143870,ENSG00000125730,ENSG00000145623,ENSG00000157601,ENSG00000169245,ENSG00000173193,ENSG00000075651,ENSG00000196611,ENSG00000068078,ENSG00000196954,ENSG00000128422,ENSG00000164733,ENSG00000137752,ENSG00000083454,ENSG00000166710,ENSG00000203896,ENSG00000163131,ENSG00000274611,ENSG00000148175,ENSG00000147459,ENSG00000130303…
extracellular region	GO:CC	GO:0005576	6.87076e-44	4564	1219	ENSG00000089127,ENSG00000162704,ENSG00000111331,ENSG00000169764,ENSG00000143870,ENSG00000125730,ENSG00000106066,ENSG00000123609,ENSG00000169245,ENSG00000165685,ENSG00000166794,ENSG00000170275,ENSG00000163735,ENSG00000196611,ENSG00000243708,ENSG00000068078,ENSG00000196954,ENSG00000164733,ENSG00000163191,ENSG00000221963,ENSG00000137752,ENSG00000166710,ENSG00000100342,ENSG00000203896,ENSG00000163131…
external encapsulating structure	GO:CC	GO:0030312	3.45576e-33	563	1219	ENSG00000183628,ENSG00000196611,ENSG00000164733,ENSG00000163131,ENSG00000053747,ENSG00000188313,ENSG00000091986,ENSG00000058085,ENSG00000105825,ENSG00000135047,ENSG00000164342,ENSG00000137801,ENSG00000041982,ENSG00000196878,ENSG00000106366,ENSG00000205038,ENSG00000135046,ENSG00000225968,ENSG00000198959,ENSG00000065618,ENSG00000169876,ENSG00000104415,ENSG00000197747,ENSG00000111799,ENSG00000124107…
extracellular matrix	GO:CC	GO:0031012	1.29264e-32	562	1219	ENSG00000183628,ENSG00000196611,ENSG00000164733,ENSG00000163131,ENSG00000053747,ENSG00000188313,ENSG00000091986,ENSG00000058085,ENSG00000105825,ENSG00000135047,ENSG00000164342,ENSG00000137801,ENSG00000041982,ENSG00000196878,ENSG00000106366,ENSG00000135046,ENSG00000225968,ENSG00000198959,ENSG00000065618,ENSG00000169876,ENSG00000104415,ENSG00000197747,ENSG00000111799,ENSG00000124107,ENSG00000163220…
extracellular space	GO:CC	GO:0005615	1.51016e-32	3595	1219	ENSG00000162704,ENSG00000111331,ENSG00000169764,ENSG00000143870,ENSG00000125730,ENSG00000106066,ENSG00000123609,ENSG00000169245,ENSG00000165685,ENSG00000166794,ENSG00000170275,ENSG00000163735,ENSG00000164733,ENSG00000163191,ENSG00000166710,ENSG00000100342,ENSG00000203896,ENSG00000163131,ENSG00000148175,ENSG00000169429,ENSG00000189334,ENSG00000130303,ENSG00000181634,ENSG00000115009,ENSG00000115008…
plasma membrane	GO:CC	GO:0005886	5.93668e-27	5680	1219	ENSG00000274512,ENSG00000164308,ENSG00000111331,ENSG00000143870,ENSG00000125730,ENSG00000145623,ENSG00000157601,ENSG00000169245,ENSG00000173193,ENSG00000075651,ENSG00000068078,ENSG00000196954,ENSG00000164733,ENSG00000137752,ENSG00000083454,ENSG00000166710,ENSG00000203896,ENSG00000274611,ENSG00000148175,ENSG00000147459,ENSG00000130303,ENSG00000181634,ENSG00000144452,ENSG00000164023,ENSG00000100842…
vesicle	GO:CC	GO:0031982	2.91141e-24	4058	1219	ENSG00000177409,ENSG00000162704,ENSG00000169764,ENSG00000143870,ENSG00000125730,ENSG00000106066,ENSG00000157601,ENSG00000165685,ENSG00000075651,ENSG00000166794,ENSG00000243708,ENSG00000068078,ENSG00000164733,ENSG00000163191,ENSG00000166710,ENSG00000163840,ENSG00000163131,ENSG00000274611,ENSG00000148175,ENSG00000106003,ENSG00000189334,ENSG00000130303,ENSG00000144452,ENSG00000137033,ENSG00000053747…
collagen-containing extracellular matrix	GO:CC	GO:0062023	2.35057e-23	421	1219	ENSG00000164733,ENSG00000163131,ENSG00000053747,ENSG00000188313,ENSG00000091986,ENSG00000058085,ENSG00000135047,ENSG00000137801,ENSG00000041982,ENSG00000196878,ENSG00000106366,ENSG00000135046,ENSG00000198959,ENSG00000065618,ENSG00000169876,ENSG00000197747,ENSG00000111799,ENSG00000124107,ENSG00000163220,ENSG00000170542,ENSG00000164764,ENSG00000101160,ENSG00000065320,ENSG00000139329,ENSG00000132561…
intrinsic component of plasma membrane	GO:CC	GO:0031226	7.34426e-20	1725	1219	ENSG00000145623,ENSG00000068078,ENSG00000083454,ENSG00000148175,ENSG00000181634,ENSG00000164023,ENSG00000013588,ENSG00000166148,ENSG00000175538,ENSG00000178297,ENSG00000168398,ENSG00000215788,ENSG00000173391,ENSG00000126259,ENSG00000115594,ENSG00000119899,ENSG00000049249,ENSG00000188313,ENSG00000196126,ENSG00000101000,ENSG00000008710,ENSG00000198515,ENSG00000163399,ENSG00000171860,ENSG00000167680…
integral component of plasma membrane	GO:CC	GO:0005887	1.42975e-19	1643	1219	ENSG00000145623,ENSG00000068078,ENSG00000083454,ENSG00000148175,ENSG00000181634,ENSG00000164023,ENSG00000013588,ENSG00000166148,ENSG00000175538,ENSG00000178297,ENSG00000168398,ENSG00000215788,ENSG00000173391,ENSG00000126259,ENSG00000115594,ENSG00000119899,ENSG00000049249,ENSG00000188313,ENSG00000196126,ENSG00000101000,ENSG00000008710,ENSG00000198515,ENSG00000163399,ENSG00000171860,ENSG00000167680…
cell surface	GO:CC	GO:0009986	2.38827e-16	896	1219	ENSG00000125730,ENSG00000145623,ENSG00000169245,ENSG00000068078,ENSG00000164733,ENSG00000166710,ENSG00000130303,ENSG00000204381,ENSG00000204516,ENSG00000196352,ENSG00000115594,ENSG00000049249,ENSG00000196126,ENSG00000101000,ENSG00000008710,ENSG00000197635,ENSG00000213949,ENSG00000137801,ENSG00000188763,ENSG00000168685,ENSG00000067182,ENSG00000139567,ENSG00000136943,ENSG00000110852,ENSG00000196549…
secretory granule	GO:CC	GO:0030141	7.82043e-16	857	1219	ENSG00000162704,ENSG00000125730,ENSG00000075651,ENSG00000164733,ENSG00000163191,ENSG00000166710,ENSG00000163131,ENSG00000148175,ENSG00000130303,ENSG00000144452,ENSG00000173391,ENSG00000148346,ENSG00000143545,ENSG00000123610,ENSG00000123104,ENSG00000196352,ENSG00000198734,ENSG00000078081,ENSG00000135047,ENSG00000171860,ENSG00000213949,ENSG00000137801,ENSG00000134996,ENSG00000115828,ENSG00000136943…
extracellular exosome	GO:CC	GO:0070062	1.94602e-15	2178	1219	ENSG00000162704,ENSG00000169764,ENSG00000143870,ENSG00000125730,ENSG00000106066,ENSG00000165685,ENSG00000166794,ENSG00000164733,ENSG00000163191,ENSG00000166710,ENSG00000148175,ENSG00000189334,ENSG00000130303,ENSG00000053747,ENSG00000013588,ENSG00000002549,ENSG00000136068,ENSG00000148346,ENSG00000143545,ENSG00000196352,ENSG00000102886,ENSG00000148834,ENSG00000134757,ENSG00000188313,ENSG00000196126…
cytoplasmic vesicle	GO:CC	GO:0031410	3.0042e-15	2433	1219	ENSG00000177409,ENSG00000162704,ENSG00000143870,ENSG00000125730,ENSG00000157601,ENSG00000075651,ENSG00000166794,ENSG00000243708,ENSG00000068078,ENSG00000164733,ENSG00000163191,ENSG00000166710,ENSG00000163840,ENSG00000163131,ENSG00000274611,ENSG00000148175,ENSG00000130303,ENSG00000144452,ENSG00000137033,ENSG00000013588,ENSG00000106785,ENSG00000166148,ENSG00000162645,ENSG00000168398,ENSG00000173391…
intracellular vesicle	GO:CC	GO:0097708	3.92831e-15	2438	1219	ENSG00000177409,ENSG00000162704,ENSG00000143870,ENSG00000125730,ENSG00000157601,ENSG00000075651,ENSG00000166794,ENSG00000243708,ENSG00000068078,ENSG00000164733,ENSG00000163191,ENSG00000166710,ENSG00000163840,ENSG00000163131,ENSG00000274611,ENSG00000148175,ENSG00000130303,ENSG00000144452,ENSG00000137033,ENSG00000013588,ENSG00000106785,ENSG00000166148,ENSG00000162645,ENSG00000168398,ENSG00000173391…
extracellular vesicle	GO:CC	GO:1903561	2.80511e-14	2263	1219	ENSG00000162704,ENSG00000169764,ENSG00000143870,ENSG00000125730,ENSG00000106066,ENSG00000165685,ENSG00000166794,ENSG00000164733,ENSG00000163191,ENSG00000166710,ENSG00000148175,ENSG00000106003,ENSG00000189334,ENSG00000130303,ENSG00000053747,ENSG00000013588,ENSG00000002549,ENSG00000136068,ENSG00000148346,ENSG00000143545,ENSG00000196352,ENSG00000102886,ENSG00000148834,ENSG00000198734,ENSG00000134757…
intrinsic component of membrane	GO:CC	GO:0031224	2.83601e-14	5873	1219	ENSG00000053438,ENSG00000164308,ENSG00000145623,ENSG00000165685,ENSG00000154529,ENSG00000163682,ENSG00000133321,ENSG00000068078,ENSG00000221963,ENSG00000083454,ENSG00000166710,ENSG00000100342,ENSG00000100219,ENSG00000203896,ENSG00000177943,ENSG00000148175,ENSG00000106003,ENSG00000198695,ENSG00000130303,ENSG00000103254,ENSG00000181634,ENSG00000144452,ENSG00000164023,ENSG00000243896,ENSG00000060140…
extracellular organelle	GO:CC	GO:0043230	3.12423e-14	2265	1219	ENSG00000162704,ENSG00000169764,ENSG00000143870,ENSG00000125730,ENSG00000106066,ENSG00000165685,ENSG00000166794,ENSG00000164733,ENSG00000163191,ENSG00000166710,ENSG00000148175,ENSG00000106003,ENSG00000189334,ENSG00000130303,ENSG00000053747,ENSG00000013588,ENSG00000002549,ENSG00000136068,ENSG00000148346,ENSG00000143545,ENSG00000196352,ENSG00000102886,ENSG00000148834,ENSG00000198734,ENSG00000134757…
extracellular membrane-bounded organelle	GO:CC	GO:0065010	3.12423e-14	2265	1219	ENSG00000162704,ENSG00000169764,ENSG00000143870,ENSG00000125730,ENSG00000106066,ENSG00000165685,ENSG00000166794,ENSG00000164733,ENSG00000163191,ENSG00000166710,ENSG00000148175,ENSG00000106003,ENSG00000189334,ENSG00000130303,ENSG00000053747,ENSG00000013588,ENSG00000002549,ENSG00000136068,ENSG00000148346,ENSG00000143545,ENSG00000196352,ENSG00000102886,ENSG00000148834,ENSG00000198734,ENSG00000134757…
secretory vesicle	GO:CC	GO:0099503	8.83643e-14	1027	1219	ENSG00000162704,ENSG00000125730,ENSG00000075651,ENSG00000164733,ENSG00000163191,ENSG00000166710,ENSG00000163131,ENSG00000148175,ENSG00000130303,ENSG00000144452,ENSG00000173391,ENSG00000148346,ENSG00000143545,ENSG00000123610,ENSG00000123104,ENSG00000196352,ENSG00000140563,ENSG00000119899,ENSG00000198734,ENSG00000078081,ENSG00000135047,ENSG00000171860,ENSG00000213949,ENSG00000137801,ENSG00000284874…
integral component of membrane	GO:CC	GO:0016021	4.0006e-13	5718	1219	ENSG00000053438,ENSG00000164308,ENSG00000145623,ENSG00000165685,ENSG00000154529,ENSG00000163682,ENSG00000133321,ENSG00000068078,ENSG00000221963,ENSG00000083454,ENSG00000166710,ENSG00000100219,ENSG00000203896,ENSG00000177943,ENSG00000148175,ENSG00000106003,ENSG00000198695,ENSG00000130303,ENSG00000103254,ENSG00000181634,ENSG00000144452,ENSG00000164023,ENSG00000243896,ENSG00000060140,ENSG00000013588…
endomembrane system	GO:CC	GO:0012505	9.7309e-13	4651	1219	ENSG00000089127,ENSG00000177409,ENSG00000162704,ENSG00000164308,ENSG00000179630,ENSG00000135373,ENSG00000143870,ENSG00000125730,ENSG00000157601,ENSG00000119922,ENSG00000075651,ENSG00000166794,ENSG00000170275,ENSG00000243708,ENSG00000068078,ENSG00000196954,ENSG00000164733,ENSG00000163191,ENSG00000083454,ENSG00000166710,ENSG00000163840,ENSG00000100342,ENSG00000100219,ENSG00000163131,ENSG00000134321…
membrane	GO:CC	GO:0016020	2.80693e-10	9829	1219	ENSG00000089127,ENSG00000053438,ENSG00000214026,ENSG00000274512,ENSG00000164308,ENSG00000111335,ENSG00000111331,ENSG00000138496,ENSG00000143870,ENSG00000125730,ENSG00000163565,ENSG00000123609,ENSG00000145623,ENSG00000157601,ENSG00000169245,ENSG00000165685,ENSG00000154529,ENSG00000163682,ENSG00000133321,ENSG00000173193,ENSG00000075651,ENSG00000166794,ENSG00000243708,ENSG00000068078,ENSG00000196954…
cytoplasmic vesicle membrane	GO:CC	GO:0030659	5.19985e-10	789	1219	ENSG00000075651,ENSG00000166710,ENSG00000148175,ENSG00000130303,ENSG00000144452,ENSG00000013588,ENSG00000173391,ENSG00000143545,ENSG00000204267,ENSG00000123104,ENSG00000196352,ENSG00000140563,ENSG00000119899,ENSG00000156675,ENSG00000078081,ENSG00000196126,ENSG00000171860,ENSG00000198502,ENSG00000100196,ENSG00000168685,ENSG00000168394,ENSG00000196549,ENSG00000003147,ENSG00000204632,ENSG00000086548…
vesicle membrane	GO:CC	GO:0012506	9.63763e-09	1183	1219	ENSG00000075651,ENSG00000243708,ENSG00000166710,ENSG00000163840,ENSG00000274611,ENSG00000148175,ENSG00000130303,ENSG00000144452,ENSG00000013588,ENSG00000173391,ENSG00000143545,ENSG00000204267,ENSG00000123104,ENSG00000196352,ENSG00000140563,ENSG00000119899,ENSG00000156675,ENSG00000078081,ENSG00000196126,ENSG00000117228,ENSG00000008710,ENSG00000171860,ENSG00000164342,ENSG00000198502,ENSG00000100196…
collagen trimer	GO:CC	GO:0005581	9.88953e-09	95	1219	ENSG00000133661,ENSG00000065618,ENSG00000111799,ENSG00000118004,ENSG00000139329,ENSG00000168542,ENSG00000172752,ENSG00000124749,ENSG00000158270,ENSG00000049089,ENSG00000081052,ENSG00000164692,ENSG00000084636,ENSG00000184374,ENSG00000206384,ENSG00000204262,ENSG00000163359,ENSG00000204291,ENSG00000138080,ENSG00000113083,ENSG00000038945,ENSG00000011465,ENSG00000130635,ENSG00000173918,ENSG00000108821…
apical part of cell	GO:CC	GO:0045177	4.57713e-08	433	1219	ENSG00000145623,ENSG00000075651,ENSG00000164733,ENSG00000130303,ENSG00000092820,ENSG00000135047,ENSG00000197635,ENSG00000163399,ENSG00000136943,ENSG00000118680,ENSG00000188487,ENSG00000086548,ENSG00000125255,ENSG00000135046,ENSG00000276289,ENSG00000114638,ENSG00000169876,ENSG00000101276,ENSG00000088386,ENSG00000152049,ENSG00000120156,ENSG00000079385,ENSG00000091138,ENSG00000104368,ENSG00000163586…
secretory granule membrane	GO:CC	GO:0030667	4.78806e-08	308	1219	ENSG00000075651,ENSG00000148175,ENSG00000130303,ENSG00000144452,ENSG00000173391,ENSG00000123104,ENSG00000196352,ENSG00000078081,ENSG00000171860,ENSG00000196549,ENSG00000003147,ENSG00000086548,ENSG00000204525,ENSG00000016490,ENSG00000155093,ENSG00000162896,ENSG00000118640,ENSG00000184584,ENSG00000156535,ENSG00000187908,ENSG00000079385,ENSG00000140575,ENSG00000109743,ENSG00000145703,ENSG00000259207…
plasma membrane region	GO:CC	GO:0098590	2.36228e-07	1240	1219	ENSG00000145623,ENSG00000157601,ENSG00000075651,ENSG00000164733,ENSG00000130303,ENSG00000198796,ENSG00000159445,ENSG00000050405,ENSG00000183486,ENSG00000107201,ENSG00000092820,ENSG00000135047,ENSG00000008710,ENSG00000197635,ENSG00000198515,ENSG00000163399,ENSG00000188763,ENSG00000188611,ENSG00000100558,ENSG00000204632,ENSG00000003436,ENSG00000111863,ENSG00000086548,ENSG00000125255,ENSG00000135046…
endoplasmic reticulum lumen	GO:CC	GO:0005788	2.62443e-07	313	1219	ENSG00000164308,ENSG00000143870,ENSG00000125730,ENSG00000166794,ENSG00000170275,ENSG00000166710,ENSG00000100342,ENSG00000198734,ENSG00000137801,ENSG00000041982,ENSG00000146674,ENSG00000185615,ENSG00000155093,ENSG00000065618,ENSG00000111799,ENSG00000101160,ENSG00000183876,ENSG00000091136,ENSG00000168542,ENSG00000124749,ENSG00000139055,ENSG00000049089,ENSG00000081052,ENSG00000164692,ENSG00000105246…
apical plasma membrane	GO:CC	GO:0016324	3.53516e-07	364	1219	ENSG00000145623,ENSG00000075651,ENSG00000164733,ENSG00000130303,ENSG00000092820,ENSG00000135047,ENSG00000197635,ENSG00000163399,ENSG00000086548,ENSG00000125255,ENSG00000135046,ENSG00000276289,ENSG00000114638,ENSG00000169876,ENSG00000101276,ENSG00000088386,ENSG00000152049,ENSG00000120156,ENSG00000079385,ENSG00000091138,ENSG00000085563,ENSG00000160712,ENSG00000164220,ENSG00000133116,ENSG00000088836…
membrane microdomain	GO:CC	GO:0098857	5.57004e-07	339	1219	ENSG00000148175,ENSG00000130303,ENSG00000175538,ENSG00000173391,ENSG00000023445,ENSG00000196352,ENSG00000188313,ENSG00000064012,ENSG00000092820,ENSG00000197635,ENSG00000163399,ENSG00000213949,ENSG00000188611,ENSG00000128052,ENSG00000067182,ENSG00000196549,ENSG00000198286,ENSG00000003436,ENSG00000111863,ENSG00000177469,ENSG00000124942,ENSG00000179841,ENSG00000197747,ENSG00000120156,ENSG00000140575…
membrane raft	GO:CC	GO:0045121	5.57004e-07	339	1219	ENSG00000148175,ENSG00000130303,ENSG00000175538,ENSG00000173391,ENSG00000023445,ENSG00000196352,ENSG00000188313,ENSG00000064012,ENSG00000092820,ENSG00000197635,ENSG00000163399,ENSG00000213949,ENSG00000188611,ENSG00000128052,ENSG00000067182,ENSG00000196549,ENSG00000198286,ENSG00000003436,ENSG00000111863,ENSG00000177469,ENSG00000124942,ENSG00000179841,ENSG00000197747,ENSG00000120156,ENSG00000140575…
side of membrane	GO:CC	GO:0098552	1.60605e-06	622	1219	ENSG00000145623,ENSG00000169245,ENSG00000164733,ENSG00000166710,ENSG00000060140,ENSG00000204516,ENSG00000115594,ENSG00000049249,ENSG00000196126,ENSG00000092820,ENSG00000213949,ENSG00000198502,ENSG00000137801,ENSG00000168685,ENSG00000136943,ENSG00000110852,ENSG00000204632,ENSG00000135046,ENSG00000204525,ENSG00000112964,ENSG00000169876,ENSG00000179841,ENSG00000156049,ENSG00000153029,ENSG00000076706…
anchoring junction	GO:CC	GO:0070161	1.78759e-06	838	1219	ENSG00000162704,ENSG00000163682,ENSG00000166794,ENSG00000068078,ENSG00000163191,ENSG00000166710,ENSG00000100842,ENSG00000002549,ENSG00000204381,ENSG00000136068,ENSG00000143545,ENSG00000126259,ENSG00000050405,ENSG00000134757,ENSG00000172403,ENSG00000107201,ENSG00000092820,ENSG00000101000,ENSG00000197635,ENSG00000131016,ENSG00000163399,ENSG00000115641,ENSG00000213949,ENSG00000041982,ENSG00000248905…
specific granule	GO:CC	GO:0042581	1.973e-06	158	1219	ENSG00000075651,ENSG00000166710,ENSG00000148175,ENSG00000173391,ENSG00000148346,ENSG00000171860,ENSG00000115828,ENSG00000163739,ENSG00000118640,ENSG00000124107,ENSG00000101160,ENSG00000079385,ENSG00000133048,ENSG00000138772,ENSG00000109743,ENSG00000090382,ENSG00000122359,ENSG00000111816,ENSG00000171236,ENSG00000122861,ENSG00000134827,ENSG00000096006,ENSG00000172322,ENSG00000134516,ENSG00000104518…
receptor complex	GO:CC	GO:0043235	3.10706e-06	522	1219	ENSG00000145623,ENSG00000068078,ENSG00000166710,ENSG00000203896,ENSG00000013588,ENSG00000173391,ENSG00000123104,ENSG00000213949,ENSG00000128052,ENSG00000067182,ENSG00000139567,ENSG00000137809,ENSG00000115232,ENSG00000112964,ENSG00000155093,ENSG00000162896,ENSG00000077238,ENSG00000116032,ENSG00000120156,ENSG00000111424,ENSG00000079385,ENSG00000101204,ENSG00000113494,ENSG00000165025,ENSG00000153246…
desmosome	GO:CC	GO:0030057	4.06042e-06	25	1219	ENSG00000134757,ENSG00000046604,ENSG00000134762,ENSG00000134765,ENSG00000184363,ENSG00000134755,ENSG00000057294,ENSG00000086062,ENSG00000096696,ENSG00000118898,ENSG00000112378,ENSG00000081277
vesicle lumen	GO:CC	GO:0031983	8.47398e-06	326	1219	ENSG00000162704,ENSG00000125730,ENSG00000163191,ENSG00000166710,ENSG00000148346,ENSG00000198734,ENSG00000137801,ENSG00000134996,ENSG00000115828,ENSG00000106366,ENSG00000163739,ENSG00000124107,ENSG00000163220,ENSG00000148180,ENSG00000103196,ENSG00000101160,ENSG00000133048,ENSG00000090382,ENSG00000111816,ENSG00000163993,ENSG00000171236,ENSG00000134827,ENSG00000021355,ENSG00000103490,ENSG00000143546…
MHC class I protein complex	GO:CC	GO:0042612	1.2209e-05	8	1219	ENSG00000166710,ENSG00000204632,ENSG00000204525,ENSG00000153029,ENSG00000206503,ENSG00000234745,ENSG00000204642
cytoplasmic vesicle lumen	GO:CC	GO:0060205	1.862e-05	324	1219	ENSG00000162704,ENSG00000125730,ENSG00000163191,ENSG00000166710,ENSG00000148346,ENSG00000198734,ENSG00000137801,ENSG00000134996,ENSG00000115828,ENSG00000106366,ENSG00000163739,ENSG00000124107,ENSG00000163220,ENSG00000148180,ENSG00000103196,ENSG00000101160,ENSG00000133048,ENSG00000090382,ENSG00000111816,ENSG00000163993,ENSG00000171236,ENSG00000134827,ENSG00000021355,ENSG00000103490,ENSG00000143546…
external side of plasma membrane	GO:CC	GO:0009897	2.40133e-05	409	1219	ENSG00000145623,ENSG00000169245,ENSG00000164733,ENSG00000166710,ENSG00000204516,ENSG00000115594,ENSG00000049249,ENSG00000196126,ENSG00000213949,ENSG00000137801,ENSG00000168685,ENSG00000136943,ENSG00000110852,ENSG00000204632,ENSG00000135046,ENSG00000112964,ENSG00000169876,ENSG00000153029,ENSG00000076706,ENSG00000089692,ENSG00000101204,ENSG00000113494,ENSG00000085563,ENSG00000160712,ENSG00000005884…
basal part of cell	GO:CC	GO:0045178	2.5797e-05	268	1219	ENSG00000198796,ENSG00000092820,ENSG00000008710,ENSG00000163399,ENSG00000213949,ENSG00000135046,ENSG00000155465,ENSG00000197594,ENSG00000120156,ENSG00000079385,ENSG00000005884,ENSG00000004468,ENSG00000088836,ENSG00000078098,ENSG00000124839,ENSG00000105976,ENSG00000171631,ENSG00000065361,ENSG00000138449,ENSG00000086062,ENSG00000010379,ENSG00000149418,ENSG00000163959,ENSG00000105388,ENSG00000240583…
basal plasma membrane	GO:CC	GO:0009925	2.96424e-05	250	1219	ENSG00000198796,ENSG00000092820,ENSG00000008710,ENSG00000163399,ENSG00000135046,ENSG00000155465,ENSG00000197594,ENSG00000120156,ENSG00000079385,ENSG00000005884,ENSG00000004468,ENSG00000088836,ENSG00000124839,ENSG00000105976,ENSG00000171631,ENSG00000065361,ENSG00000138449,ENSG00000086062,ENSG00000010379,ENSG00000149418,ENSG00000163959,ENSG00000105388,ENSG00000240583,ENSG00000123191,ENSG00000132470…
MHC protein complex	GO:CC	GO:0042611	3.0742e-05	24	1219	ENSG00000166710,ENSG00000196126,ENSG00000198502,ENSG00000204632,ENSG00000204525,ENSG00000153029,ENSG00000206503,ENSG00000234745,ENSG00000204642,ENSG00000231389,ENSG00000179344
secretory granule lumen	GO:CC	GO:0034774	3.34051e-05	320	1219	ENSG00000162704,ENSG00000125730,ENSG00000163191,ENSG00000166710,ENSG00000148346,ENSG00000198734,ENSG00000137801,ENSG00000134996,ENSG00000115828,ENSG00000106366,ENSG00000163739,ENSG00000124107,ENSG00000163220,ENSG00000148180,ENSG00000103196,ENSG00000101160,ENSG00000133048,ENSG00000090382,ENSG00000111816,ENSG00000163993,ENSG00000171236,ENSG00000134827,ENSG00000021355,ENSG00000103490,ENSG00000143546…
endocytic vesicle	GO:CC	GO:0030139	5.26354e-05	335	1219	ENSG00000075651,ENSG00000166710,ENSG00000163131,ENSG00000106785,ENSG00000166148,ENSG00000136068,ENSG00000143545,ENSG00000204267,ENSG00000156675,ENSG00000196126,ENSG00000135047,ENSG00000133661,ENSG00000197635,ENSG00000198502,ENSG00000168685,ENSG00000168394,ENSG00000204632,ENSG00000204525,ENSG00000118640,ENSG00000148180,ENSG00000187908,ENSG00000174808,ENSG00000138772,ENSG00000165025,ENSG00000206503…
tertiary granule	GO:CC	GO:0070820	5.58638e-05	163	1219	ENSG00000075651,ENSG00000166710,ENSG00000163131,ENSG00000148175,ENSG00000173391,ENSG00000123610,ENSG00000196352,ENSG00000115828,ENSG00000163739,ENSG00000155093,ENSG00000118640,ENSG00000079385,ENSG00000010438,ENSG00000090382,ENSG00000134765,ENSG00000171236,ENSG00000122861,ENSG00000100985,ENSG00000185432,ENSG00000134827,ENSG00000169403,ENSG00000096006,ENSG00000172322,ENSG00000103811,ENSG00000104518…
specific granule lumen	GO:CC	GO:0035580	0.000359995	61	1219	ENSG00000166710,ENSG00000148346,ENSG00000115828,ENSG00000163739,ENSG00000124107,ENSG00000101160,ENSG00000133048,ENSG00000090382,ENSG00000111816,ENSG00000171236,ENSG00000134827,ENSG00000096006,ENSG00000134516,ENSG00000104518,ENSG00000173083,ENSG00000002726
basolateral plasma membrane	GO:CC	GO:0016323	0.000372276	225	1219	ENSG00000198796,ENSG00000092820,ENSG00000008710,ENSG00000163399,ENSG00000135046,ENSG00000155465,ENSG00000197594,ENSG00000120156,ENSG00000005884,ENSG00000004468,ENSG00000088836,ENSG00000124839,ENSG00000171631,ENSG00000065361,ENSG00000138449,ENSG00000086062,ENSG00000010379,ENSG00000149418,ENSG00000163959,ENSG00000105388,ENSG00000240583,ENSG00000123191,ENSG00000167419,ENSG00000158473,ENSG00000119888…
endocytic vesicle membrane	GO:CC	GO:0030666	0.000542099	190	1219	ENSG00000166710,ENSG00000204267,ENSG00000156675,ENSG00000196126,ENSG00000198502,ENSG00000168685,ENSG00000168394,ENSG00000204632,ENSG00000204525,ENSG00000118640,ENSG00000187908,ENSG00000174808,ENSG00000138772,ENSG00000206503,ENSG00000163072,ENSG00000276600,ENSG00000158270,ENSG00000234745,ENSG00000001626,ENSG00000109321,ENSG00000115596,ENSG00000204642,ENSG00000188064,ENSG00000174130,ENSG00000128340…
cornified envelope	GO:CC	GO:0001533	0.000864939	44	1219	ENSG00000134757,ENSG00000135046,ENSG00000046604,ENSG00000136155,ENSG00000134762,ENSG00000134765,ENSG00000184363,ENSG00000134755,ENSG00000057294,ENSG00000096696,ENSG00000118898,ENSG00000244094,ENSG00000081277
banded collagen fibril	GO:CC	GO:0098643	0.000960602	12	1219	ENSG00000139329,ENSG00000168542,ENSG00000164692,ENSG00000084636,ENSG00000204262,ENSG00000130635,ENSG00000108821
fibrillar collagen trimer	GO:CC	GO:0005583	0.000960602	12	1219	ENSG00000139329,ENSG00000168542,ENSG00000164692,ENSG00000084636,ENSG00000204262,ENSG00000130635,ENSG00000108821
basement membrane	GO:CC	GO:0005604	0.00105344	97	1219	ENSG00000053747,ENSG00000091986,ENSG00000058085,ENSG00000041982,ENSG00000196878,ENSG00000065618,ENSG00000065320,ENSG00000091136,ENSG00000091128,ENSG00000081052,ENSG00000168743,ENSG00000132470,ENSG00000120708,ENSG00000204291,ENSG00000113140,ENSG00000112562,ENSG00000130635,ENSG00000186340,ENSG00000159166,ENSG00000165816
cell-substrate junction	GO:CC	GO:0030055	0.00115073	427	1219	ENSG00000162704,ENSG00000163682,ENSG00000166794,ENSG00000068078,ENSG00000166710,ENSG00000100842,ENSG00000002549,ENSG00000204381,ENSG00000136068,ENSG00000050405,ENSG00000172403,ENSG00000092820,ENSG00000101000,ENSG00000197635,ENSG00000131016,ENSG00000115641,ENSG00000213949,ENSG00000041982,ENSG00000196549,ENSG00000137809,ENSG00000135046,ENSG00000115232,ENSG00000124942,ENSG00000198959,ENSG00000065618…
focal adhesion	GO:CC	GO:0005925	0.00153041	420	1219	ENSG00000162704,ENSG00000163682,ENSG00000166794,ENSG00000068078,ENSG00000166710,ENSG00000100842,ENSG00000002549,ENSG00000204381,ENSG00000136068,ENSG00000050405,ENSG00000172403,ENSG00000092820,ENSG00000101000,ENSG00000197635,ENSG00000131016,ENSG00000115641,ENSG00000213949,ENSG00000041982,ENSG00000196549,ENSG00000137809,ENSG00000135046,ENSG00000115232,ENSG00000124942,ENSG00000198959,ENSG00000148180…
cell junction	GO:CC	GO:0030054	0.00247988	2107	1219	ENSG00000162704,ENSG00000157601,ENSG00000163682,ENSG00000075651,ENSG00000166794,ENSG00000068078,ENSG00000163191,ENSG00000083454,ENSG00000166710,ENSG00000100842,ENSG00000002549,ENSG00000204381,ENSG00000136068,ENSG00000143545,ENSG00000126259,ENSG00000050405,ENSG00000168404,ENSG00000183486,ENSG00000140563,ENSG00000119899,ENSG00000134757,ENSG00000172403,ENSG00000107201,ENSG00000092820,ENSG00000101000…
tertiary granule lumen	GO:CC	GO:1904724	0.00249424	55	1219	ENSG00000166710,ENSG00000163131,ENSG00000123610,ENSG00000115828,ENSG00000163739,ENSG00000010438,ENSG00000090382,ENSG00000171236,ENSG00000100985,ENSG00000185432,ENSG00000134827,ENSG00000096006,ENSG00000103811,ENSG00000104518
Golgi apparatus	GO:CC	GO:0005794	0.00512644	1593	1219	ENSG00000135373,ENSG00000075651,ENSG00000068078,ENSG00000166710,ENSG00000134321,ENSG00000106003,ENSG00000130303,ENSG00000144452,ENSG00000164023,ENSG00000002549,ENSG00000162645,ENSG00000168398,ENSG00000143545,ENSG00000196352,ENSG00000139629,ENSG00000173230,ENSG00000188313,ENSG00000196126,ENSG00000280433,ENSG00000117228,ENSG00000135047,ENSG00000008710,ENSG00000136542,ENSG00000163399,ENSG00000157335…
bounding membrane of organelle	GO:CC	GO:0098588	0.00592055	2165	1219	ENSG00000075651,ENSG00000243708,ENSG00000166710,ENSG00000163840,ENSG00000134321,ENSG00000274611,ENSG00000148175,ENSG00000106003,ENSG00000130303,ENSG00000144452,ENSG00000164023,ENSG00000106785,ENSG00000162645,ENSG00000173391,ENSG00000143545,ENSG00000185818,ENSG00000204267,ENSG00000123104,ENSG00000196352,ENSG00000139629,ENSG00000140563,ENSG00000119899,ENSG00000156675,ENSG00000198734,ENSG00000185885…
phagocytic vesicle membrane	GO:CC	GO:0030670	0.0064686	75	1219	ENSG00000166710,ENSG00000204267,ENSG00000156675,ENSG00000168394,ENSG00000204632,ENSG00000204525,ENSG00000118640,ENSG00000187908,ENSG00000138772,ENSG00000206503,ENSG00000276600,ENSG00000234745,ENSG00000204642,ENSG00000174130,ENSG00000128340,ENSG00000174125
brush border	GO:CC	GO:0005903	0.00665227	109	1219	ENSG00000136068,ENSG00000050405,ENSG00000092820,ENSG00000118680,ENSG00000196549,ENSG00000088386,ENSG00000091138,ENSG00000248746,ENSG00000163803,ENSG00000086062,ENSG00000157765,ENSG00000240583,ENSG00000081923,ENSG00000118777,ENSG00000197506,ENSG00000175311,ENSG00000138823,ENSG00000169994,ENSG00000119121,ENSG00000109062
integrin complex	GO:CC	GO:0008305	0.00735767	32	1219	ENSG00000213949,ENSG00000137809,ENSG00000115232,ENSG00000005884,ENSG00000254087,ENSG00000259207,ENSG00000168743,ENSG00000115221,ENSG00000132470,ENSG00000138080
complex of collagen trimers	GO:CC	GO:0098644	0.00986948	21	1219	ENSG00000139329,ENSG00000168542,ENSG00000081052,ENSG00000164692,ENSG00000084636,ENSG00000204262,ENSG00000130635,ENSG00000108821
fibrinogen complex	GO:CC	GO:0005577	0.018749	8	1219	ENSG00000137801,ENSG00000171557,ENSG00000127951,ENSG00000171560,ENSG00000171564
platelet alpha granule	GO:CC	GO:0031091	0.018867	90	1219	ENSG00000198734,ENSG00000137801,ENSG00000106366,ENSG00000156535,ENSG00000259207,ENSG00000112419,ENSG00000124491,ENSG00000171557,ENSG00000119699,ENSG00000113140,ENSG00000197249,ENSG00000163631,ENSG00000186340,ENSG00000198113,ENSG00000171560,ENSG00000175899,ENSG00000171564
cell projection membrane	GO:CC	GO:0031253	0.0198448	346	1219	ENSG00000159445,ENSG00000050405,ENSG00000107201,ENSG00000092820,ENSG00000008710,ENSG00000197635,ENSG00000198515,ENSG00000188763,ENSG00000100558,ENSG00000204632,ENSG00000179841,ENSG00000079385,ENSG00000091138,ENSG00000005884,ENSG00000165757,ENSG00000259207,ENSG00000163993,ENSG00000128567,ENSG00000078098,ENSG00000163803,ENSG00000086062,ENSG00000101311,ENSG00000157765,ENSG00000240583,ENSG00000132915…
cell-cell junction	GO:CC	GO:0005911	0.0198572	496	1219	ENSG00000163191,ENSG00000143545,ENSG00000126259,ENSG00000134757,ENSG00000107201,ENSG00000197635,ENSG00000163399,ENSG00000248905,ENSG00000135046,ENSG00000124942,ENSG00000065618,ENSG00000171992,ENSG00000046604,ENSG00000120156,ENSG00000079385,ENSG00000140575,ENSG00000134762,ENSG00000169756,ENSG00000254087,ENSG00000165757,ENSG00000181790,ENSG00000259207,ENSG00000134765,ENSG00000086570,ENSG00000184363…
phagocytic vesicle	GO:CC	GO:0045335	0.0277795	139	1219	ENSG00000166710,ENSG00000163131,ENSG00000106785,ENSG00000136068,ENSG00000204267,ENSG00000156675,ENSG00000168394,ENSG00000204632,ENSG00000204525,ENSG00000118640,ENSG00000148180,ENSG00000187908,ENSG00000138772,ENSG00000165025,ENSG00000206503,ENSG00000122359,ENSG00000276600,ENSG00000234745,ENSG00000204642,ENSG00000174130,ENSG00000128340,ENSG00000174125
protein complex involved in cell adhesion	GO:CC	GO:0098636	0.029583	37	1219	ENSG00000213949,ENSG00000137809,ENSG00000115232,ENSG00000005884,ENSG00000254087,ENSG00000259207,ENSG00000168743,ENSG00000115221,ENSG00000132470,ENSG00000138080
lysosome	GO:CC	GO:0005764	0.0296853	723	1219	ENSG00000125730,ENSG00000075651,ENSG00000164733,ENSG00000163840,ENSG00000163131,ENSG00000148175,ENSG00000130303,ENSG00000119899,ENSG00000185885,ENSG00000078081,ENSG00000196126,ENSG00000135047,ENSG00000133661,ENSG00000197635,ENSG00000171860,ENSG00000164342,ENSG00000198502,ENSG00000142089,ENSG00000136048,ENSG00000136943,ENSG00000086548,ENSG00000135046,ENSG00000125538,ENSG00000055732,ENSG00000117472…
lytic vacuole	GO:CC	GO:0000323	0.0296853	723	1219	ENSG00000125730,ENSG00000075651,ENSG00000164733,ENSG00000163840,ENSG00000163131,ENSG00000148175,ENSG00000130303,ENSG00000119899,ENSG00000185885,ENSG00000078081,ENSG00000196126,ENSG00000135047,ENSG00000133661,ENSG00000197635,ENSG00000171860,ENSG00000164342,ENSG00000198502,ENSG00000142089,ENSG00000136048,ENSG00000136943,ENSG00000086548,ENSG00000135046,ENSG00000125538,ENSG00000055732,ENSG00000117472…
integral component of lumenal side of endoplasmic reticulum membrane	GO:CC	GO:0071556	0.041629	25	1219	ENSG00000196126,ENSG00000198502,ENSG00000204632,ENSG00000204525,ENSG00000206503,ENSG00000234745,ENSG00000204642,ENSG00000231389
lumenal side of endoplasmic reticulum membrane	GO:CC	GO:0098553	0.041629	25	1219	ENSG00000196126,ENSG00000198502,ENSG00000204632,ENSG00000204525,ENSG00000206503,ENSG00000234745,ENSG00000204642,ENSG00000231389
plasma membrane protein complex	GO:CC	GO:0098797	0.0465431	696	1219	ENSG00000145623,ENSG00000166710,ENSG00000203896,ENSG00000175538,ENSG00000064012,ENSG00000196126,ENSG00000163399,ENSG00000213949,ENSG00000003400,ENSG00000198502,ENSG00000139567,ENSG00000204632,ENSG00000137809,ENSG00000115232,ENSG00000204525,ENSG00000276289,ENSG00000006283,ENSG00000156049,ENSG00000153029,ENSG00000152049,ENSG00000116032,ENSG00000079385,ENSG00000101204,ENSG00000165025,ENSG00000160712…
extracellular matrix structural constituent	GO:MF	GO:0005201	5.40166e-18	173	1208	ENSG00000053747,ENSG00000058085,ENSG00000105825,ENSG00000137801,ENSG00000041982,ENSG00000196878,ENSG00000065618,ENSG00000169876,ENSG00000111799,ENSG00000164764,ENSG00000133048,ENSG00000145113,ENSG00000139329,ENSG00000132561,ENSG00000091136,ENSG00000168542,ENSG00000172752,ENSG00000124749,ENSG00000091128,ENSG00000049089,ENSG00000081052,ENSG00000164692,ENSG00000084636,ENSG00000168743,ENSG00000145681…
signaling receptor binding	GO:MF	GO:0005102	1.45417e-12	1551	1208	ENSG00000125730,ENSG00000145623,ENSG00000169245,ENSG00000163735,ENSG00000115415,ENSG00000169429,ENSG00000189334,ENSG00000181634,ENSG00000144452,ENSG00000115009,ENSG00000115008,ENSG00000137033,ENSG00000053747,ENSG00000060140,ENSG00000166148,ENSG00000168398,ENSG00000204516,ENSG00000204267,ENSG00000169752,ENSG00000108691,ENSG00000115594,ENSG00000188313,ENSG00000064012,ENSG00000196126,ENSG00000106541…
integrin binding	GO:MF	GO:0005178	2.42316e-08	146	1208	ENSG00000053747,ENSG00000137801,ENSG00000128052,ENSG00000187608,ENSG00000125538,ENSG00000115232,ENSG00000104415,ENSG00000127324,ENSG00000165025,ENSG00000005884,ENSG00000091136,ENSG00000254087,ENSG00000168542,ENSG00000259207,ENSG00000078098,ENSG00000248746,ENSG00000084636,ENSG00000168743,ENSG00000118785,ENSG00000101311,ENSG00000115221,ENSG00000132470,ENSG00000120708,ENSG00000090339,ENSG00000140092…
molecular transducer activity	GO:MF	GO:0060089	1.10881e-07	1549	1208	ENSG00000145623,ENSG00000068078,ENSG00000083454,ENSG00000243896,ENSG00000060140,ENSG00000013588,ENSG00000055332,ENSG00000166148,ENSG00000168398,ENSG00000215788,ENSG00000138271,ENSG00000115594,ENSG00000049249,ENSG00000196126,ENSG00000101000,ENSG00000008710,ENSG00000171860,ENSG00000164342,ENSG00000188763,ENSG00000168685,ENSG00000128052,ENSG00000196083,ENSG00000067182,ENSG00000139567,ENSG00000122585…
signaling receptor activity	GO:MF	GO:0038023	1.10881e-07	1549	1208	ENSG00000145623,ENSG00000068078,ENSG00000083454,ENSG00000243896,ENSG00000060140,ENSG00000013588,ENSG00000055332,ENSG00000166148,ENSG00000168398,ENSG00000215788,ENSG00000138271,ENSG00000115594,ENSG00000049249,ENSG00000196126,ENSG00000101000,ENSG00000008710,ENSG00000171860,ENSG00000164342,ENSG00000188763,ENSG00000168685,ENSG00000128052,ENSG00000196083,ENSG00000067182,ENSG00000139567,ENSG00000122585…
calcium ion binding	GO:MF	GO:0005509	1.64029e-07	723	1208	ENSG00000243708,ENSG00000163191,ENSG00000189334,ENSG00000182326,ENSG00000159216,ENSG00000123104,ENSG00000140563,ENSG00000134757,ENSG00000188313,ENSG00000101335,ENSG00000137801,ENSG00000188611,ENSG00000118680,ENSG00000264343,ENSG00000255408,ENSG00000264230,ENSG00000135046,ENSG00000110975,ENSG00000198959,ENSG00000152689,ENSG00000197747,ENSG00000155657,ENSG00000163220,ENSG00000197594,ENSG00000165124…
cell adhesion molecule binding	GO:MF	GO:0050839	2.16087e-07	544	1208	ENSG00000105939,ENSG00000163191,ENSG00000115415,ENSG00000053747,ENSG00000013588,ENSG00000136068,ENSG00000126259,ENSG00000050405,ENSG00000146376,ENSG00000092820,ENSG00000213949,ENSG00000137801,ENSG00000175793,ENSG00000128052,ENSG00000187608,ENSG00000137809,ENSG00000135046,ENSG00000125538,ENSG00000115232,ENSG00000124942,ENSG00000082438,ENSG00000104415,ENSG00000134115,ENSG00000089327,ENSG00000127324…
growth factor binding	GO:MF	GO:0019838	7.96283e-07	141	1208	ENSG00000145623,ENSG00000068078,ENSG00000115594,ENSG00000137801,ENSG00000128052,ENSG00000146674,ENSG00000139567,ENSG00000112964,ENSG00000104415,ENSG00000156535,ENSG00000120156,ENSG00000160712,ENSG00000137507,ENSG00000174721,ENSG00000133116,ENSG00000168542,ENSG00000259207,ENSG00000134352,ENSG00000164692,ENSG00000065361,ENSG00000102755,ENSG00000132470,ENSG00000129667,ENSG00000119699,ENSG00000167779…
collagen binding	GO:MF	GO:0005518	9.64981e-07	70	1208	ENSG00000166794,ENSG00000170275,ENSG00000164733,ENSG00000163131,ENSG00000135047,ENSG00000213949,ENSG00000137801,ENSG00000137809,ENSG00000112414,ENSG00000139329,ENSG00000005884,ENSG00000100985,ENSG00000120708,ENSG00000106823,ENSG00000162733,ENSG00000113140,ENSG00000026508,ENSG00000113083,ENSG00000011465,ENSG00000173918,ENSG00000187955
extracellular matrix structural constituent conferring tensile strength	GO:MF	GO:0030020	1.11469e-06	41	1208	ENSG00000065618,ENSG00000111799,ENSG00000168542,ENSG00000172752,ENSG00000124749,ENSG00000049089,ENSG00000081052,ENSG00000164692,ENSG00000084636,ENSG00000206384,ENSG00000204262,ENSG00000163359,ENSG00000204291,ENSG00000130635,ENSG00000108821,ENSG00000187955
structural molecule activity	GO:MF	GO:0005198	1.75682e-06	701	1208	ENSG00000214026,ENSG00000162704,ENSG00000163682,ENSG00000128422,ENSG00000053747,ENSG00000204889,ENSG00000196126,ENSG00000101335,ENSG00000058085,ENSG00000105825,ENSG00000137801,ENSG00000142676,ENSG00000036448,ENSG00000041982,ENSG00000196878,ENSG00000104369,ENSG00000124942,ENSG00000114638,ENSG00000184702,ENSG00000065618,ENSG00000169876,ENSG00000155657,ENSG00000111799,ENSG00000169067,ENSG00000164764…
peptide binding	GO:MF	GO:0042277	3.94098e-06	312	1208	ENSG00000164308,ENSG00000166794,ENSG00000166148,ENSG00000204267,ENSG00000196126,ENSG00000186088,ENSG00000198502,ENSG00000100196,ENSG00000136943,ENSG00000168394,ENSG00000196549,ENSG00000204632,ENSG00000056291,ENSG00000204525,ENSG00000112964,ENSG00000122641,ENSG00000168938,ENSG00000065325,ENSG00000113494,ENSG00000206503,ENSG00000143256,ENSG00000132170,ENSG00000100739,ENSG00000234745,ENSG00000103888…
NAD(P)+ nucleosidase activity	GO:MF	GO:0050135	4.10902e-06	16	1208	ENSG00000115594,ENSG00000196083,ENSG00000109743,ENSG00000115607,ENSG00000115604,ENSG00000004468,ENSG00000174130,ENSG00000174125,ENSG00000136869,ENSG00000115602
NAD+ nucleotidase, cyclic ADP-ribose generating	GO:MF	GO:0061809	4.10902e-06	16	1208	ENSG00000115594,ENSG00000196083,ENSG00000109743,ENSG00000115607,ENSG00000115604,ENSG00000004468,ENSG00000174130,ENSG00000174125,ENSG00000136869,ENSG00000115602
NAD+ nucleosidase activity	GO:MF	GO:0003953	4.10902e-06	16	1208	ENSG00000115594,ENSG00000196083,ENSG00000109743,ENSG00000115607,ENSG00000115604,ENSG00000004468,ENSG00000174130,ENSG00000174125,ENSG00000136869,ENSG00000115602
transmembrane signaling receptor activity	GO:MF	GO:0004888	4.7232e-06	1331	1208	ENSG00000145623,ENSG00000068078,ENSG00000083454,ENSG00000243896,ENSG00000060140,ENSG00000013588,ENSG00000055332,ENSG00000166148,ENSG00000168398,ENSG00000215788,ENSG00000138271,ENSG00000115594,ENSG00000196126,ENSG00000008710,ENSG00000171860,ENSG00000164342,ENSG00000188763,ENSG00000168685,ENSG00000128052,ENSG00000196083,ENSG00000067182,ENSG00000139567,ENSG00000122585,ENSG00000056291,ENSG00000137809…
endopeptidase activity	GO:MF	GO:0004175	2.67363e-05	444	1208	ENSG00000196611,ENSG00000196954,ENSG00000164733,ENSG00000137752,ENSG00000163131,ENSG00000178297,ENSG00000182326,ENSG00000064012,ENSG00000135047,ENSG00000197635,ENSG00000003400,ENSG00000240065,ENSG00000103269,ENSG00000196188,ENSG00000204264,ENSG00000125551,ENSG00000136943,ENSG00000196549,ENSG00000184979,ENSG00000137648,ENSG00000151006,ENSG00000101160,ENSG00000156218,ENSG00000131400,ENSG00000148848…
serine-type endopeptidase activity	GO:MF	GO:0004252	5.3433e-05	167	1208	ENSG00000196611,ENSG00000178297,ENSG00000182326,ENSG00000197635,ENSG00000103269,ENSG00000125551,ENSG00000137648,ENSG00000151006,ENSG00000104368,ENSG00000010438,ENSG00000205403,ENSG00000122861,ENSG00000100985,ENSG00000078098,ENSG00000159403,ENSG00000243649,ENSG00000149418,ENSG00000129667,ENSG00000146250,ENSG00000164099,ENSG00000103811,ENSG00000087245,ENSG00000103355,ENSG00000253649,ENSG00000005001…
immune receptor activity	GO:MF	GO:0140375	5.34808e-05	133	1208	ENSG00000145623,ENSG00000115594,ENSG00000196126,ENSG00000171860,ENSG00000168685,ENSG00000196083,ENSG00000112964,ENSG00000162896,ENSG00000077238,ENSG00000153029,ENSG00000113494,ENSG00000160712,ENSG00000134470,ENSG00000115607,ENSG00000115604,ENSG00000163606,ENSG00000134352,ENSG00000105246,ENSG00000103811,ENSG00000122025,ENSG00000231389,ENSG00000026508,ENSG00000174600,ENSG00000119535,ENSG00000150045…
serine-type peptidase activity	GO:MF	GO:0008236	5.58611e-05	185	1208	ENSG00000106066,ENSG00000196611,ENSG00000178297,ENSG00000182326,ENSG00000197635,ENSG00000103269,ENSG00000125551,ENSG00000137648,ENSG00000151006,ENSG00000104368,ENSG00000010438,ENSG00000205403,ENSG00000122861,ENSG00000100985,ENSG00000078098,ENSG00000159403,ENSG00000243649,ENSG00000149418,ENSG00000112812,ENSG00000129667,ENSG00000146250,ENSG00000164099,ENSG00000103811,ENSG00000087245,ENSG00000103355…
serine hydrolase activity	GO:MF	GO:0017171	9.42383e-05	189	1208	ENSG00000106066,ENSG00000196611,ENSG00000178297,ENSG00000182326,ENSG00000197635,ENSG00000103269,ENSG00000125551,ENSG00000137648,ENSG00000151006,ENSG00000104368,ENSG00000010438,ENSG00000205403,ENSG00000122861,ENSG00000100985,ENSG00000078098,ENSG00000159403,ENSG00000243649,ENSG00000149418,ENSG00000112812,ENSG00000129667,ENSG00000146250,ENSG00000164099,ENSG00000103811,ENSG00000087245,ENSG00000103355…
receptor ligand activity	GO:MF	GO:0048018	0.000113741	495	1208	ENSG00000169245,ENSG00000163735,ENSG00000169429,ENSG00000181634,ENSG00000115009,ENSG00000115008,ENSG00000137033,ENSG00000169752,ENSG00000108691,ENSG00000197635,ENSG00000167680,ENSG00000150782,ENSG00000122585,ENSG00000163739,ENSG00000176697,ENSG00000008517,ENSG00000125538,ENSG00000122641,ENSG00000161921,ENSG00000081041,ENSG00000172247,ENSG00000174808,ENSG00000042832,ENSG00000184163,ENSG00000160182…
glycosaminoglycan binding	GO:MF	GO:0005539	0.000125418	238	1208	ENSG00000169245,ENSG00000204381,ENSG00000123610,ENSG00000079257,ENSG00000091986,ENSG00000058085,ENSG00000137801,ENSG00000163898,ENSG00000104415,ENSG00000103196,ENSG00000173705,ENSG00000174721,ENSG00000169248,ENSG00000185924,ENSG00000103888,ENSG00000145681,ENSG00000140285,ENSG00000137673,ENSG00000132702,ENSG00000188404,ENSG00000166035,ENSG00000106823,ENSG00000109072,ENSG00000000971,ENSG00000026508…
carbohydrate binding	GO:MF	GO:0030246	0.000127318	277	1208	ENSG00000169764,ENSG00000204381,ENSG00000173391,ENSG00000139629,ENSG00000196126,ENSG00000008710,ENSG00000133661,ENSG00000136542,ENSG00000103226,ENSG00000157335,ENSG00000158764,ENSG00000110852,ENSG00000073331,ENSG00000197594,ENSG00000172243,ENSG00000133048,ENSG00000118004,ENSG00000153246,ENSG00000165682,ENSG00000224389,ENSG00000257743,ENSG00000158270,ENSG00000157322,ENSG00000184374,ENSG00000112297…
extracellular matrix binding	GO:MF	GO:0050840	0.000178795	56	1208	ENSG00000163131,ENSG00000137801,ENSG00000187908,ENSG00000112414,ENSG00000005884,ENSG00000259207,ENSG00000118785,ENSG00000142910,ENSG00000100097,ENSG00000120708,ENSG00000113140,ENSG00000112562,ENSG00000174807,ENSG00000011465,ENSG00000131981,ENSG00000166106
signaling receptor activator activity	GO:MF	GO:0030546	0.000188022	502	1208	ENSG00000169245,ENSG00000163735,ENSG00000169429,ENSG00000181634,ENSG00000115009,ENSG00000115008,ENSG00000137033,ENSG00000169752,ENSG00000108691,ENSG00000197635,ENSG00000167680,ENSG00000150782,ENSG00000122585,ENSG00000163739,ENSG00000176697,ENSG00000008517,ENSG00000125538,ENSG00000122641,ENSG00000161921,ENSG00000081041,ENSG00000172247,ENSG00000174808,ENSG00000042832,ENSG00000184163,ENSG00000160182…
peptide hormone binding	GO:MF	GO:0017046	0.000276212	51	1208	ENSG00000166148,ENSG00000112964,ENSG00000122641,ENSG00000065325,ENSG00000113494,ENSG00000070019,ENSG00000138449,ENSG00000105246,ENSG00000170820,ENSG00000131477,ENSG00000132329,ENSG00000114812,ENSG00000182687,ENSG00000145708,ENSG00000113389
cytokine binding	GO:MF	GO:0019955	0.000567707	140	1208	ENSG00000145623,ENSG00000115594,ENSG00000049249,ENSG00000117228,ENSG00000137801,ENSG00000204531,ENSG00000067182,ENSG00000139567,ENSG00000115232,ENSG00000112964,ENSG00000156535,ENSG00000113494,ENSG00000160712,ENSG00000137507,ENSG00000173991,ENSG00000115604,ENSG00000259207,ENSG00000134352,ENSG00000105246,ENSG00000119699,ENSG00000127578,ENSG00000119535,ENSG00000175899,ENSG00000182578,ENSG00000115602…
amide binding	GO:MF	GO:0033218	0.000588084	387	1208	ENSG00000164308,ENSG00000166794,ENSG00000166148,ENSG00000204267,ENSG00000196126,ENSG00000186088,ENSG00000198502,ENSG00000100196,ENSG00000136943,ENSG00000168394,ENSG00000196549,ENSG00000204632,ENSG00000056291,ENSG00000204525,ENSG00000112964,ENSG00000122641,ENSG00000168938,ENSG00000065325,ENSG00000113494,ENSG00000206503,ENSG00000143256,ENSG00000162390,ENSG00000132170,ENSG00000100739,ENSG00000234745…
cytokine receptor binding	GO:MF	GO:0005126	0.000667099	274	1208	ENSG00000145623,ENSG00000169245,ENSG00000163735,ENSG00000115415,ENSG00000169429,ENSG00000189334,ENSG00000181634,ENSG00000115009,ENSG00000115008,ENSG00000137033,ENSG00000108691,ENSG00000064012,ENSG00000196083,ENSG00000150782,ENSG00000163739,ENSG00000176697,ENSG00000125538,ENSG00000161921,ENSG00000081041,ENSG00000113494,ENSG00000165025,ENSG00000160712,ENSG00000259207,ENSG00000171236,ENSG00000169248…
cytokine activity	GO:MF	GO:0005125	0.00071933	235	1208	ENSG00000169245,ENSG00000163735,ENSG00000169429,ENSG00000181634,ENSG00000115009,ENSG00000115008,ENSG00000137033,ENSG00000108691,ENSG00000150782,ENSG00000163739,ENSG00000008517,ENSG00000125538,ENSG00000122641,ENSG00000161921,ENSG00000081041,ENSG00000172247,ENSG00000169248,ENSG00000105246,ENSG00000118785,ENSG00000109321,ENSG00000239697,ENSG00000115596,ENSG00000135925,ENSG00000188064,ENSG00000105989…
peptide antigen binding	GO:MF	GO:0042605	0.000819312	30	1208	ENSG00000204267,ENSG00000196126,ENSG00000198502,ENSG00000168394,ENSG00000204632,ENSG00000204525,ENSG00000206503,ENSG00000234745,ENSG00000204642,ENSG00000231389,ENSG00000179344
hormone binding	GO:MF	GO:0042562	0.000927758	85	1208	ENSG00000166148,ENSG00000163399,ENSG00000112964,ENSG00000122641,ENSG00000065325,ENSG00000113494,ENSG00000070019,ENSG00000138449,ENSG00000105246,ENSG00000170820,ENSG00000131477,ENSG00000103811,ENSG00000184254,ENSG00000132329,ENSG00000114812,ENSG00000171509,ENSG00000182687,ENSG00000145708,ENSG00000113389
peptidase activity	GO:MF	GO:0008233	0.00135662	647	1208	ENSG00000164308,ENSG00000106066,ENSG00000196611,ENSG00000196954,ENSG00000164733,ENSG00000137752,ENSG00000163131,ENSG00000002549,ENSG00000178297,ENSG00000182326,ENSG00000064012,ENSG00000135047,ENSG00000197635,ENSG00000003400,ENSG00000240065,ENSG00000103269,ENSG00000196188,ENSG00000204264,ENSG00000125551,ENSG00000115828,ENSG00000136943,ENSG00000196549,ENSG00000184979,ENSG00000137648,ENSG00000016490…
protease binding	GO:MF	GO:0002020	0.00188554	131	1208	ENSG00000100219,ENSG00000168398,ENSG00000148346,ENSG00000115594,ENSG00000197635,ENSG00000106366,ENSG00000155657,ENSG00000170542,ENSG00000118503,ENSG00000005884,ENSG00000168542,ENSG00000259207,ENSG00000197971,ENSG00000078098,ENSG00000164692,ENSG00000103490,ENSG00000188404,ENSG00000157150,ENSG00000204936,ENSG00000197249,ENSG00000125726,ENSG00000143412,ENSG00000108821,ENSG00000175899
heparin binding	GO:MF	GO:0008201	0.00206851	168	1208	ENSG00000169245,ENSG00000079257,ENSG00000091986,ENSG00000058085,ENSG00000137801,ENSG00000163898,ENSG00000104415,ENSG00000103196,ENSG00000174721,ENSG00000169248,ENSG00000185924,ENSG00000140285,ENSG00000137673,ENSG00000188404,ENSG00000166035,ENSG00000106823,ENSG00000109072,ENSG00000000971,ENSG00000119681,ENSG00000133110,ENSG00000133067,ENSG00000134193,ENSG00000112562,ENSG00000130635,ENSG00000186340…
lipid binding	GO:MF	GO:0008289	0.00210714	774	1208	ENSG00000075651,ENSG00000243708,ENSG00000221963,ENSG00000100342,ENSG00000047365,ENSG00000123104,ENSG00000196352,ENSG00000163399,ENSG00000137801,ENSG00000050327,ENSG00000100558,ENSG00000185615,ENSG00000196549,ENSG00000003147,ENSG00000264230,ENSG00000135046,ENSG00000055732,ENSG00000110975,ENSG00000152689,ENSG00000163220,ENSG00000148180,ENSG00000128335,ENSG00000111424,ENSG00000140575,ENSG00000138772…
calcium-dependent phospholipid binding	GO:MF	GO:0005544	0.00273847	53	1208	ENSG00000243708,ENSG00000264230,ENSG00000135046,ENSG00000110975,ENSG00000138772,ENSG00000122359,ENSG00000109511,ENSG00000265190,ENSG00000196975,ENSG00000116711,ENSG00000143412,ENSG00000149043,ENSG00000168907,ENSG00000213023
TAP binding	GO:MF	GO:0046977	0.00305029	9	1208	ENSG00000204267,ENSG00000168394,ENSG00000204525,ENSG00000206503,ENSG00000234745,ENSG00000204642
fibronectin binding	GO:MF	GO:0001968	0.00328726	28	1208	ENSG00000163131,ENSG00000091986,ENSG00000135047,ENSG00000137801,ENSG00000146674,ENSG00000115232,ENSG00000005884,ENSG00000259207,ENSG00000167779,ENSG00000124145
peptidase regulator activity	GO:MF	GO:0061134	0.0038283	222	1208	ENSG00000125730,ENSG00000137752,ENSG00000130303,ENSG00000023445,ENSG00000079257,ENSG00000164266,ENSG00000105825,ENSG00000106366,ENSG00000003436,ENSG00000124107,ENSG00000156535,ENSG00000170542,ENSG00000124116,ENSG00000107738,ENSG00000224389,ENSG00000021355,ENSG00000103490,ENSG00000118849,ENSG00000100767,ENSG00000167034,ENSG00000253309,ENSG00000103811,ENSG00000157150,ENSG00000163359,ENSG00000162267…
serine-type endopeptidase inhibitor activity	GO:MF	GO:0004867	0.00846542	98	1208	ENSG00000164266,ENSG00000105825,ENSG00000106366,ENSG00000003436,ENSG00000124107,ENSG00000156535,ENSG00000170542,ENSG00000124116,ENSG00000021355,ENSG00000100767,ENSG00000253309,ENSG00000163359,ENSG00000162267,ENSG00000166401,ENSG00000127578,ENSG00000197249,ENSG00000166145,ENSG00000197632,ENSG00000175899
cell adhesion mediator activity	GO:MF	GO:0098631	0.00852393	58	1208	ENSG00000163191,ENSG00000213949,ENSG00000137809,ENSG00000135046,ENSG00000134115,ENSG00000046604,ENSG00000184363,ENSG00000134755,ENSG00000057294,ENSG00000119888,ENSG00000111057,ENSG00000096696,ENSG00000138080,ENSG00000154134
peptide receptor activity	GO:MF	GO:0001653	0.00965201	153	1208	ENSG00000166148,ENSG00000168398,ENSG00000056291,ENSG00000144891,ENSG00000065325,ENSG00000164251,ENSG00000164220,ENSG00000100739,ENSG00000070019,ENSG00000170820,ENSG00000152207,ENSG00000162009,ENSG00000131477,ENSG00000185149,ENSG00000132329,ENSG00000119900,ENSG00000174600,ENSG00000101188,ENSG00000114812,ENSG00000198049,ENSG00000069482,ENSG00000101292,ENSG00000171509,ENSG00000182687,ENSG00000113389
cytokine receptor activity	GO:MF	GO:0004896	0.00984962	99	1208	ENSG00000145623,ENSG00000115594,ENSG00000168685,ENSG00000196083,ENSG00000112964,ENSG00000077238,ENSG00000113494,ENSG00000160712,ENSG00000134470,ENSG00000115607,ENSG00000115604,ENSG00000134352,ENSG00000105246,ENSG00000122025,ENSG00000026508,ENSG00000174600,ENSG00000119535,ENSG00000115602,ENSG00000142677
2'-5'-oligoadenylate synthetase activity	GO:MF	GO:0001730	0.0103639	4	1208	ENSG00000089127,ENSG00000111335,ENSG00000111331,ENSG00000135114
protein-containing complex binding	GO:MF	GO:0044877	0.011248	1304	1208	ENSG00000162704,ENSG00000115267,ENSG00000166794,ENSG00000170275,ENSG00000164733,ENSG00000163131,ENSG00000053747,ENSG00000132507,ENSG00000023445,ENSG00000253626,ENSG00000050405,ENSG00000168404,ENSG00000130813,ENSG00000064012,ENSG00000196126,ENSG00000092820,ENSG00000117228,ENSG00000135047,ENSG00000103226,ENSG00000213949,ENSG00000137801,ENSG00000036448,ENSG00000128052,ENSG00000196878,ENSG00000139567…
endopeptidase inhibitor activity	GO:MF	GO:0004866	0.0131409	175	1208	ENSG00000125730,ENSG00000130303,ENSG00000023445,ENSG00000079257,ENSG00000164266,ENSG00000105825,ENSG00000106366,ENSG00000003436,ENSG00000124107,ENSG00000156535,ENSG00000170542,ENSG00000124116,ENSG00000224389,ENSG00000021355,ENSG00000118849,ENSG00000100767,ENSG00000253309,ENSG00000157150,ENSG00000163359,ENSG00000162267,ENSG00000166401,ENSG00000127578,ENSG00000197249,ENSG00000166145,ENSG00000197632…
endopeptidase regulator activity	GO:MF	GO:0061135	0.0163749	187	1208	ENSG00000125730,ENSG00000130303,ENSG00000023445,ENSG00000079257,ENSG00000164266,ENSG00000105825,ENSG00000106366,ENSG00000003436,ENSG00000124107,ENSG00000156535,ENSG00000170542,ENSG00000124116,ENSG00000107738,ENSG00000224389,ENSG00000021355,ENSG00000118849,ENSG00000100767,ENSG00000253309,ENSG00000157150,ENSG00000163359,ENSG00000162267,ENSG00000166401,ENSG00000127578,ENSG00000197249,ENSG00000166145…
G protein-coupled peptide receptor activity	GO:MF	GO:0008528	0.0180323	149	1208	ENSG00000166148,ENSG00000168398,ENSG00000056291,ENSG00000144891,ENSG00000065325,ENSG00000164251,ENSG00000164220,ENSG00000100739,ENSG00000170820,ENSG00000152207,ENSG00000162009,ENSG00000131477,ENSG00000185149,ENSG00000132329,ENSG00000119900,ENSG00000174600,ENSG00000101188,ENSG00000114812,ENSG00000198049,ENSG00000069482,ENSG00000101292,ENSG00000171509,ENSG00000182687,ENSG00000113389
cargo receptor activity	GO:MF	GO:0038024	0.0191655	78	1208	ENSG00000173391,ENSG00000137648,ENSG00000161921,ENSG00000197594,ENSG00000187908,ENSG00000205403,ENSG00000158270,ENSG00000145794,ENSG00000164099,ENSG00000108679,ENSG00000109072,ENSG00000038945,ENSG00000145103,ENSG00000260314,ENSG00000161944,ENSG00000138131
scavenger receptor activity	GO:MF	GO:0005044	0.0238285	48	1208	ENSG00000137648,ENSG00000161921,ENSG00000197594,ENSG00000187908,ENSG00000205403,ENSG00000158270,ENSG00000145794,ENSG00000164099,ENSG00000108679,ENSG00000109072,ENSG00000038945,ENSG00000138131
growth factor receptor binding	GO:MF	GO:0070851	0.0239418	142	1208	ENSG00000115008,ENSG00000115594,ENSG00000188313,ENSG00000106541,ENSG00000196083,ENSG00000125538,ENSG00000174808,ENSG00000160712,ENSG00000254087,ENSG00000168143,ENSG00000133116,ENSG00000259207,ENSG00000138675,ENSG00000134352,ENSG00000103490,ENSG00000140285,ENSG00000109321,ENSG00000095752,ENSG00000182585,ENSG00000104432,ENSG00000163235,ENSG00000158815,ENSG00000109062
peptidase inhibitor activity	GO:MF	GO:0030414	0.0241904	181	1208	ENSG00000125730,ENSG00000130303,ENSG00000023445,ENSG00000079257,ENSG00000164266,ENSG00000105825,ENSG00000106366,ENSG00000003436,ENSG00000124107,ENSG00000156535,ENSG00000170542,ENSG00000124116,ENSG00000224389,ENSG00000021355,ENSG00000118849,ENSG00000100767,ENSG00000253309,ENSG00000157150,ENSG00000163359,ENSG00000162267,ENSG00000166401,ENSG00000127578,ENSG00000197249,ENSG00000166145,ENSG00000197632…
protein tyrosine kinase activity	GO:MF	GO:0004713	0.0299953	144	1208	ENSG00000068078,ENSG00000060140,ENSG00000055332,ENSG00000181409,ENSG00000128052,ENSG00000074966,ENSG00000155657,ENSG00000120156,ENSG00000104213,ENSG00000165025,ENSG00000254087,ENSG00000111816,ENSG00000105976,ENSG00000066056,ENSG00000065361,ENSG00000080224,ENSG00000102755,ENSG00000162733,ENSG00000122025,ENSG00000007264,ENSG00000120899,ENSG00000182578,ENSG00000115085
transmembrane receptor protein tyrosine kinase activity	GO:MF	GO:0004714	0.0332573	126	1208	ENSG00000068078,ENSG00000060140,ENSG00000055332,ENSG00000128052,ENSG00000074966,ENSG00000120156,ENSG00000104213,ENSG00000165025,ENSG00000254087,ENSG00000111816,ENSG00000105976,ENSG00000066056,ENSG00000065361,ENSG00000080224,ENSG00000102755,ENSG00000162733,ENSG00000122025,ENSG00000007264,ENSG00000120899,ENSG00000182578,ENSG00000115085
calcium-dependent protein binding	GO:MF	GO:0048306	0.0424576	83	1208	ENSG00000163191,ENSG00000189334,ENSG00000135046,ENSG00000197747,ENSG00000163220,ENSG00000187908,ENSG00000138772,ENSG00000122359,ENSG00000163993,ENSG00000188643,ENSG00000143546,ENSG00000196975,ENSG00000197956,ENSG00000204936,ENSG00000149043,ENSG00000175899
cell adhesive protein binding involved in bundle of His cell-Purkinje myocyte communication	GO:MF	GO:0086083	0.0491469	5	1208	ENSG00000046604,ENSG00000134755,ENSG00000057294,ENSG00000096696
Increased inflammatory response	HP	HP:0012649	3.417e-07	920	370	ENSG00000205413,ENSG00000179630,ENSG00000115267,ENSG00000125730,ENSG00000135899,ENSG00000196611,ENSG00000068078,ENSG00000128422,ENSG00000164733,ENSG00000166710,ENSG00000115415,ENSG00000198695,ENSG00000181634,ENSG00000144452,ENSG00000053747,ENSG00000182326,ENSG00000023445,ENSG00000204267,ENSG00000196352,ENSG00000198734,ENSG00000064012,ENSG00000196126,ENSG00000164266,ENSG00000058085,ENSG00000008710…
Abnormal inflammatory response	HP	HP:0012647	3.417e-07	920	370	ENSG00000205413,ENSG00000179630,ENSG00000115267,ENSG00000125730,ENSG00000135899,ENSG00000196611,ENSG00000068078,ENSG00000128422,ENSG00000164733,ENSG00000166710,ENSG00000115415,ENSG00000198695,ENSG00000181634,ENSG00000144452,ENSG00000053747,ENSG00000182326,ENSG00000023445,ENSG00000204267,ENSG00000196352,ENSG00000198734,ENSG00000064012,ENSG00000196126,ENSG00000164266,ENSG00000058085,ENSG00000008710…
Fragile skin	HP	HP:0001030	8.77624e-07	32	370	ENSG00000196611,ENSG00000053747,ENSG00000182326,ENSG00000058085,ENSG00000196878,ENSG00000065618,ENSG00000005884,ENSG00000168542,ENSG00000164692,ENSG00000101311,ENSG00000132470,ENSG00000204262,ENSG00000096696,ENSG00000130635,ENSG00000081277,ENSG00000108821
Leber optic atrophy	HP	HP:0001112	2.29786e-06	10	370	ENSG00000198695,ENSG00000198899,ENSG00000198938,ENSG00000198888,ENSG00000198786,ENSG00000212907,ENSG00000198763,ENSG00000198727,ENSG00000198886
Poor wound healing	HP	HP:0001058	2.51972e-06	22	370	ENSG00000106366,ENSG00000111799,ENSG00000205403,ENSG00000159403,ENSG00000164692,ENSG00000124491,ENSG00000204262,ENSG00000162733,ENSG00000000971,ENSG00000128340,ENSG00000130635,ENSG00000143278,ENSG00000108821
Abnormality of immune system physiology	HP	HP:0010978	9.93375e-06	1353	370	ENSG00000205413,ENSG00000177409,ENSG00000183628,ENSG00000179630,ENSG00000169764,ENSG00000115267,ENSG00000125730,ENSG00000135899,ENSG00000196611,ENSG00000068078,ENSG00000142178,ENSG00000128422,ENSG00000164733,ENSG00000166710,ENSG00000115415,ENSG00000106003,ENSG00000198695,ENSG00000181634,ENSG00000144452,ENSG00000053747,ENSG00000182326,ENSG00000159216,ENSG00000023445,ENSG00000204267,ENSG00000196352…
Abnormality of skin physiology	HP	HP:0011122	1.00057e-05	433	370	ENSG00000179630,ENSG00000115267,ENSG00000145623,ENSG00000135899,ENSG00000196611,ENSG00000128422,ENSG00000164733,ENSG00000166710,ENSG00000115415,ENSG00000181634,ENSG00000144452,ENSG00000053747,ENSG00000159216,ENSG00000064012,ENSG00000196126,ENSG00000058085,ENSG00000003400,ENSG00000240065,ENSG00000168685,ENSG00000204264,ENSG00000067182,ENSG00000196878,ENSG00000095585,ENSG00000198286,ENSG00000204525…
Central retinal vessel vascular tortuosity	HP	HP:0007768	1.17267e-05	11	370	ENSG00000198695,ENSG00000198899,ENSG00000198938,ENSG00000198888,ENSG00000198786,ENSG00000212907,ENSG00000198763,ENSG00000198727,ENSG00000198886
Retinal arterial tortuosity	HP	HP:0000631	1.17267e-05	11	370	ENSG00000198695,ENSG00000198899,ENSG00000198938,ENSG00000198888,ENSG00000198786,ENSG00000212907,ENSG00000198763,ENSG00000198727,ENSG00000198886
Centrocecal scotoma	HP	HP:0000576	4.35255e-05	12	370	ENSG00000198695,ENSG00000198899,ENSG00000198938,ENSG00000198888,ENSG00000198786,ENSG00000212907,ENSG00000198763,ENSG00000198727,ENSG00000198886
Inflammatory abnormality of the skin	HP	HP:0011123	0.000134077	370	370	ENSG00000179630,ENSG00000115267,ENSG00000135899,ENSG00000196611,ENSG00000128422,ENSG00000164733,ENSG00000166710,ENSG00000115415,ENSG00000144452,ENSG00000053747,ENSG00000064012,ENSG00000196126,ENSG00000058085,ENSG00000003400,ENSG00000240065,ENSG00000168685,ENSG00000204264,ENSG00000067182,ENSG00000196878,ENSG00000095585,ENSG00000198286,ENSG00000204525,ENSG00000006283,ENSG00000184584,ENSG00000077238…
Palmar hyperhidrosis	HP	HP:0006089	0.00022786	17	370	ENSG00000128422,ENSG00000164733,ENSG00000053747,ENSG00000058085,ENSG00000196878,ENSG00000065618,ENSG00000135925,ENSG00000132470,ENSG00000186832,ENSG00000112378
Mitochondrial inheritance	HP	HP:0001427	0.00022786	17	370	ENSG00000198695,ENSG00000198712,ENSG00000198899,ENSG00000198938,ENSG00000198888,ENSG00000198786,ENSG00000212907,ENSG00000198763,ENSG00000198727,ENSG00000198886
Multifactorial inheritance	HP	HP:0001426	0.000258361	85	370	ENSG00000100342,ENSG00000198734,ENSG00000196126,ENSG00000204632,ENSG00000204525,ENSG00000197594,ENSG00000144891,ENSG00000150540,ENSG00000248144,ENSG00000188778,ENSG00000162367,ENSG00000132170,ENSG00000234745,ENSG00000106258,ENSG00000117595,ENSG00000000971,ENSG00000122025,ENSG00000162998,ENSG00000012779,ENSG00000124212,ENSG00000188910,ENSG00000179344,ENSG00000165474
Mitten deformity	HP	HP:0004057	0.000284229	8	370	ENSG00000196611,ENSG00000053747,ENSG00000058085,ENSG00000196878,ENSG00000065618,ENSG00000132470,ENSG00000096696
Atrophic scars	HP	HP:0001075	0.000329413	30	370	ENSG00000196611,ENSG00000053747,ENSG00000182326,ENSG00000058085,ENSG00000196878,ENSG00000065618,ENSG00000168542,ENSG00000159403,ENSG00000164692,ENSG00000132470,ENSG00000204262,ENSG00000130635,ENSG00000108821
Vascular tortuosity	HP	HP:0004948	0.000486748	22	370	ENSG00000198695,ENSG00000198899,ENSG00000198938,ENSG00000198888,ENSG00000135318,ENSG00000198786,ENSG00000212907,ENSG00000140092,ENSG00000198763,ENSG00000198727,ENSG00000198886
Generalized abnormality of skin	HP	HP:0011354	0.000487609	881	370	ENSG00000205413,ENSG00000115267,ENSG00000135899,ENSG00000196611,ENSG00000068078,ENSG00000164733,ENSG00000198695,ENSG00000181634,ENSG00000053747,ENSG00000182326,ENSG00000159216,ENSG00000198734,ENSG00000196126,ENSG00000164266,ENSG00000058085,ENSG00000003400,ENSG00000198712,ENSG00000168685,ENSG00000204264,ENSG00000147889,ENSG00000067182,ENSG00000196878,ENSG00000139567,ENSG00000106366,ENSG00000184979…
Recurrent pancreatitis	HP	HP:0100027	0.000791365	15	370	ENSG00000198695,ENSG00000164266,ENSG00000198712,ENSG00000198938,ENSG00000198888,ENSG00000001626,ENSG00000198786,ENSG00000275896,ENSG00000198886
Ventricular preexcitation	HP	HP:0004309	0.000864995	23	370	ENSG00000198695,ENSG00000198712,ENSG00000198899,ENSG00000173991,ENSG00000198938,ENSG00000198888,ENSG00000198786,ENSG00000212907,ENSG00000198763,ENSG00000198727,ENSG00000198886
Retinal telangiectasia	HP	HP:0007763	0.000931183	19	370	ENSG00000198695,ENSG00000139567,ENSG00000198899,ENSG00000198938,ENSG00000198888,ENSG00000198786,ENSG00000212907,ENSG00000198763,ENSG00000198727,ENSG00000198886
Blurred vision	HP	HP:0000622	0.00125433	33	370	ENSG00000198695,ENSG00000196126,ENSG00000206503,ENSG00000198899,ENSG00000198938,ENSG00000198888,ENSG00000198786,ENSG00000212907,ENSG00000184292,ENSG00000083307,ENSG00000198763,ENSG00000198727,ENSG00000198886
Erythema	HP	HP:0010783	0.00158014	114	370	ENSG00000164733,ENSG00000198695,ENSG00000196126,ENSG00000198712,ENSG00000204264,ENSG00000067182,ENSG00000184584,ENSG00000172243,ENSG00000005884,ENSG00000198938,ENSG00000198888,ENSG00000234745,ENSG00000101311,ENSG00000135925,ENSG00000198786,ENSG00000162733,ENSG00000096696,ENSG00000186832,ENSG00000112378,ENSG00000127507,ENSG00000108821,ENSG00000198886,ENSG00000164120,ENSG00000188910,ENSG00000179344…
Arterial tortuosity	HP	HP:0005116	0.00172754	20	370	ENSG00000198695,ENSG00000198899,ENSG00000198938,ENSG00000198888,ENSG00000135318,ENSG00000198786,ENSG00000212907,ENSG00000198763,ENSG00000198727,ENSG00000198886
Steatorrhea	HP	HP:0002570	0.0027744	35	370	ENSG00000164266,ENSG00000125255,ENSG00000155465,ENSG00000168267,ENSG00000122787,ENSG00000168306,ENSG00000143226,ENSG00000001626,ENSG00000105329,ENSG00000119888,ENSG00000138823,ENSG00000275896,ENSG00000179344
Fat malabsorption	HP	HP:0002630	0.00356784	41	370	ENSG00000164266,ENSG00000125255,ENSG00000155465,ENSG00000168267,ENSG00000122787,ENSG00000168306,ENSG00000143226,ENSG00000001626,ENSG00000105329,ENSG00000081923,ENSG00000119888,ENSG00000138823,ENSG00000275896,ENSG00000179344
Heterogeneous	HP	HP:0001425	0.00358656	254	370	ENSG00000128422,ENSG00000198695,ENSG00000053747,ENSG00000064012,ENSG00000058085,ENSG00000196878,ENSG00000139567,ENSG00000104369,ENSG00000065618,ENSG00000128335,ENSG00000046604,ENSG00000104213,ENSG00000133048,ENSG00000198899,ENSG00000198938,ENSG00000122861,ENSG00000198888,ENSG00000039068,ENSG00000105976,ENSG00000234745,ENSG00000081052,ENSG00000109099,ENSG00000001626,ENSG00000117595,ENSG00000132470…
Mixed demyelinating and axonal polyneuropathy	HP	HP:0007327	0.00368417	10	370	ENSG00000198695,ENSG00000198712,ENSG00000198938,ENSG00000198888,ENSG00000123191,ENSG00000198786,ENSG00000198886
Multiple glomerular cysts	HP	HP:0100611	0.00368417	10	370	ENSG00000198695,ENSG00000198840,ENSG00000198899,ENSG00000198888,ENSG00000198786,ENSG00000198763,ENSG00000198886
Abnormality of the immune system	HP	HP:0002715	0.00440648	1676	370	ENSG00000205413,ENSG00000177409,ENSG00000183628,ENSG00000179630,ENSG00000169764,ENSG00000115267,ENSG00000125730,ENSG00000135899,ENSG00000196611,ENSG00000068078,ENSG00000142178,ENSG00000128422,ENSG00000164733,ENSG00000166710,ENSG00000147883,ENSG00000115415,ENSG00000106003,ENSG00000198695,ENSG00000181634,ENSG00000144452,ENSG00000053747,ENSG00000182326,ENSG00000159216,ENSG00000023445,ENSG00000204267…
Abnormality of the skin	HP	HP:0000951	0.00473634	1878	370	ENSG00000205413,ENSG00000179630,ENSG00000115267,ENSG00000145623,ENSG00000135899,ENSG00000196611,ENSG00000068078,ENSG00000142178,ENSG00000128422,ENSG00000164733,ENSG00000166710,ENSG00000147883,ENSG00000115415,ENSG00000198695,ENSG00000181634,ENSG00000144452,ENSG00000053747,ENSG00000182326,ENSG00000136068,ENSG00000159216,ENSG00000204267,ENSG00000108691,ENSG00000140563,ENSG00000119899,ENSG00000198734…
Abnormal circulating citrulline concentration	HP	HP:0011965	0.00593474	14	370	ENSG00000198695,ENSG00000198840,ENSG00000155465,ENSG00000198899,ENSG00000198888,ENSG00000198786,ENSG00000198763,ENSG00000198886
Mitochondrial respiratory chain defects	HP	HP:0200125	0.00614657	18	370	ENSG00000198695,ENSG00000198899,ENSG00000198938,ENSG00000198888,ENSG00000198786,ENSG00000212907,ENSG00000198763,ENSG00000198727,ENSG00000198886
Plantar hyperkeratosis	HP	HP:0007556	0.00735041	49	370	ENSG00000128422,ENSG00000053747,ENSG00000058085,ENSG00000196878,ENSG00000065618,ENSG00000101311,ENSG00000135925,ENSG00000132470,ENSG00000129667,ENSG00000096696,ENSG00000186832,ENSG00000112378,ENSG00000081277,ENSG00000164120,ENSG00000165474
Abnormal circulating non-proteinogenic amino acid concentration	HP	HP:0033109	0.0085404	23	370	ENSG00000198695,ENSG00000198840,ENSG00000155465,ENSG00000198899,ENSG00000122861,ENSG00000198888,ENSG00000198786,ENSG00000198763,ENSG00000198886,ENSG00000175899
Vascular skin abnormality	HP	HP:0011276	0.00888618	493	370	ENSG00000205413,ENSG00000115267,ENSG00000164733,ENSG00000198695,ENSG00000181634,ENSG00000182326,ENSG00000159216,ENSG00000198734,ENSG00000196126,ENSG00000003400,ENSG00000198712,ENSG00000204264,ENSG00000067182,ENSG00000139567,ENSG00000106366,ENSG00000184979,ENSG00000073331,ENSG00000177469,ENSG00000184584,ENSG00000197594,ENSG00000148180,ENSG00000156535,ENSG00000156049,ENSG00000164116,ENSG00000172243…
Low plasma citrulline	HP	HP:0003572	0.00941918	11	370	ENSG00000198695,ENSG00000198840,ENSG00000198899,ENSG00000198888,ENSG00000198786,ENSG00000198763,ENSG00000198886
Widened cerebral subarachnoid space	HP	HP:0012766	0.0114761	8	370	ENSG00000198695,ENSG00000198712,ENSG00000198938,ENSG00000198888,ENSG00000198786,ENSG00000198886
Abnormal dermoepidermal junction morphology	HP	HP:0031538	0.0114761	8	370	ENSG00000053747,ENSG00000058085,ENSG00000196878,ENSG00000065618,ENSG00000096696,ENSG00000115085
Fever	HP	HP:0001945	0.0157693	295	370	ENSG00000179630,ENSG00000115267,ENSG00000198695,ENSG00000053747,ENSG00000159216,ENSG00000023445,ENSG00000198734,ENSG00000196126,ENSG00000164266,ENSG00000058085,ENSG00000164342,ENSG00000240065,ENSG00000198712,ENSG00000168685,ENSG00000204264,ENSG00000198840,ENSG00000067182,ENSG00000196878,ENSG00000095585,ENSG00000184584,ENSG00000197594,ENSG00000118503,ENSG00000173559,ENSG00000198899,ENSG00000180176…
Autosomal dominant inheritance	HP	HP:0000006	0.0210232	1783	370	ENSG00000205413,ENSG00000177409,ENSG00000183628,ENSG00000115267,ENSG00000125730,ENSG00000145623,ENSG00000068078,ENSG00000142178,ENSG00000128422,ENSG00000164733,ENSG00000166710,ENSG00000177570,ENSG00000115415,ENSG00000164023,ENSG00000055332,ENSG00000175538,ENSG00000182326,ENSG00000136068,ENSG00000159216,ENSG00000108691,ENSG00000198734,ENSG00000064012,ENSG00000196126,ENSG00000107201,ENSG00000164266…
Abnormality of temperature regulation	HP	HP:0004370	0.0254512	402	370	ENSG00000179630,ENSG00000115267,ENSG00000198695,ENSG00000144452,ENSG00000053747,ENSG00000159216,ENSG00000023445,ENSG00000123104,ENSG00000198734,ENSG00000196126,ENSG00000164266,ENSG00000058085,ENSG00000164342,ENSG00000240065,ENSG00000198712,ENSG00000168685,ENSG00000204264,ENSG00000198840,ENSG00000067182,ENSG00000196878,ENSG00000095585,ENSG00000184584,ENSG00000197594,ENSG00000118503,ENSG00000172243…
Hyperkeratosis	HP	HP:0000962	0.0332096	241	370	ENSG00000128422,ENSG00000144452,ENSG00000053747,ENSG00000107201,ENSG00000058085,ENSG00000115641,ENSG00000196878,ENSG00000065618,ENSG00000155657,ENSG00000111799,ENSG00000197594,ENSG00000046604,ENSG00000172243,ENSG00000173991,ENSG00000134755,ENSG00000149418,ENSG00000101311,ENSG00000135925,ENSG00000132470,ENSG00000129667,ENSG00000163359,ENSG00000162733,ENSG00000096696,ENSG00000073282,ENSG00000166401…
Episodic respiratory distress	HP	HP:0004885	0.0385122	17	370	ENSG00000198695,ENSG00000198840,ENSG00000198899,ENSG00000115665,ENSG00000198888,ENSG00000198786,ENSG00000198763,ENSG00000198886
Segmental peripheral demyelination/remyelination	HP	HP:0003481	0.0385122	17	370	ENSG00000198695,ENSG00000198840,ENSG00000198899,ENSG00000198888,ENSG00000109099,ENSG00000198786,ENSG00000198763,ENSG00000198886
Hemoptysis	HP	HP:0002105	0.039931	62	370	ENSG00000198734,ENSG00000196126,ENSG00000139567,ENSG00000172243,ENSG00000168542,ENSG00000234745,ENSG00000143226,ENSG00000001626,ENSG00000204262,ENSG00000105329,ENSG00000119699,ENSG00000107796,ENSG00000231389,ENSG00000113083,ENSG00000130635,ENSG00000136869
Malnutrition	HP	HP:0004395	0.0418623	32	370	ENSG00000196611,ENSG00000053747,ENSG00000058085,ENSG00000196878,ENSG00000155465,ENSG00000163017,ENSG00000039068,ENSG00000117595,ENSG00000073282,ENSG00000137962,ENSG00000179344
Distal peripheral sensory neuropathy	HP	HP:0007067	0.0423452	13	370	ENSG00000198695,ENSG00000198712,ENSG00000148180,ENSG00000198938,ENSG00000198888,ENSG00000198786,ENSG00000198886
Dermal atrophy	HP	HP:0004334	0.0445543	76	370	ENSG00000196611,ENSG00000053747,ENSG00000182326,ENSG00000058085,ENSG00000196878,ENSG00000065618,ENSG00000197594,ENSG00000148180,ENSG00000168542,ENSG00000159403,ENSG00000164692,ENSG00000101311,ENSG00000111341,ENSG00000132470,ENSG00000204262,ENSG00000073282,ENSG00000130635,ENSG00000108821
Complement and coagulation cascades	KEGG	KEGG:04610	3.54175e-10	85	626	ENSG00000125730,ENSG00000168398,ENSG00000182326,ENSG00000196352,ENSG00000198734,ENSG00000101000,ENSG00000171860,ENSG00000106366,ENSG00000003436,ENSG00000104368,ENSG00000164220,ENSG00000205403,ENSG00000224389,ENSG00000122861,ENSG00000100739,ENSG00000159403,ENSG00000243649,ENSG00000124491,ENSG00000171557,ENSG00000109072,ENSG00000000971,ENSG00000197249,ENSG00000164344,ENSG00000178726,ENSG00000197632…
ECM-receptor interaction	KEGG	KEGG:04512	5.69738e-09	88	626	ENSG00000053747,ENSG00000058085,ENSG00000213949,ENSG00000137801,ENSG00000041982,ENSG00000196878,ENSG00000137809,ENSG00000115232,ENSG00000178732,ENSG00000005884,ENSG00000091136,ENSG00000259207,ENSG00000172752,ENSG00000091128,ENSG00000049089,ENSG00000081052,ENSG00000164692,ENSG00000168743,ENSG00000118785,ENSG00000115221,ENSG00000132470,ENSG00000206384,ENSG00000163359,ENSG00000109072,ENSG00000124145…
Hematopoietic cell lineage	KEGG	KEGG:04640	2.17362e-07	95	626	ENSG00000115008,ENSG00000196352,ENSG00000115594,ENSG00000196126,ENSG00000213949,ENSG00000198502,ENSG00000168685,ENSG00000196549,ENSG00000125538,ENSG00000115232,ENSG00000077238,ENSG00000178732,ENSG00000160712,ENSG00000005884,ENSG00000259207,ENSG00000004468,ENSG00000158473,ENSG00000122025,ENSG00000095752,ENSG00000231389,ENSG00000026508,ENSG00000170458,ENSG00000104432,ENSG00000179344,ENSG00000119535…
Cytokine-cytokine receptor interaction	KEGG	KEGG:04060	5.32332e-07	293	626	ENSG00000145623,ENSG00000169245,ENSG00000163735,ENSG00000169429,ENSG00000181634,ENSG00000115009,ENSG00000115008,ENSG00000137033,ENSG00000215788,ENSG00000108691,ENSG00000115594,ENSG00000049249,ENSG00000168685,ENSG00000196083,ENSG00000150782,ENSG00000067182,ENSG00000139567,ENSG00000163739,ENSG00000008517,ENSG00000125538,ENSG00000112964,ENSG00000111321,ENSG00000122641,ENSG00000161921,ENSG00000077238…
Staphylococcus aureus infection	KEGG	KEGG:05150	6.80639e-07	87	626	ENSG00000125730,ENSG00000128422,ENSG00000182326,ENSG00000204889,ENSG00000196126,ENSG00000171860,ENSG00000198502,ENSG00000205403,ENSG00000224389,ENSG00000171431,ENSG00000159403,ENSG00000243649,ENSG00000143226,ENSG00000171557,ENSG00000169403,ENSG00000171346,ENSG00000167916,ENSG00000090339,ENSG00000111057,ENSG00000000971,ENSG00000186832,ENSG00000231389,ENSG00000171401,ENSG00000179344,ENSG00000108244
Human papillomavirus infection	KEGG	KEGG:05165	2.31914e-06	331	626	ENSG00000157601,ENSG00000115415,ENSG00000106003,ENSG00000135114,ENSG00000053747,ENSG00000055332,ENSG00000183486,ENSG00000064012,ENSG00000188290,ENSG00000058085,ENSG00000213949,ENSG00000164342,ENSG00000137801,ENSG00000188763,ENSG00000041982,ENSG00000067182,ENSG00000196878,ENSG00000114315,ENSG00000204632,ENSG00000187608,ENSG00000137809,ENSG00000115232,ENSG00000204525,ENSG00000125347,ENSG00000263528…
Influenza A	KEGG	KEGG:05164	8.10204e-06	169	626	ENSG00000089127,ENSG00000111335,ENSG00000111331,ENSG00000115267,ENSG00000157601,ENSG00000169245,ENSG00000137752,ENSG00000134321,ENSG00000115415,ENSG00000169429,ENSG00000115008,ENSG00000137033,ENSG00000055332,ENSG00000108691,ENSG00000183486,ENSG00000064012,ENSG00000196126,ENSG00000107201,ENSG00000164342,ENSG00000198502,ENSG00000150782,ENSG00000067182,ENSG00000137648,ENSG00000125538,ENSG00000263528…
Phagosome	KEGG	KEGG:04145	3.00762e-05	147	626	ENSG00000125730,ENSG00000163131,ENSG00000173391,ENSG00000204267,ENSG00000196126,ENSG00000135047,ENSG00000133661,ENSG00000198502,ENSG00000137801,ENSG00000168394,ENSG00000204632,ENSG00000204525,ENSG00000172243,ENSG00000118004,ENSG00000153246,ENSG00000206503,ENSG00000259207,ENSG00000276600,ENSG00000158270,ENSG00000234745,ENSG00000159403,ENSG00000143226,ENSG00000204642,ENSG00000174130,ENSG00000231389…
Amoebiasis	KEGG	KEGG:05146	7.10715e-05	101	626	ENSG00000169429,ENSG00000053747,ENSG00000115594,ENSG00000058085,ENSG00000196878,ENSG00000163739,ENSG00000125538,ENSG00000081041,ENSG00000156049,ENSG00000170542,ENSG00000091136,ENSG00000168542,ENSG00000091128,ENSG00000276600,ENSG00000060558,ENSG00000081052,ENSG00000164692,ENSG00000158473,ENSG00000105329,ENSG00000119699,ENSG00000198788,ENSG00000170458,ENSG00000108821,ENSG00000136869
Rheumatoid arthritis	KEGG	KEGG:05323	8.2734e-05	88	626	ENSG00000163735,ENSG00000196611,ENSG00000169429,ENSG00000115009,ENSG00000115008,ENSG00000108691,ENSG00000196126,ENSG00000135047,ENSG00000198502,ENSG00000150782,ENSG00000163739,ENSG00000125538,ENSG00000081041,ENSG00000120156,ENSG00000102755,ENSG00000090339,ENSG00000105329,ENSG00000119699,ENSG00000095752,ENSG00000231389,ENSG00000136869,ENSG00000179344
NF-kappa B signaling pathway	KEGG	KEGG:04064	8.62268e-05	102	626	ENSG00000169429,ENSG00000023445,ENSG00000115594,ENSG00000107201,ENSG00000067182,ENSG00000095585,ENSG00000163739,ENSG00000198286,ENSG00000125538,ENSG00000111321,ENSG00000081041,ENSG00000118503,ENSG00000165025,ENSG00000254087,ENSG00000127666,ENSG00000122861,ENSG00000140379,ENSG00000090339,ENSG00000073756,ENSG00000170458,ENSG00000101017,ENSG00000135960,ENSG00000136869,ENSG00000115085
Protein digestion and absorption	KEGG	KEGG:04974	0.000104303	103	626	ENSG00000175538,ENSG00000197635,ENSG00000163399,ENSG00000196549,ENSG00000155465,ENSG00000065618,ENSG00000111799,ENSG00000088386,ENSG00000010438,ENSG00000168542,ENSG00000172752,ENSG00000124749,ENSG00000049089,ENSG00000081052,ENSG00000164692,ENSG00000084636,ENSG00000206384,ENSG00000204262,ENSG00000163359,ENSG00000204291,ENSG00000130635,ENSG00000275896,ENSG00000108821,ENSG00000187955
Type I diabetes mellitus	KEGG	KEGG:04940	0.000114923	40	626	ENSG00000115008,ENSG00000196126,ENSG00000198502,ENSG00000003147,ENSG00000204632,ENSG00000125538,ENSG00000204525,ENSG00000155093,ENSG00000206503,ENSG00000234745,ENSG00000204642,ENSG00000231389,ENSG00000179344,ENSG00000128683
PI3K-Akt signaling pathway	KEGG	KEGG:04151	0.00012411	353	626	ENSG00000145623,ENSG00000068078,ENSG00000053747,ENSG00000159445,ENSG00000058085,ENSG00000213949,ENSG00000137801,ENSG00000168685,ENSG00000041982,ENSG00000128052,ENSG00000196878,ENSG00000176697,ENSG00000137809,ENSG00000115232,ENSG00000112964,ENSG00000077238,ENSG00000120156,ENSG00000113494,ENSG00000165025,ENSG00000160712,ENSG00000104205,ENSG00000005884,ENSG00000091136,ENSG00000259207,ENSG00000172752…
Coronavirus disease - COVID-19	KEGG	KEGG:05171	0.000145715	231	626	ENSG00000089127,ENSG00000111335,ENSG00000111331,ENSG00000115267,ENSG00000125730,ENSG00000157601,ENSG00000169245,ENSG00000163682,ENSG00000196611,ENSG00000137752,ENSG00000115415,ENSG00000169429,ENSG00000055332,ENSG00000182326,ENSG00000108691,ENSG00000183486,ENSG00000107201,ENSG00000171860,ENSG00000164342,ENSG00000142676,ENSG00000067182,ENSG00000187608,ENSG00000125538,ENSG00000184584,ENSG00000144891…
NOD-like receptor signaling pathway	KEGG	KEGG:04621	0.000240092	177	626	ENSG00000089127,ENSG00000111335,ENSG00000111331,ENSG00000163565,ENSG00000196954,ENSG00000164733,ENSG00000137752,ENSG00000115415,ENSG00000169429,ENSG00000204397,ENSG00000162645,ENSG00000023445,ENSG00000123104,ENSG00000108691,ENSG00000064012,ENSG00000117228,ENSG00000150782,ENSG00000132357,ENSG00000163739,ENSG00000125538,ENSG00000154451,ENSG00000184584,ENSG00000081041,ENSG00000118503,ENSG00000263528…
Antigen processing and presentation	KEGG	KEGG:04612	0.00743504	69	626	ENSG00000164733,ENSG00000166710,ENSG00000163131,ENSG00000204267,ENSG00000196126,ENSG00000135047,ENSG00000198502,ENSG00000168394,ENSG00000204632,ENSG00000204525,ENSG00000206503,ENSG00000234745,ENSG00000204642,ENSG00000126803,ENSG00000231389,ENSG00000179344
Focal adhesion	KEGG	KEGG:04510	0.00863691	200	626	ENSG00000053747,ENSG00000136068,ENSG00000023445,ENSG00000101335,ENSG00000058085,ENSG00000213949,ENSG00000137801,ENSG00000041982,ENSG00000128052,ENSG00000196878,ENSG00000118680,ENSG00000137809,ENSG00000115232,ENSG00000005884,ENSG00000091136,ENSG00000259207,ENSG00000172752,ENSG00000091128,ENSG00000049089,ENSG00000105976,ENSG00000081052,ENSG00000164692,ENSG00000118785,ENSG00000102755,ENSG00000115221…
Viral myocarditis	KEGG	KEGG:05416	0.00887169	56	626	ENSG00000196352,ENSG00000064012,ENSG00000196126,ENSG00000198502,ENSG00000204632,ENSG00000204525,ENSG00000206503,ENSG00000234745,ENSG00000204642,ENSG00000090339,ENSG00000128340,ENSG00000231389,ENSG00000101017,ENSG00000179344
Graft-versus-host disease	KEGG	KEGG:05332	0.00962574	37	626	ENSG00000115008,ENSG00000196126,ENSG00000198502,ENSG00000204632,ENSG00000125538,ENSG00000204525,ENSG00000206503,ENSG00000234745,ENSG00000204642,ENSG00000231389,ENSG00000179344
TNF signaling pathway	KEGG	KEGG:04668	0.0160493	112	626	ENSG00000169245,ENSG00000163735,ENSG00000115009,ENSG00000023445,ENSG00000168404,ENSG00000108691,ENSG00000064012,ENSG00000003400,ENSG00000067182,ENSG00000163739,ENSG00000125538,ENSG00000081041,ENSG00000118503,ENSG00000125347,ENSG00000115604,ENSG00000100985,ENSG00000090339,ENSG00000157613,ENSG00000073756,ENSG00000129465,ENSG00000184557
Epstein-Barr virus infection	KEGG	KEGG:05169	0.0168518	198	626	ENSG00000089127,ENSG00000111335,ENSG00000111331,ENSG00000169245,ENSG00000166710,ENSG00000115415,ENSG00000055332,ENSG00000204267,ENSG00000064012,ENSG00000196126,ENSG00000107201,ENSG00000198502,ENSG00000095585,ENSG00000168394,ENSG00000114315,ENSG00000204632,ENSG00000187608,ENSG00000204525,ENSG00000118503,ENSG00000263528,ENSG00000165025,ENSG00000206503,ENSG00000254087,ENSG00000069869,ENSG00000234745…
Viral protein interaction with cytokine and cytokine receptor	KEGG	KEGG:04061	0.0210223	98	626	ENSG00000169245,ENSG00000163735,ENSG00000169429,ENSG00000115009,ENSG00000108691,ENSG00000150782,ENSG00000067182,ENSG00000163739,ENSG00000111321,ENSG00000081041,ENSG00000160712,ENSG00000115607,ENSG00000115604,ENSG00000169248,ENSG00000134352,ENSG00000145824,ENSG00000121858,ENSG00000182578,ENSG00000142677
Allograft rejection	KEGG	KEGG:05330	0.0224503	34	626	ENSG00000196126,ENSG00000198502,ENSG00000204632,ENSG00000204525,ENSG00000206503,ENSG00000234745,ENSG00000204642,ENSG00000231389,ENSG00000101017,ENSG00000179344
IL-17 signaling pathway	KEGG	KEGG:04657	0.0274637	92	626	ENSG00000169245,ENSG00000163735,ENSG00000196611,ENSG00000169429,ENSG00000115009,ENSG00000148346,ENSG00000108691,ENSG00000064012,ENSG00000163739,ENSG00000125538,ENSG00000163220,ENSG00000081041,ENSG00000118503,ENSG00000263528,ENSG00000100985,ENSG00000181085,ENSG00000143546,ENSG00000073756
Inflammatory bowel disease	KEGG	KEGG:05321	0.0286525	62	626	ENSG00000115415,ENSG00000115008,ENSG00000196126,ENSG00000198502,ENSG00000150782,ENSG00000125538,ENSG00000077238,ENSG00000115607,ENSG00000115604,ENSG00000105329,ENSG00000119699,ENSG00000231389,ENSG00000136869,ENSG00000179344
Toxoplasmosis	KEGG	KEGG:05145	0.0312081	109	626	ENSG00000115415,ENSG00000053747,ENSG00000023445,ENSG00000064012,ENSG00000196126,ENSG00000058085,ENSG00000198502,ENSG00000067182,ENSG00000196878,ENSG00000091136,ENSG00000091128,ENSG00000105329,ENSG00000119699,ENSG00000126803,ENSG00000231389,ENSG00000012779,ENSG00000105851,ENSG00000101017,ENSG00000136869,ENSG00000179344
Proteoglycans in cancer	KEGG	KEGG:05205	0.031997	205	626	ENSG00000136068,ENSG00000123104,ENSG00000092820,ENSG00000135047,ENSG00000137801,ENSG00000188763,ENSG00000128052,ENSG00000140575,ENSG00000139329,ENSG00000259207,ENSG00000122861,ENSG00000100985,ENSG00000105976,ENSG00000164692,ENSG00000065361,ENSG00000115596,ENSG00000135925,ENSG00000172987,ENSG00000188064,ENSG00000105989,ENSG00000105329,ENSG00000087245,ENSG00000109072,ENSG00000124145,ENSG00000026508…
Malaria	KEGG	KEGG:05144	0.0355147	49	626	ENSG00000169429,ENSG00000108691,ENSG00000137801,ENSG00000150782,ENSG00000125538,ENSG00000105976,ENSG00000090339,ENSG00000105329,ENSG00000119699,ENSG00000186340,ENSG00000101017,ENSG00000136869
hsa-miR-335-5p	MIRNA	MIRNA:hsa-miR-335-5p	2.15566e-05	2570	973	ENSG00000089127,ENSG00000132530,ENSG00000111335,ENSG00000135373,ENSG00000163565,ENSG00000145623,ENSG00000154529,ENSG00000106003,ENSG00000169429,ENSG00000144452,ENSG00000115009,ENSG00000115008,ENSG00000137033,ENSG00000162645,ENSG00000182326,ENSG00000181409,ENSG00000138271,ENSG00000123104,ENSG00000168386,ENSG00000169435,ENSG00000163814,ENSG00000119899,ENSG00000156675,ENSG00000049249,ENSG00000185885…
hsa-miR-146a-5p	MIRNA	MIRNA:hsa-miR-146a-5p	0.000240585	200	973	ENSG00000119917,ENSG00000177409,ENSG00000123609,ENSG00000137965,ENSG00000185745,ENSG00000137959,ENSG00000134321,ENSG00000133106,ENSG00000115415,ENSG00000106003,ENSG00000135114,ENSG00000169429,ENSG00000133816,ENSG00000172986,ENSG00000183486,ENSG00000185885,ENSG00000058085,ENSG00000198712,ENSG00000142089,ENSG00000196083,ENSG00000187608,ENSG00000165949,ENSG00000124107,ENSG00000169067,ENSG00000185432…
Immune System	REAC	REAC:R-HSA-168256	1.76899e-21	2038	779	ENSG00000089127,ENSG00000067066,ENSG00000119917,ENSG00000132530,ENSG00000162704,ENSG00000164308,ENSG00000111335,ENSG00000111331,ENSG00000138642,ENSG00000115267,ENSG00000125730,ENSG00000163565,ENSG00000145623,ENSG00000157601,ENSG00000169245,ENSG00000119922,ENSG00000075651,ENSG00000196611,ENSG00000196954,ENSG00000185745,ENSG00000164733,ENSG00000163191,ENSG00000137752,ENSG00000166710,ENSG00000163840…
Extracellular matrix organization	REAC	REAC:R-HSA-1474244	7.33219e-19	298	779	ENSG00000166794,ENSG00000170275,ENSG00000196611,ENSG00000164733,ENSG00000163131,ENSG00000053747,ENSG00000058085,ENSG00000135047,ENSG00000213949,ENSG00000137801,ENSG00000041982,ENSG00000128052,ENSG00000196878,ENSG00000136943,ENSG00000106366,ENSG00000137809,ENSG00000086548,ENSG00000115232,ENSG00000065618,ENSG00000111799,ENSG00000079385,ENSG00000148848,ENSG00000139329,ENSG00000005884,ENSG00000091136…
Cytokine Signaling in Immune system	REAC	REAC:R-HSA-1280215	4.10652e-16	696	779	ENSG00000089127,ENSG00000067066,ENSG00000119917,ENSG00000132530,ENSG00000111335,ENSG00000111331,ENSG00000145623,ENSG00000157601,ENSG00000169245,ENSG00000119922,ENSG00000196611,ENSG00000185745,ENSG00000137752,ENSG00000166710,ENSG00000134321,ENSG00000115415,ENSG00000135114,ENSG00000169429,ENSG00000130303,ENSG00000181634,ENSG00000115009,ENSG00000115008,ENSG00000137033,ENSG00000106785,ENSG00000055332…
Interferon Signaling	REAC	REAC:R-HSA-913531	8.66362e-16	193	779	ENSG00000089127,ENSG00000067066,ENSG00000119917,ENSG00000132530,ENSG00000111335,ENSG00000111331,ENSG00000157601,ENSG00000119922,ENSG00000185745,ENSG00000166710,ENSG00000134321,ENSG00000115415,ENSG00000135114,ENSG00000130303,ENSG00000106785,ENSG00000055332,ENSG00000162645,ENSG00000068079,ENSG00000136068,ENSG00000183486,ENSG00000185885,ENSG00000196126,ENSG00000107201,ENSG00000117228,ENSG00000198502…
Interferon alpha/beta signaling	REAC	REAC:R-HSA-909733	3.32688e-14	68	779	ENSG00000089127,ENSG00000119917,ENSG00000132530,ENSG00000111335,ENSG00000111331,ENSG00000157601,ENSG00000119922,ENSG00000185745,ENSG00000134321,ENSG00000135114,ENSG00000130303,ENSG00000162645,ENSG00000068079,ENSG00000183486,ENSG00000185885,ENSG00000126709,ENSG00000204264,ENSG00000142089,ENSG00000204632,ENSG00000187608,ENSG00000184979,ENSG00000165949,ENSG00000204525,ENSG00000125347,ENSG00000206503…
Assembly of collagen fibrils and other multimeric structures	REAC	REAC:R-HSA-2022090	6.83001e-12	60	779	ENSG00000164733,ENSG00000163131,ENSG00000053747,ENSG00000058085,ENSG00000135047,ENSG00000196878,ENSG00000136943,ENSG00000065618,ENSG00000111799,ENSG00000168542,ENSG00000172752,ENSG00000100985,ENSG00000049089,ENSG00000081052,ENSG00000164692,ENSG00000137673,ENSG00000132470,ENSG00000206384,ENSG00000204262,ENSG00000163359,ENSG00000204291,ENSG00000113083,ENSG00000130635,ENSG00000108821,ENSG00000138131…
Collagen formation	REAC	REAC:R-HSA-1474290	2.72249e-11	89	779	ENSG00000166794,ENSG00000170275,ENSG00000164733,ENSG00000163131,ENSG00000053747,ENSG00000058085,ENSG00000135047,ENSG00000196878,ENSG00000136943,ENSG00000065618,ENSG00000111799,ENSG00000168542,ENSG00000172752,ENSG00000124749,ENSG00000100985,ENSG00000049089,ENSG00000081052,ENSG00000164692,ENSG00000084636,ENSG00000137673,ENSG00000132470,ENSG00000206384,ENSG00000204262,ENSG00000163359,ENSG00000204291…
Interferon gamma signaling	REAC	REAC:R-HSA-877300	9.48614e-11	87	779	ENSG00000089127,ENSG00000067066,ENSG00000111335,ENSG00000111331,ENSG00000166710,ENSG00000135114,ENSG00000106785,ENSG00000162645,ENSG00000196126,ENSG00000117228,ENSG00000198502,ENSG00000204632,ENSG00000204525,ENSG00000154451,ENSG00000112343,ENSG00000125347,ENSG00000204616,ENSG00000206503,ENSG00000162654,ENSG00000125148,ENSG00000234745,ENSG00000117226,ENSG00000132274,ENSG00000169403,ENSG00000117595…
Integrin cell surface interactions	REAC	REAC:R-HSA-216083	2.32509e-10	84	779	ENSG00000213949,ENSG00000137801,ENSG00000041982,ENSG00000128052,ENSG00000137809,ENSG00000115232,ENSG00000139329,ENSG00000005884,ENSG00000168542,ENSG00000259207,ENSG00000172752,ENSG00000039068,ENSG00000049089,ENSG00000081052,ENSG00000164692,ENSG00000084636,ENSG00000118785,ENSG00000171557,ENSG00000115221,ENSG00000206384,ENSG00000204262,ENSG00000090339,ENSG00000163359,ENSG00000109072,ENSG00000026508…
Degradation of the extracellular matrix	REAC	REAC:R-HSA-1474228	3.25464e-10	140	779	ENSG00000196611,ENSG00000164733,ENSG00000163131,ENSG00000053747,ENSG00000058085,ENSG00000135047,ENSG00000196878,ENSG00000136943,ENSG00000065618,ENSG00000111799,ENSG00000091136,ENSG00000256812,ENSG00000168542,ENSG00000172752,ENSG00000100985,ENSG00000039068,ENSG00000203697,ENSG00000049089,ENSG00000166670,ENSG00000081052,ENSG00000164692,ENSG00000084636,ENSG00000118785,ENSG00000137673,ENSG00000206384…
Neutrophil degranulation	REAC	REAC:R-HSA-6798695	3.65479e-09	476	779	ENSG00000162704,ENSG00000125730,ENSG00000075651,ENSG00000164733,ENSG00000163191,ENSG00000166710,ENSG00000163131,ENSG00000148175,ENSG00000130303,ENSG00000173391,ENSG00000148346,ENSG00000123610,ENSG00000196352,ENSG00000171860,ENSG00000134996,ENSG00000115828,ENSG00000163739,ENSG00000196549,ENSG00000086548,ENSG00000204525,ENSG00000155093,ENSG00000162896,ENSG00000118640,ENSG00000124107,ENSG00000163220…
Collagen degradation	REAC	REAC:R-HSA-1442490	2.4282e-08	64	779	ENSG00000196611,ENSG00000164733,ENSG00000135047,ENSG00000065618,ENSG00000111799,ENSG00000168542,ENSG00000172752,ENSG00000100985,ENSG00000049089,ENSG00000166670,ENSG00000081052,ENSG00000164692,ENSG00000084636,ENSG00000137673,ENSG00000206384,ENSG00000204262,ENSG00000087245,ENSG00000163359,ENSG00000204291,ENSG00000130635,ENSG00000275896,ENSG00000108821,ENSG00000187955
Innate Immune System	REAC	REAC:R-HSA-168249	4.82049e-07	1090	779	ENSG00000162704,ENSG00000115267,ENSG00000125730,ENSG00000163565,ENSG00000075651,ENSG00000196954,ENSG00000164733,ENSG00000163191,ENSG00000137752,ENSG00000166710,ENSG00000163131,ENSG00000148175,ENSG00000130303,ENSG00000140853,ENSG00000182326,ENSG00000173391,ENSG00000148346,ENSG00000023445,ENSG00000123610,ENSG00000123104,ENSG00000196352,ENSG00000064012,ENSG00000107201,ENSG00000135047,ENSG00000133661…
ECM proteoglycans	REAC	REAC:R-HSA-3000178	9.05563e-07	75	779	ENSG00000053747,ENSG00000041982,ENSG00000106366,ENSG00000139329,ENSG00000091136,ENSG00000168542,ENSG00000259207,ENSG00000172752,ENSG00000049089,ENSG00000081052,ENSG00000164692,ENSG00000145681,ENSG00000115221,ENSG00000206384,ENSG00000204262,ENSG00000119699,ENSG00000163359,ENSG00000122176,ENSG00000109072,ENSG00000113140,ENSG00000011465,ENSG00000130635,ENSG00000108821
Endosomal/Vacuolar pathway	REAC	REAC:R-HSA-1236977	1.44139e-06	11	779	ENSG00000166710,ENSG00000163131,ENSG00000135047,ENSG00000136943,ENSG00000204632,ENSG00000204525,ENSG00000206503,ENSG00000234745,ENSG00000204642
Regulation of TLR by endogenous ligand	REAC	REAC:R-HSA-5686938	6.88816e-06	19	779	ENSG00000133661,ENSG00000163220,ENSG00000143546,ENSG00000171557,ENSG00000174130,ENSG00000170458,ENSG00000174125,ENSG00000136869,ENSG00000171560,ENSG00000084674,ENSG00000171564
Collagen chain trimerization	REAC	REAC:R-HSA-8948216	1.8199e-05	44	779	ENSG00000065618,ENSG00000111799,ENSG00000168542,ENSG00000172752,ENSG00000124749,ENSG00000049089,ENSG00000081052,ENSG00000164692,ENSG00000084636,ENSG00000206384,ENSG00000204262,ENSG00000163359,ENSG00000204291,ENSG00000130635,ENSG00000108821,ENSG00000187955
Collagen biosynthesis and modifying enzymes	REAC	REAC:R-HSA-1650814	9.48077e-05	67	779	ENSG00000166794,ENSG00000170275,ENSG00000065618,ENSG00000111799,ENSG00000168542,ENSG00000172752,ENSG00000124749,ENSG00000049089,ENSG00000081052,ENSG00000164692,ENSG00000084636,ENSG00000206384,ENSG00000204262,ENSG00000163359,ENSG00000204291,ENSG00000130635,ENSG00000108821,ENSG00000149380,ENSG00000187955
Formation of the cornified envelope	REAC	REAC:R-HSA-6809371	0.000227349	128	779	ENSG00000128422,ENSG00000204889,ENSG00000134757,ENSG00000135480,ENSG00000167767,ENSG00000170477,ENSG00000046604,ENSG00000134762,ENSG00000171431,ENSG00000134765,ENSG00000184363,ENSG00000134755,ENSG00000057294,ENSG00000149418,ENSG00000171346,ENSG00000167916,ENSG00000111057,ENSG00000096696,ENSG00000170421,ENSG00000118898,ENSG00000186832,ENSG00000244094,ENSG00000167759,ENSG00000112378,ENSG00000171401…
Non-integrin membrane-ECM interactions	REAC	REAC:R-HSA-3000171	0.000248943	58	779	ENSG00000053747,ENSG00000058085,ENSG00000137801,ENSG00000041982,ENSG00000196878,ENSG00000091136,ENSG00000168542,ENSG00000259207,ENSG00000081052,ENSG00000164692,ENSG00000132470,ENSG00000204262,ENSG00000162733,ENSG00000109072,ENSG00000124145,ENSG00000130635,ENSG00000108821
Syndecan interactions	REAC	REAC:R-HSA-3000170	0.000436502	26	779	ENSG00000137801,ENSG00000041982,ENSG00000168542,ENSG00000259207,ENSG00000164692,ENSG00000132470,ENSG00000204262,ENSG00000109072,ENSG00000124145,ENSG00000130635,ENSG00000108821
Formation of Fibrin Clot (Clotting Cascade)	REAC	REAC:R-HSA-140877	0.00111098	39	779	ENSG00000198734,ENSG00000101000,ENSG00000003436,ENSG00000178732,ENSG00000124491,ENSG00000171557,ENSG00000204936,ENSG00000164344,ENSG00000178726,ENSG00000143278,ENSG00000171560,ENSG00000175899,ENSG00000171564
Interleukin-10 signaling	REAC	REAC:R-HSA-6783783	0.00115655	45	779	ENSG00000169245,ENSG00000169429,ENSG00000115009,ENSG00000115008,ENSG00000108691,ENSG00000115594,ENSG00000150782,ENSG00000067182,ENSG00000163739,ENSG00000125538,ENSG00000081041,ENSG00000169403,ENSG00000090339,ENSG00000073756
MET activates PTK2 signaling	REAC	REAC:R-HSA-8874081	0.00235013	30	779	ENSG00000053747,ENSG00000058085,ENSG00000196878,ENSG00000005884,ENSG00000091136,ENSG00000168542,ENSG00000105976,ENSG00000164692,ENSG00000204262,ENSG00000130635,ENSG00000108821
Antigen Presentation: Folding, assembly and peptide loading of class I MHC	REAC	REAC:R-HSA-983170	0.00256949	25	779	ENSG00000164308,ENSG00000166710,ENSG00000204267,ENSG00000168394,ENSG00000204632,ENSG00000204525,ENSG00000206503,ENSG00000150961,ENSG00000234745,ENSG00000204642
Common Pathway of Fibrin Clot Formation	REAC	REAC:R-HSA-140875	0.00622398	22	779	ENSG00000198734,ENSG00000101000,ENSG00000124491,ENSG00000171557,ENSG00000204936,ENSG00000178726,ENSG00000143278,ENSG00000171560,ENSG00000171564
Antigen processing-Cross presentation	REAC	REAC:R-HSA-1236975	0.0136602	99	779	ENSG00000166710,ENSG00000163131,ENSG00000204267,ENSG00000135047,ENSG00000240065,ENSG00000204264,ENSG00000136943,ENSG00000168394,ENSG00000204632,ENSG00000204525,ENSG00000118640,ENSG00000206503,ENSG00000234745,ENSG00000204642,ENSG00000205220,ENSG00000174130,ENSG00000170458,ENSG00000174125,ENSG00000260314,ENSG00000136869
Interleukin-4 and Interleukin-13 signaling	REAC	REAC:R-HSA-6785807	0.0211068	110	779	ENSG00000196611,ENSG00000115415,ENSG00000169429,ENSG00000115008,ENSG00000148346,ENSG00000108691,ENSG00000150782,ENSG00000135046,ENSG00000125538,ENSG00000077238,ENSG00000160712,ENSG00000100985,ENSG00000221869,ENSG00000164692,ENSG00000124491,ENSG00000090339,ENSG00000087245,ENSG00000073756,ENSG00000100292,ENSG00000184557,ENSG00000012779
Nicotinate metabolism	REAC	REAC:R-HSA-196807	0.0232587	31	779	ENSG00000138496,ENSG00000173193,ENSG00000166741,ENSG00000109743,ENSG00000178685,ENSG00000004468,ENSG00000135318,ENSG00000073756,ENSG00000077009,ENSG00000124212
GPCR ligand binding	REAC	REAC:R-HSA-500792	0.0271739	459	779	ENSG00000125730,ENSG00000169245,ENSG00000163735,ENSG00000169429,ENSG00000115009,ENSG00000166148,ENSG00000168398,ENSG00000196352,ENSG00000108691,ENSG00000171860,ENSG00000188763,ENSG00000122585,ENSG00000163739,ENSG00000056291,ENSG00000135046,ENSG00000101180,ENSG00000161921,ENSG00000081041,ENSG00000144891,ENSG00000065325,ENSG00000164251,ENSG00000164220,ENSG00000255398,ENSG00000188778,ENSG00000169248…
Factor: IRF1; motif: NNNYASTTTCACTTTCNNTTT	TF	TF:M07216	1.15772e-19	444	1267	ENSG00000205413,ENSG00000119917,ENSG00000164308,ENSG00000111331,ENSG00000138496,ENSG00000115267,ENSG00000106066,ENSG00000123609,ENSG00000157601,ENSG00000133321,ENSG00000119922,ENSG00000173193,ENSG00000135899,ENSG00000137965,ENSG00000185745,ENSG00000137628,ENSG00000221963,ENSG00000137752,ENSG00000166710,ENSG00000163840,ENSG00000100342,ENSG00000134321,ENSG00000133106,ENSG00000181381,ENSG00000115009…
Factor: IRF-2; motif: NAAANNGAAAGTGAAASTRN	TF	TF:M09957	5.53924e-19	278	1267	ENSG00000205413,ENSG00000119917,ENSG00000164308,ENSG00000111331,ENSG00000138496,ENSG00000123609,ENSG00000157601,ENSG00000133321,ENSG00000119922,ENSG00000173193,ENSG00000135899,ENSG00000137965,ENSG00000185745,ENSG00000137628,ENSG00000221963,ENSG00000137752,ENSG00000166710,ENSG00000163840,ENSG00000100342,ENSG00000133106,ENSG00000181381,ENSG00000130303,ENSG00000115009,ENSG00000204267,ENSG00000059378…
Factor: IRF-2; motif: NAANYGAAASYR; match class: 1	TF	TF:M08775_1	2.25782e-16	2791	1267	ENSG00000205413,ENSG00000089127,ENSG00000067066,ENSG00000119917,ENSG00000177409,ENSG00000132530,ENSG00000164308,ENSG00000111331,ENSG00000138642,ENSG00000138496,ENSG00000115267,ENSG00000143870,ENSG00000163565,ENSG00000106066,ENSG00000123609,ENSG00000157601,ENSG00000169245,ENSG00000133321,ENSG00000119922,ENSG00000173193,ENSG00000135899,ENSG00000137965,ENSG00000196954,ENSG00000185745,ENSG00000164733…
Factor: IRF-4; motif: NYGAAASYGAAACYN	TF	TF:M11686	1.17942e-13	3427	1267	ENSG00000205413,ENSG00000089127,ENSG00000119917,ENSG00000177409,ENSG00000164308,ENSG00000111335,ENSG00000111331,ENSG00000138642,ENSG00000138496,ENSG00000115267,ENSG00000163565,ENSG00000065833,ENSG00000106066,ENSG00000123609,ENSG00000145623,ENSG00000157601,ENSG00000169245,ENSG00000163682,ENSG00000133321,ENSG00000119922,ENSG00000173193,ENSG00000135899,ENSG00000137965,ENSG00000185745,ENSG00000105939…
Factor: IRF-1; motif: NAAANNGAAAGTGAAASTRN	TF	TF:M09629	2.34953e-13	340	1267	ENSG00000119917,ENSG00000164308,ENSG00000111331,ENSG00000138496,ENSG00000106066,ENSG00000123609,ENSG00000133321,ENSG00000119922,ENSG00000173193,ENSG00000135899,ENSG00000137965,ENSG00000185745,ENSG00000221963,ENSG00000137752,ENSG00000163840,ENSG00000100342,ENSG00000204267,ENSG00000239713,ENSG00000196126,ENSG00000164266,ENSG00000117228,ENSG00000164342,ENSG00000198502,ENSG00000240065,ENSG00000204264…
Factor: IRF-2; motif: NGAAASYGAAAS	TF	TF:M11664	2.62262e-12	1661	1267	ENSG00000205413,ENSG00000089127,ENSG00000119917,ENSG00000177409,ENSG00000164308,ENSG00000111335,ENSG00000111331,ENSG00000138642,ENSG00000138496,ENSG00000115267,ENSG00000163565,ENSG00000106066,ENSG00000123609,ENSG00000145623,ENSG00000157601,ENSG00000169245,ENSG00000133321,ENSG00000119922,ENSG00000173193,ENSG00000137965,ENSG00000185745,ENSG00000105939,ENSG00000137628,ENSG00000221963,ENSG00000137752…
Factor: IRF-1; motif: NAAANNGAAASTGAAASNRN	TF	TF:M09956	1.07717e-11	322	1267	ENSG00000205413,ENSG00000119917,ENSG00000164308,ENSG00000111331,ENSG00000138496,ENSG00000123609,ENSG00000133321,ENSG00000119922,ENSG00000137965,ENSG00000185745,ENSG00000137628,ENSG00000221963,ENSG00000137752,ENSG00000166710,ENSG00000163840,ENSG00000100342,ENSG00000163131,ENSG00000133106,ENSG00000130303,ENSG00000115009,ENSG00000239713,ENSG00000196126,ENSG00000117228,ENSG00000003400,ENSG00000198502…
Factor: IRF-8; motif: NYGAAACYGAAACTN; match class: 1	TF	TF:M11684_1	2.73644e-11	840	1267	ENSG00000119917,ENSG00000177409,ENSG00000111335,ENSG00000111331,ENSG00000138642,ENSG00000115267,ENSG00000123609,ENSG00000163682,ENSG00000133321,ENSG00000119922,ENSG00000185745,ENSG00000137628,ENSG00000137959,ENSG00000137752,ENSG00000166710,ENSG00000100342,ENSG00000163131,ENSG00000134321,ENSG00000133106,ENSG00000115415,ENSG00000181381,ENSG00000010030,ENSG00000130303,ENSG00000140853,ENSG00000173391…
Factor: IRF; motif: NNGAAANTGAAANN	TF	TF:M08887	4.1537e-11	1281	1267	ENSG00000205413,ENSG00000119917,ENSG00000177409,ENSG00000164308,ENSG00000111335,ENSG00000111331,ENSG00000138642,ENSG00000138496,ENSG00000163565,ENSG00000065833,ENSG00000106066,ENSG00000123609,ENSG00000157601,ENSG00000169245,ENSG00000133321,ENSG00000119922,ENSG00000135899,ENSG00000137965,ENSG00000185745,ENSG00000105939,ENSG00000137628,ENSG00000137959,ENSG00000221963,ENSG00000137752,ENSG00000166710…
Factor: IRF-1; motif: STTTCACTTTCNNT	TF	TF:M04788	5.13807e-11	538	1267	ENSG00000205413,ENSG00000119917,ENSG00000164308,ENSG00000111335,ENSG00000111331,ENSG00000138496,ENSG00000065833,ENSG00000106066,ENSG00000123609,ENSG00000169245,ENSG00000133321,ENSG00000119922,ENSG00000173193,ENSG00000137965,ENSG00000185745,ENSG00000137628,ENSG00000221963,ENSG00000137752,ENSG00000166710,ENSG00000163840,ENSG00000100342,ENSG00000163131,ENSG00000134321,ENSG00000133106,ENSG00000130303…
Factor: IRF-2; motif: NGAAASYGAAAS	TF	TF:M11665	6.19672e-11	2415	1267	ENSG00000205413,ENSG00000089127,ENSG00000119917,ENSG00000177409,ENSG00000164308,ENSG00000111335,ENSG00000111331,ENSG00000138642,ENSG00000138496,ENSG00000115267,ENSG00000163565,ENSG00000065833,ENSG00000106066,ENSG00000123609,ENSG00000145623,ENSG00000157601,ENSG00000169245,ENSG00000163682,ENSG00000133321,ENSG00000119922,ENSG00000173193,ENSG00000137965,ENSG00000185745,ENSG00000105939,ENSG00000137628…
Factor: IRF-7; motif: TNSGAAWNCGAAANTNNN; match class: 1	TF	TF:M00453_1	9.63833e-11	337	1267	ENSG00000119917,ENSG00000111331,ENSG00000138642,ENSG00000115267,ENSG00000106066,ENSG00000123609,ENSG00000163682,ENSG00000133321,ENSG00000119922,ENSG00000185745,ENSG00000137628,ENSG00000137959,ENSG00000166710,ENSG00000100342,ENSG00000134321,ENSG00000133106,ENSG00000115415,ENSG00000181381,ENSG00000130303,ENSG00000175538,ENSG00000173391,ENSG00000138271,ENSG00000239713,ENSG00000130813,ENSG00000171860…
Factor: IRF-8; motif: NCGAAACYGAAACYN; match class: 1	TF	TF:M11685_1	2.20375e-10	120	1267	ENSG00000119917,ENSG00000177409,ENSG00000111331,ENSG00000138642,ENSG00000123609,ENSG00000185745,ENSG00000137628,ENSG00000166710,ENSG00000100342,ENSG00000133106,ENSG00000181381,ENSG00000130303,ENSG00000185885,ENSG00000164342,ENSG00000126709,ENSG00000240065,ENSG00000136514,ENSG00000138646,ENSG00000112773,ENSG00000168394,ENSG00000187608,ENSG00000184979,ENSG00000165949,ENSG00000152689,ENSG00000197594…
Factor: IRF7; motif: NCGAAARYGAAANT	TF	TF:M04018	2.55884e-10	624	1267	ENSG00000119917,ENSG00000177409,ENSG00000111331,ENSG00000138642,ENSG00000138496,ENSG00000115267,ENSG00000106066,ENSG00000123609,ENSG00000157601,ENSG00000133321,ENSG00000119922,ENSG00000173193,ENSG00000196954,ENSG00000185745,ENSG00000105939,ENSG00000137628,ENSG00000221963,ENSG00000163840,ENSG00000100342,ENSG00000133106,ENSG00000115415,ENSG00000181381,ENSG00000010030,ENSG00000115009,ENSG00000055332…
Factor: IRF-4; motif: NYGAAASYGAAACYN; match class: 1	TF	TF:M11686_1	2.72426e-10	456	1267	ENSG00000119917,ENSG00000111331,ENSG00000138642,ENSG00000115267,ENSG00000123609,ENSG00000133321,ENSG00000119922,ENSG00000185745,ENSG00000137628,ENSG00000137752,ENSG00000166710,ENSG00000100342,ENSG00000163131,ENSG00000133106,ENSG00000181381,ENSG00000130303,ENSG00000055332,ENSG00000173391,ENSG00000138271,ENSG00000123610,ENSG00000239713,ENSG00000130813,ENSG00000185885,ENSG00000164342,ENSG00000126709…
Factor: IRF3; motif: NNRRAANGGAAACCGAAACYR	TF	TF:M04014	3.13837e-10	284	1267	ENSG00000205413,ENSG00000119917,ENSG00000111331,ENSG00000138642,ENSG00000138496,ENSG00000115267,ENSG00000157601,ENSG00000133321,ENSG00000119922,ENSG00000137965,ENSG00000185745,ENSG00000105939,ENSG00000137628,ENSG00000221963,ENSG00000166710,ENSG00000163840,ENSG00000100342,ENSG00000133106,ENSG00000181381,ENSG00000130303,ENSG00000106785,ENSG00000059378,ENSG00000130813,ENSG00000171860,ENSG00000240065…
Factor: IRF-1; motif: NNRAAANNGAAASN	TF	TF:M07045	5.08619e-10	540	1267	ENSG00000205413,ENSG00000119917,ENSG00000164308,ENSG00000111335,ENSG00000111331,ENSG00000138496,ENSG00000106066,ENSG00000123609,ENSG00000169245,ENSG00000133321,ENSG00000119922,ENSG00000137965,ENSG00000185745,ENSG00000137628,ENSG00000137959,ENSG00000221963,ENSG00000137752,ENSG00000163840,ENSG00000100342,ENSG00000134321,ENSG00000115415,ENSG00000130303,ENSG00000204397,ENSG00000115009,ENSG00000196116…
Factor: IRF-8; motif: NYGAAASYGAAACYN	TF	TF:M11682	1.77609e-09	3830	1267	ENSG00000205413,ENSG00000089127,ENSG00000119917,ENSG00000177409,ENSG00000164308,ENSG00000111335,ENSG00000111331,ENSG00000138642,ENSG00000138496,ENSG00000135373,ENSG00000115267,ENSG00000163565,ENSG00000065833,ENSG00000106066,ENSG00000123609,ENSG00000145623,ENSG00000157601,ENSG00000169245,ENSG00000163682,ENSG00000133321,ENSG00000119922,ENSG00000173193,ENSG00000135899,ENSG00000137965,ENSG00000185745…
Factor: IRF; motif: RRAANTGAAASYGNV	TF	TF:M00772	1.99697e-09	1040	1267	ENSG00000205413,ENSG00000119917,ENSG00000177409,ENSG00000164308,ENSG00000111335,ENSG00000111331,ENSG00000138496,ENSG00000106066,ENSG00000123609,ENSG00000157601,ENSG00000169245,ENSG00000133321,ENSG00000119922,ENSG00000137965,ENSG00000196954,ENSG00000185745,ENSG00000137628,ENSG00000221963,ENSG00000137752,ENSG00000166710,ENSG00000163840,ENSG00000100342,ENSG00000134321,ENSG00000133106,ENSG00000130303…
Factor: IRF; motif: NNGAAANTGAAANN; match class: 1	TF	TF:M08887_1	4.18298e-09	73	1267	ENSG00000119917,ENSG00000123609,ENSG00000133321,ENSG00000119922,ENSG00000185745,ENSG00000137628,ENSG00000137959,ENSG00000133106,ENSG00000130303,ENSG00000239713,ENSG00000185885,ENSG00000117228,ENSG00000164342,ENSG00000126709,ENSG00000136514,ENSG00000187608,ENSG00000165949,ENSG00000108771,ENSG00000178685,ENSG00000173821,ENSG00000162654,ENSG00000243649,ENSG00000106034,ENSG00000120217,ENSG00000114455
Factor: IRF-8; motif: NCGAAACYGAAACYN	TF	TF:M11685	4.8613e-09	1636	1267	ENSG00000205413,ENSG00000119917,ENSG00000177409,ENSG00000111335,ENSG00000111331,ENSG00000138642,ENSG00000138496,ENSG00000115267,ENSG00000163565,ENSG00000106066,ENSG00000123609,ENSG00000145623,ENSG00000157601,ENSG00000169245,ENSG00000133321,ENSG00000119922,ENSG00000173193,ENSG00000137965,ENSG00000185745,ENSG00000105939,ENSG00000137628,ENSG00000221963,ENSG00000137752,ENSG00000166710,ENSG00000163840…
Factor: IRF-8; motif: NCGAAACCGAAACYN; match class: 1	TF	TF:M11683_1	3.59929e-08	822	1267	ENSG00000119917,ENSG00000177409,ENSG00000111331,ENSG00000138642,ENSG00000138496,ENSG00000115267,ENSG00000065833,ENSG00000123609,ENSG00000133321,ENSG00000119922,ENSG00000185745,ENSG00000137628,ENSG00000137959,ENSG00000137752,ENSG00000166710,ENSG00000147883,ENSG00000163840,ENSG00000100342,ENSG00000163131,ENSG00000133106,ENSG00000181381,ENSG00000010030,ENSG00000130303,ENSG00000144452,ENSG00000140853…
Factor: IRF-8; motif: NYGAAASYGAAACYN; match class: 1	TF	TF:M11682_1	6.22362e-08	549	1267	ENSG00000119917,ENSG00000177409,ENSG00000111331,ENSG00000138642,ENSG00000115267,ENSG00000123609,ENSG00000133321,ENSG00000119922,ENSG00000185745,ENSG00000137628,ENSG00000137959,ENSG00000137752,ENSG00000166710,ENSG00000100342,ENSG00000163131,ENSG00000133106,ENSG00000181381,ENSG00000130303,ENSG00000140853,ENSG00000055332,ENSG00000173391,ENSG00000138271,ENSG00000123610,ENSG00000239713,ENSG00000130813…
Factor: IRF-2; motif: NAANYGAAASYR	TF	TF:M08775	9.5413e-08	8475	1267	ENSG00000156253,ENSG00000205413,ENSG00000089127,ENSG00000053438,ENSG00000067066,ENSG00000119917,ENSG00000177409,ENSG00000274512,ENSG00000132530,ENSG00000164308,ENSG00000111335,ENSG00000111331,ENSG00000183628,ENSG00000138642,ENSG00000138496,ENSG00000115267,ENSG00000143870,ENSG00000163565,ENSG00000106066,ENSG00000123609,ENSG00000145623,ENSG00000157601,ENSG00000275895,ENSG00000169245,ENSG00000154529…
Factor: IRF-7; motif: NCGAAANCGAAANYN	TF	TF:M11679	9.96061e-08	628	1267	ENSG00000119917,ENSG00000177409,ENSG00000111331,ENSG00000138642,ENSG00000138496,ENSG00000115267,ENSG00000106066,ENSG00000123609,ENSG00000145623,ENSG00000157601,ENSG00000133321,ENSG00000119922,ENSG00000173193,ENSG00000185745,ENSG00000105939,ENSG00000137628,ENSG00000137752,ENSG00000163840,ENSG00000100342,ENSG00000133106,ENSG00000115415,ENSG00000181381,ENSG00000010030,ENSG00000204397,ENSG00000053747…
Factor: STAT2; motif: NRGAAANNGAAACTNA; match class: 1	TF	TF:M09733_1	1.05154e-07	374	1267	ENSG00000119917,ENSG00000138642,ENSG00000138496,ENSG00000115267,ENSG00000169245,ENSG00000119922,ENSG00000185745,ENSG00000137628,ENSG00000137959,ENSG00000221963,ENSG00000137752,ENSG00000166710,ENSG00000163840,ENSG00000100342,ENSG00000134321,ENSG00000133106,ENSG00000181381,ENSG00000239713,ENSG00000130813,ENSG00000185885,ENSG00000164266,ENSG00000117228,ENSG00000171860,ENSG00000164342,ENSG00000126709…
Factor: STAT2; motif: NRGAAANNGAAACTNA	TF	TF:M09733	1.43526e-07	2875	1267	ENSG00000205413,ENSG00000089127,ENSG00000119917,ENSG00000177409,ENSG00000164308,ENSG00000111335,ENSG00000111331,ENSG00000138642,ENSG00000138496,ENSG00000115267,ENSG00000106066,ENSG00000123609,ENSG00000157601,ENSG00000169245,ENSG00000165685,ENSG00000133321,ENSG00000119922,ENSG00000137965,ENSG00000185745,ENSG00000128422,ENSG00000105939,ENSG00000137628,ENSG00000137959,ENSG00000221963,ENSG00000137752…
Factor: IRF-2; motif: NGAAASYGAAAS; match class: 1	TF	TF:M11665_1	1.58599e-07	248	1267	ENSG00000119917,ENSG00000111331,ENSG00000138642,ENSG00000123609,ENSG00000133321,ENSG00000119922,ENSG00000185745,ENSG00000137628,ENSG00000166710,ENSG00000100342,ENSG00000133106,ENSG00000181381,ENSG00000130303,ENSG00000173391,ENSG00000138271,ENSG00000123610,ENSG00000239713,ENSG00000130813,ENSG00000164342,ENSG00000126709,ENSG00000240065,ENSG00000136514,ENSG00000248905,ENSG00000138646,ENSG00000112773…
Factor: IRF-2; motif: NGAAASYGAAAS; match class: 1	TF	TF:M11664_1	1.96357e-07	142	1267	ENSG00000119917,ENSG00000111331,ENSG00000138642,ENSG00000123609,ENSG00000133321,ENSG00000119922,ENSG00000185745,ENSG00000137628,ENSG00000100342,ENSG00000133106,ENSG00000181381,ENSG00000130303,ENSG00000173391,ENSG00000239713,ENSG00000164342,ENSG00000126709,ENSG00000240065,ENSG00000168394,ENSG00000187608,ENSG00000184979,ENSG00000165949,ENSG00000108771,ENSG00000128335,ENSG00000178685,ENSG00000197971…
Factor: IRF-4; motif: NCGAAACCGAAACYN	TF	TF:M11687	3.93842e-07	3628	1267	ENSG00000205413,ENSG00000089127,ENSG00000119917,ENSG00000177409,ENSG00000164308,ENSG00000111335,ENSG00000111331,ENSG00000183628,ENSG00000138642,ENSG00000138496,ENSG00000135373,ENSG00000115267,ENSG00000163565,ENSG00000065833,ENSG00000106066,ENSG00000123609,ENSG00000145623,ENSG00000157601,ENSG00000169245,ENSG00000163682,ENSG00000133321,ENSG00000119922,ENSG00000173193,ENSG00000137965,ENSG00000185745…
Factor: IRF-7; motif: TNSGAAWNCGAAANTNNN	TF	TF:M00453	4.25162e-07	3108	1267	ENSG00000205413,ENSG00000119917,ENSG00000177409,ENSG00000164308,ENSG00000111335,ENSG00000111331,ENSG00000138642,ENSG00000138496,ENSG00000115267,ENSG00000163565,ENSG00000065833,ENSG00000106066,ENSG00000123609,ENSG00000145623,ENSG00000157601,ENSG00000169245,ENSG00000165685,ENSG00000163682,ENSG00000133321,ENSG00000119922,ENSG00000173193,ENSG00000135899,ENSG00000137965,ENSG00000170275,ENSG00000185745…
Factor: IRF-8; motif: NYGAAACYGAAACTN	TF	TF:M11684	6.58847e-07	4717	1267	ENSG00000205413,ENSG00000089127,ENSG00000119917,ENSG00000177409,ENSG00000164308,ENSG00000111335,ENSG00000111331,ENSG00000138642,ENSG00000138496,ENSG00000135373,ENSG00000115267,ENSG00000163565,ENSG00000065833,ENSG00000106066,ENSG00000123609,ENSG00000145623,ENSG00000157601,ENSG00000169245,ENSG00000165685,ENSG00000163682,ENSG00000133321,ENSG00000119922,ENSG00000173193,ENSG00000135899,ENSG00000137965…
Factor: IRF-5; motif: NYGAAACCGAAACY	TF	TF:M11670	1.3909e-06	875	1267	ENSG00000205413,ENSG00000119917,ENSG00000177409,ENSG00000111335,ENSG00000111331,ENSG00000138642,ENSG00000138496,ENSG00000115267,ENSG00000106066,ENSG00000145623,ENSG00000157601,ENSG00000169245,ENSG00000119922,ENSG00000173193,ENSG00000137965,ENSG00000185745,ENSG00000105939,ENSG00000137628,ENSG00000221963,ENSG00000137752,ENSG00000163840,ENSG00000134321,ENSG00000133106,ENSG00000115415,ENSG00000181381…
Factor: IRF-8; motif: NCGAAACCGAAACYN	TF	TF:M11683	1.85916e-06	4739	1267	ENSG00000205413,ENSG00000089127,ENSG00000119917,ENSG00000177409,ENSG00000164308,ENSG00000111335,ENSG00000111331,ENSG00000138642,ENSG00000138496,ENSG00000135373,ENSG00000115267,ENSG00000163565,ENSG00000065833,ENSG00000106066,ENSG00000123609,ENSG00000145623,ENSG00000157601,ENSG00000169245,ENSG00000165685,ENSG00000163682,ENSG00000133321,ENSG00000119922,ENSG00000173193,ENSG00000135899,ENSG00000137965…
Factor: IRF-3; motif: NGGAAACNGAAACCGAAACN	TF	TF:M11677	3.64023e-06	480	1267	ENSG00000205413,ENSG00000119917,ENSG00000111335,ENSG00000138642,ENSG00000138496,ENSG00000115267,ENSG00000157601,ENSG00000133321,ENSG00000119922,ENSG00000137965,ENSG00000137628,ENSG00000221963,ENSG00000166710,ENSG00000163840,ENSG00000100342,ENSG00000133106,ENSG00000181381,ENSG00000010030,ENSG00000130303,ENSG00000055332,ENSG00000204267,ENSG00000059378,ENSG00000239713,ENSG00000198734,ENSG00000064012…
Factor: IRF-9; motif: NCGAAACYGAAACYN	TF	TF:M11681	8.26581e-06	100	1267	ENSG00000205413,ENSG00000111335,ENSG00000138642,ENSG00000138496,ENSG00000115267,ENSG00000157601,ENSG00000137965,ENSG00000137628,ENSG00000163840,ENSG00000133106,ENSG00000181381,ENSG00000130303,ENSG00000106785,ENSG00000059378,ENSG00000130813,ENSG00000136514,ENSG00000187608,ENSG00000165949,ENSG00000108771,ENSG00000173821,ENSG00000159200,ENSG00000117595,ENSG00000253309,ENSG00000198133,ENSG00000142677
Factor: IRF-9; motif: NYGAAACYGAAACYN	TF	TF:M11680	9.52184e-06	131	1267	ENSG00000205413,ENSG00000119917,ENSG00000111335,ENSG00000138642,ENSG00000138496,ENSG00000157601,ENSG00000119922,ENSG00000137965,ENSG00000185745,ENSG00000137628,ENSG00000163840,ENSG00000133106,ENSG00000181381,ENSG00000130303,ENSG00000106785,ENSG00000185885,ENSG00000136514,ENSG00000118680,ENSG00000204632,ENSG00000187608,ENSG00000165949,ENSG00000108771,ENSG00000173821,ENSG00000159200,ENSG00000117595…
Factor: IRF-1; motif: NNRAAANNGAAASN; match class: 1	TF	TF:M07045_1	1.11155e-05	19	1267	ENSG00000133321,ENSG00000119922,ENSG00000185745,ENSG00000137959,ENSG00000100342,ENSG00000239713,ENSG00000126709,ENSG00000108771,ENSG00000128335,ENSG00000243649,ENSG00000120217
Factor: IRF; motif: RAAANTGAAAN	TF	TF:M00972	1.54494e-05	2003	1267	ENSG00000205413,ENSG00000067066,ENSG00000119917,ENSG00000177409,ENSG00000132530,ENSG00000164308,ENSG00000111335,ENSG00000111331,ENSG00000138496,ENSG00000143870,ENSG00000163565,ENSG00000065833,ENSG00000106066,ENSG00000123609,ENSG00000169245,ENSG00000163682,ENSG00000133321,ENSG00000119922,ENSG00000135899,ENSG00000137965,ENSG00000196954,ENSG00000185745,ENSG00000137628,ENSG00000221963,ENSG00000137752…
Factor: HELIOS; motif: RNARRRGGAASTGARAN	TF	TF:M09745	1.94608e-05	3600	1267	ENSG00000205413,ENSG00000089127,ENSG00000067066,ENSG00000280789,ENSG00000119917,ENSG00000132530,ENSG00000164308,ENSG00000111331,ENSG00000138642,ENSG00000138496,ENSG00000135373,ENSG00000115267,ENSG00000121413,ENSG00000123609,ENSG00000145623,ENSG00000157601,ENSG00000154529,ENSG00000133321,ENSG00000119922,ENSG00000173193,ENSG00000135899,ENSG00000137965,ENSG00000170275,ENSG00000196954,ENSG00000185745…
Factor: STAT2; motif: RRGRAANNGAAACTGAAAN	TF	TF:M10080	2.48065e-05	357	1267	ENSG00000205413,ENSG00000119917,ENSG00000177409,ENSG00000111335,ENSG00000111331,ENSG00000138642,ENSG00000138496,ENSG00000123609,ENSG00000157601,ENSG00000133321,ENSG00000137965,ENSG00000185745,ENSG00000105939,ENSG00000137628,ENSG00000221963,ENSG00000166710,ENSG00000163840,ENSG00000100342,ENSG00000133106,ENSG00000181381,ENSG00000130303,ENSG00000055332,ENSG00000002549,ENSG00000059378,ENSG00000198734…
Factor: IRF8; motif: NCGAAACCGAAACT; match class: 1	TF	TF:M04020_1	2.60382e-05	45	1267	ENSG00000119917,ENSG00000177409,ENSG00000111335,ENSG00000111331,ENSG00000138642,ENSG00000185745,ENSG00000137628,ENSG00000181381,ENSG00000164342,ENSG00000126709,ENSG00000136514,ENSG00000187608,ENSG00000204525,ENSG00000152689,ENSG00000108771,ENSG00000089692
Factor: IRF; motif: RAAANTGAAAN; match class: 1	TF	TF:M00972_1	2.69297e-05	205	1267	ENSG00000119917,ENSG00000143870,ENSG00000163565,ENSG00000123609,ENSG00000133321,ENSG00000119922,ENSG00000135899,ENSG00000137965,ENSG00000196954,ENSG00000185745,ENSG00000130303,ENSG00000068781,ENSG00000168404,ENSG00000123610,ENSG00000117228,ENSG00000164342,ENSG00000126709,ENSG00000166920,ENSG00000248905,ENSG00000187608,ENSG00000108771,ENSG00000206503,ENSG00000171014,ENSG00000196778,ENSG00000178685…
Factor: IRF8; motif: NCGAAACCGAAACT	TF	TF:M04020	3.53506e-05	1000	1267	ENSG00000205413,ENSG00000119917,ENSG00000177409,ENSG00000111335,ENSG00000111331,ENSG00000138642,ENSG00000138496,ENSG00000115267,ENSG00000106066,ENSG00000123609,ENSG00000145623,ENSG00000157601,ENSG00000119922,ENSG00000173193,ENSG00000137965,ENSG00000185745,ENSG00000105939,ENSG00000137628,ENSG00000221963,ENSG00000137752,ENSG00000163840,ENSG00000100342,ENSG00000134321,ENSG00000133106,ENSG00000115415…
Factor: IRF-4; motif: KRAAMNGAAANYN	TF	TF:M07323	4.38277e-05	956	1267	ENSG00000205413,ENSG00000119917,ENSG00000177409,ENSG00000111335,ENSG00000111331,ENSG00000138642,ENSG00000138496,ENSG00000106066,ENSG00000123609,ENSG00000165685,ENSG00000133321,ENSG00000119922,ENSG00000137965,ENSG00000163735,ENSG00000185745,ENSG00000137628,ENSG00000137959,ENSG00000221963,ENSG00000137752,ENSG00000166710,ENSG00000163840,ENSG00000100342,ENSG00000134321,ENSG00000133106,ENSG00000181381…
Factor: SMAD3; motif: CAGACAS	TF	TF:M07429	5.33379e-05	6323	1267	ENSG00000275464,ENSG00000155542,ENSG00000280071,ENSG00000205413,ENSG00000280789,ENSG00000214026,ENSG00000119917,ENSG00000177409,ENSG00000111331,ENSG00000183628,ENSG00000138496,ENSG00000135373,ENSG00000143870,ENSG00000065833,ENSG00000106066,ENSG00000121413,ENSG00000157601,ENSG00000154529,ENSG00000119922,ENSG00000137965,ENSG00000166794,ENSG00000196611,ENSG00000196954,ENSG00000185745,ENSG00000128422…
Factor: IRF-5; motif: NYGAAACCGAAACY; match class: 1	TF	TF:M11670_1	5.96463e-05	36	1267	ENSG00000119917,ENSG00000177409,ENSG00000111335,ENSG00000111331,ENSG00000138642,ENSG00000106066,ENSG00000185745,ENSG00000137628,ENSG00000181381,ENSG00000130303,ENSG00000136514,ENSG00000108771,ENSG00000243649,ENSG00000120217
Factor: IRF-4; motif: NCGAAACCGAAACYN; match class: 1	TF	TF:M11687_1	0.00010671	478	1267	ENSG00000119917,ENSG00000177409,ENSG00000111331,ENSG00000138642,ENSG00000115267,ENSG00000106066,ENSG00000123609,ENSG00000133321,ENSG00000119922,ENSG00000185745,ENSG00000137628,ENSG00000137752,ENSG00000166710,ENSG00000100342,ENSG00000163131,ENSG00000133106,ENSG00000181381,ENSG00000130303,ENSG00000055332,ENSG00000173391,ENSG00000138271,ENSG00000123610,ENSG00000130813,ENSG00000185885,ENSG00000105825…
Factor: ESR1; motif: NNNNMAGGTCACCCTGACCY	TF	TF:M02261	0.000264817	4813	1267	ENSG00000155542,ENSG00000067066,ENSG00000214026,ENSG00000119917,ENSG00000274512,ENSG00000164308,ENSG00000138642,ENSG00000138496,ENSG00000115267,ENSG00000125730,ENSG00000171798,ENSG00000068078,ENSG00000083454,ENSG00000163840,ENSG00000100342,ENSG00000203896,ENSG00000133106,ENSG00000177943,ENSG00000274611,ENSG00000148175,ENSG00000233954,ENSG00000106003,ENSG00000181634,ENSG00000115008,ENSG00000243896…
Factor: IRF-3; motif: NGGAAANGGAAASNGAAACN	TF	TF:M11676	0.000297756	569	1267	ENSG00000119917,ENSG00000138642,ENSG00000138496,ENSG00000115267,ENSG00000123609,ENSG00000133321,ENSG00000119922,ENSG00000137965,ENSG00000185745,ENSG00000137628,ENSG00000221963,ENSG00000166710,ENSG00000163840,ENSG00000100342,ENSG00000133106,ENSG00000010030,ENSG00000130303,ENSG00000055332,ENSG00000204267,ENSG00000059378,ENSG00000239713,ENSG00000164266,ENSG00000171860,ENSG00000240065,ENSG00000138646…
Factor: ICSBP; motif: RAARTGAAACTG; match class: 1	TF	TF:M00699_1	0.00040404	47	1267	ENSG00000177409,ENSG00000138642,ENSG00000138496,ENSG00000157601,ENSG00000137965,ENSG00000137628,ENSG00000221963,ENSG00000163840,ENSG00000183486,ENSG00000126709,ENSG00000136514,ENSG00000204525,ENSG00000108771,ENSG00000206503,ENSG00000234745
Factor: IRF-7; motif: NCGAAANCGAAANYN; match class: 1	TF	TF:M11679_1	0.000459216	25	1267	ENSG00000111331,ENSG00000138642,ENSG00000133321,ENSG00000185745,ENSG00000181381,ENSG00000164342,ENSG00000240065,ENSG00000138646,ENSG00000168394,ENSG00000184979,ENSG00000162654
Factor: IRF-5; motif: NCGAAACCGAAACY	TF	TF:M11671	0.000636521	393	1267	ENSG00000205413,ENSG00000177409,ENSG00000111335,ENSG00000111331,ENSG00000138642,ENSG00000138496,ENSG00000115267,ENSG00000145623,ENSG00000157601,ENSG00000173193,ENSG00000137965,ENSG00000185745,ENSG00000105939,ENSG00000137628,ENSG00000163840,ENSG00000133106,ENSG00000115415,ENSG00000181381,ENSG00000130303,ENSG00000106785,ENSG00000055332,ENSG00000136147,ENSG00000138271,ENSG00000204267,ENSG00000059378…
Factor: DREF; motif: CTYYCWCTTCCY	TF	TF:M09725	0.000856683	7586	1267	ENSG00000156253,ENSG00000155542,ENSG00000089127,ENSG00000067066,ENSG00000280789,ENSG00000119917,ENSG00000164308,ENSG00000111335,ENSG00000169764,ENSG00000135373,ENSG00000143870,ENSG00000065833,ENSG00000121413,ENSG00000145623,ENSG00000157601,ENSG00000169245,ENSG00000165685,ENSG00000154529,ENSG00000133321,ENSG00000119922,ENSG00000173193,ENSG00000170275,ENSG00000163735,ENSG00000196954,ENSG00000185745…
Factor: IRF-3; motif: RAAARGGAAANNGAAASNGA	TF	TF:M09958	0.00102751	599	1267	ENSG00000205413,ENSG00000119917,ENSG00000164308,ENSG00000115267,ENSG00000157601,ENSG00000133321,ENSG00000119922,ENSG00000137965,ENSG00000185745,ENSG00000137628,ENSG00000221963,ENSG00000166710,ENSG00000100342,ENSG00000163131,ENSG00000133106,ENSG00000181381,ENSG00000243896,ENSG00000055332,ENSG00000239713,ENSG00000172403,ENSG00000164266,ENSG00000171860,ENSG00000003400,ENSG00000240065,ENSG00000204264…
Factor: ISGF-3; motif: CAGTTTCWCTTTYCC	TF	TF:M00258	0.00107387	835	1267	ENSG00000155542,ENSG00000119917,ENSG00000177409,ENSG00000274512,ENSG00000111335,ENSG00000138642,ENSG00000138496,ENSG00000143870,ENSG00000157601,ENSG00000119922,ENSG00000137965,ENSG00000185745,ENSG00000105939,ENSG00000137628,ENSG00000221963,ENSG00000166710,ENSG00000163840,ENSG00000134321,ENSG00000133106,ENSG00000115415,ENSG00000274611,ENSG00000181381,ENSG00000130303,ENSG00000055332,ENSG00000002549…
Factor: IRF; motif: RRAANTGAAASYGNV; match class: 1	TF	TF:M00772_1	0.00112733	57	1267	ENSG00000205413,ENSG00000119917,ENSG00000157601,ENSG00000119922,ENSG00000196954,ENSG00000185745,ENSG00000166710,ENSG00000126709,ENSG00000136514,ENSG00000108771,ENSG00000206503,ENSG00000171014,ENSG00000162654,ENSG00000243649,ENSG00000120217,ENSG00000110446
Factor: ICSBP; motif: RAARTGAAACTG	TF	TF:M00699	0.00115642	1207	1267	ENSG00000205413,ENSG00000119917,ENSG00000177409,ENSG00000111335,ENSG00000111331,ENSG00000138642,ENSG00000138496,ENSG00000115267,ENSG00000106066,ENSG00000157601,ENSG00000133321,ENSG00000119922,ENSG00000137965,ENSG00000185745,ENSG00000105939,ENSG00000137628,ENSG00000221963,ENSG00000166710,ENSG00000163840,ENSG00000163131,ENSG00000133106,ENSG00000115415,ENSG00000181381,ENSG00000135114,ENSG00000130303…
Factor: JunB; motif: TGACTCAN; match class: 1	TF	TF:M03551_1	0.00116701	601	1267	ENSG00000163565,ENSG00000181381,ENSG00000115008,ENSG00000162645,ENSG00000173391,ENSG00000196620,ENSG00000143545,ENSG00000159216,ENSG00000108691,ENSG00000049249,ENSG00000148834,ENSG00000058085,ENSG00000188611,ENSG00000168685,ENSG00000196878,ENSG00000095585,ENSG00000075420,ENSG00000135046,ENSG00000184702,ENSG00000197747,ENSG00000155657,ENSG00000151917,ENSG00000156535,ENSG00000172243,ENSG00000197888…
Factor: AP1; motif: TGACTCA; match class: 1	TF	TF:M02280_1	0.00116701	601	1267	ENSG00000163565,ENSG00000181381,ENSG00000115008,ENSG00000162645,ENSG00000173391,ENSG00000196620,ENSG00000143545,ENSG00000159216,ENSG00000108691,ENSG00000049249,ENSG00000148834,ENSG00000058085,ENSG00000188611,ENSG00000168685,ENSG00000196878,ENSG00000095585,ENSG00000075420,ENSG00000135046,ENSG00000184702,ENSG00000197747,ENSG00000155657,ENSG00000151917,ENSG00000156535,ENSG00000172243,ENSG00000197888…
Factor: IRF-2; motif: NAAANNGAAAGTGAAASTRN; match class: 1	TF	TF:M09957_1	0.0011948	22	1267	ENSG00000133321,ENSG00000240065,ENSG00000168394,ENSG00000187608,ENSG00000108771,ENSG00000178685,ENSG00000162654,ENSG00000120217,ENSG00000114455,ENSG00000244509
Factor: Bcl-6; motif: NTTYCTAGRA	TF	TF:M02085	0.00124134	5040	1267	ENSG00000156253,ENSG00000089127,ENSG00000067066,ENSG00000280789,ENSG00000162704,ENSG00000111331,ENSG00000125730,ENSG00000065833,ENSG00000123609,ENSG00000169245,ENSG00000154529,ENSG00000133321,ENSG00000119922,ENSG00000135899,ENSG00000196611,ENSG00000164733,ENSG00000137959,ENSG00000221963,ENSG00000147883,ENSG00000166741,ENSG00000163131,ENSG00000134321,ENSG00000115415,ENSG00000198695,ENSG00000181617…
Factor: IRF-7; motif: NNGAAAGTGAAANTR	TF	TF:M11678	0.00128776	180	1267	ENSG00000119917,ENSG00000164308,ENSG00000106066,ENSG00000123609,ENSG00000133321,ENSG00000119922,ENSG00000185745,ENSG00000221963,ENSG00000100342,ENSG00000115009,ENSG00000134757,ENSG00000117228,ENSG00000164342,ENSG00000126709,ENSG00000204632,ENSG00000128335,ENSG00000157551,ENSG00000139192,ENSG00000155428,ENSG00000115604,ENSG00000162654,ENSG00000137561,ENSG00000164692,ENSG00000117226,ENSG00000103490…
Factor: MAF; motif: NGCTGAGTCAN; match class: 1	TF	TF:M00983_1	0.00140484	1161	1267	ENSG00000111331,ENSG00000163565,ENSG00000133321,ENSG00000173193,ENSG00000177943,ENSG00000181381,ENSG00000189334,ENSG00000115008,ENSG00000140853,ENSG00000283563,ENSG00000162645,ENSG00000173391,ENSG00000182103,ENSG00000196620,ENSG00000143545,ENSG00000159216,ENSG00000050405,ENSG00000108691,ENSG00000112304,ENSG00000049249,ENSG00000148834,ENSG00000117228,ENSG00000058085,ENSG00000228672,ENSG00000136542…
Factor: IRF-2; motif: NNRAAAGTGAAASNNA	TF	TF:M01882	0.00149158	258	1267	ENSG00000119917,ENSG00000164308,ENSG00000169245,ENSG00000133321,ENSG00000119922,ENSG00000185745,ENSG00000221963,ENSG00000100342,ENSG00000130303,ENSG00000189190,ENSG00000196126,ENSG00000164342,ENSG00000204264,ENSG00000118680,ENSG00000204632,ENSG00000165949,ENSG00000108771,ENSG00000128335,ENSG00000157551,ENSG00000104368,ENSG00000204616,ENSG00000139192,ENSG00000091136,ENSG00000144820,ENSG00000155428…
Factor: c-Ets; motif: KRCAGGAARTRNKT	TF	TF:M00340	0.00188	5442	1267	ENSG00000089127,ENSG00000067066,ENSG00000119917,ENSG00000162704,ENSG00000164308,ENSG00000111331,ENSG00000179630,ENSG00000138496,ENSG00000135373,ENSG00000115267,ENSG00000125730,ENSG00000171798,ENSG00000145623,ENSG00000133321,ENSG00000119922,ENSG00000075651,ENSG00000135899,ENSG00000163735,ENSG00000196611,ENSG00000196954,ENSG00000221963,ENSG00000163840,ENSG00000177570,ENSG00000203896,ENSG00000163131…
Factor: NF-kappaB; motif: NGGGGAMTTTCCNN; match class: 1	TF	TF:M00194_1	0.00220866	387	1267	ENSG00000111331,ENSG00000135373,ENSG00000115267,ENSG00000169245,ENSG00000163735,ENSG00000166710,ENSG00000163131,ENSG00000130303,ENSG00000125144,ENSG00000049249,ENSG00000197635,ENSG00000099840,ENSG00000240065,ENSG00000168394,ENSG00000163739,ENSG00000117472,ENSG00000101180,ENSG00000081041,ENSG00000133048,ENSG00000204616,ENSG00000134470,ENSG00000168143,ENSG00000070190,ENSG00000171236,ENSG00000086570…
Factor: IRF-5; motif: NCGAAACCGAAACY	TF	TF:M11672	0.00263498	123	1267	ENSG00000205413,ENSG00000111335,ENSG00000138642,ENSG00000138496,ENSG00000115267,ENSG00000157601,ENSG00000137965,ENSG00000137628,ENSG00000163840,ENSG00000133106,ENSG00000181381,ENSG00000130303,ENSG00000106785,ENSG00000059378,ENSG00000130813,ENSG00000064012,ENSG00000136514,ENSG00000187608,ENSG00000165949,ENSG00000108771,ENSG00000173821,ENSG00000253309,ENSG00000198133,ENSG00000142677
Factor: Fra-2; motif: NNRTGAGTCAYN; match class: 1	TF	TF:M09923_1	0.00294845	616	1267	ENSG00000163565,ENSG00000181381,ENSG00000115008,ENSG00000162645,ENSG00000173391,ENSG00000196620,ENSG00000143545,ENSG00000159216,ENSG00000108691,ENSG00000049249,ENSG00000148834,ENSG00000058085,ENSG00000188611,ENSG00000168685,ENSG00000196878,ENSG00000095585,ENSG00000075420,ENSG00000135046,ENSG00000184702,ENSG00000197747,ENSG00000155657,ENSG00000151917,ENSG00000156535,ENSG00000172243,ENSG00000197888…
Factor: JunD; motif: NRTGAGTCAYN	TF	TF:M09964	0.00313473	5082	1267	ENSG00000089127,ENSG00000067066,ENSG00000214026,ENSG00000119917,ENSG00000164308,ENSG00000111335,ENSG00000111331,ENSG00000183628,ENSG00000169764,ENSG00000135373,ENSG00000125730,ENSG00000163565,ENSG00000065833,ENSG00000106066,ENSG00000123609,ENSG00000133321,ENSG00000119922,ENSG00000173193,ENSG00000170275,ENSG00000196611,ENSG00000128422,ENSG00000164733,ENSG00000221963,ENSG00000137752,ENSG00000166741…
Factor: Fra-1; motif: NRTGACTCATN; match class: 1	TF	TF:M09615_1	0.0035138	561	1267	ENSG00000163565,ENSG00000181381,ENSG00000115008,ENSG00000162645,ENSG00000173391,ENSG00000196620,ENSG00000143545,ENSG00000159216,ENSG00000108691,ENSG00000049249,ENSG00000058085,ENSG00000188611,ENSG00000168685,ENSG00000196878,ENSG00000095585,ENSG00000075420,ENSG00000135046,ENSG00000184702,ENSG00000197747,ENSG00000155657,ENSG00000151917,ENSG00000156535,ENSG00000172243,ENSG00000197888,ENSG00000263528…
Factor: STAT2; motif: RRGRAANNGAAACTGAAAN; match class: 1	TF	TF:M10080_1	0.00389626	11	1267	ENSG00000119917,ENSG00000137965,ENSG00000105939,ENSG00000221963,ENSG00000133106,ENSG00000187608,ENSG00000108771
Factor: Fra-1; motif: NNNTGAGTCAYN; match class: 1	TF	TF:M09922_1	0.00400972	680	1267	ENSG00000163565,ENSG00000181381,ENSG00000115008,ENSG00000162645,ENSG00000173391,ENSG00000196620,ENSG00000143545,ENSG00000159216,ENSG00000108691,ENSG00000049249,ENSG00000148834,ENSG00000058085,ENSG00000188611,ENSG00000168685,ENSG00000175793,ENSG00000196878,ENSG00000095585,ENSG00000075420,ENSG00000135046,ENSG00000184702,ENSG00000065618,ENSG00000197747,ENSG00000155657,ENSG00000151917,ENSG00000156535…
Factor: Six-1; motif: TGWAAYNTGAKMCN	TF	TF:M10057	0.00404943	598	1267	ENSG00000156253,ENSG00000177409,ENSG00000173193,ENSG00000142178,ENSG00000137959,ENSG00000198695,ENSG00000181634,ENSG00000172716,ENSG00000172986,ENSG00000123610,ENSG00000169435,ENSG00000185885,ENSG00000091986,ENSG00000041982,ENSG00000095585,ENSG00000167767,ENSG00000166750,ENSG00000137648,ENSG00000114638,ENSG00000104415,ENSG00000148180,ENSG00000156535,ENSG00000143847,ENSG00000134954,ENSG00000160182…
Factor: ISGF-3; motif: CAGTTTCWCTTTYCC; match class: 1	TF	TF:M00258_1	0.00418648	30	1267	ENSG00000177409,ENSG00000138642,ENSG00000138496,ENSG00000221963,ENSG00000163840,ENSG00000133106,ENSG00000126709,ENSG00000136514,ENSG00000204525,ENSG00000108771,ENSG00000234745
Factor: HELIOS; motif: RNARRRGGAASTGARAN; match class: 1	TF	TF:M09745_1	0.00439548	496	1267	ENSG00000067066,ENSG00000119917,ENSG00000133321,ENSG00000119922,ENSG00000170275,ENSG00000185745,ENSG00000137959,ENSG00000166710,ENSG00000163131,ENSG00000133106,ENSG00000079257,ENSG00000239713,ENSG00000188313,ENSG00000198464,ENSG00000126709,ENSG00000204264,ENSG00000003147,ENSG00000165949,ENSG00000134533,ENSG00000148180,ENSG00000248144,ENSG00000185404,ENSG00000197971,ENSG00000181143,ENSG00000137767…
Factor: ESR1; motif: NNNNMAGGTCACCCTGACCY; match class: 1	TF	TF:M02261_1	0.0044642	2439	1267	ENSG00000067066,ENSG00000214026,ENSG00000119917,ENSG00000274512,ENSG00000138642,ENSG00000125730,ENSG00000171798,ENSG00000068078,ENSG00000083454,ENSG00000100342,ENSG00000203896,ENSG00000133106,ENSG00000177943,ENSG00000274611,ENSG00000148175,ENSG00000106003,ENSG00000181634,ENSG00000243896,ENSG00000183186,ENSG00000013588,ENSG00000168398,ENSG00000182326,ENSG00000148346,ENSG00000126259,ENSG00000182685…
Factor: c-Jun; motif: NRTGAGTCAYN; match class: 1	TF	TF:M09965_1	0.00474283	683	1267	ENSG00000163565,ENSG00000181381,ENSG00000115008,ENSG00000162645,ENSG00000173391,ENSG00000196620,ENSG00000143545,ENSG00000159216,ENSG00000108691,ENSG00000049249,ENSG00000148834,ENSG00000058085,ENSG00000188611,ENSG00000168685,ENSG00000185304,ENSG00000196878,ENSG00000095585,ENSG00000075420,ENSG00000135046,ENSG00000184702,ENSG00000197747,ENSG00000155657,ENSG00000151917,ENSG00000156535,ENSG00000172243…
Factor: Fra-2; motif: RTGACTCANNN; match class: 1	TF	TF:M09616_1	0.00481645	731	1267	ENSG00000119917,ENSG00000163565,ENSG00000119922,ENSG00000181381,ENSG00000115008,ENSG00000162645,ENSG00000173391,ENSG00000196620,ENSG00000143545,ENSG00000159216,ENSG00000108691,ENSG00000049249,ENSG00000148834,ENSG00000106541,ENSG00000058085,ENSG00000188611,ENSG00000168685,ENSG00000175793,ENSG00000196878,ENSG00000095585,ENSG00000075420,ENSG00000135046,ENSG00000184702,ENSG00000065618,ENSG00000197747…
Factor: Fra-1; motif: TGACTCAN; match class: 1	TF	TF:M03869_1	0.00515045	420	1267	ENSG00000162645,ENSG00000196620,ENSG00000143545,ENSG00000108691,ENSG00000049249,ENSG00000058085,ENSG00000188611,ENSG00000168685,ENSG00000196878,ENSG00000095585,ENSG00000135046,ENSG00000184702,ENSG00000197747,ENSG00000155657,ENSG00000151917,ENSG00000156535,ENSG00000172243,ENSG00000197888,ENSG00000263528,ENSG00000160712,ENSG00000185404,ENSG00000181143,ENSG00000153064,ENSG00000100985,ENSG00000184363…
Factor: MafA; motif: GGTCAGCAGH	TF	TF:M03796	0.00535731	4769	1267	ENSG00000275464,ENSG00000089127,ENSG00000067066,ENSG00000274512,ENSG00000138642,ENSG00000138496,ENSG00000115267,ENSG00000163565,ENSG00000065833,ENSG00000157601,ENSG00000075651,ENSG00000221963,ENSG00000163840,ENSG00000203896,ENSG00000115415,ENSG00000274611,ENSG00000181617,ENSG00000115008,ENSG00000060140,ENSG00000013588,ENSG00000154760,ENSG00000055332,ENSG00000172716,ENSG00000166148,ENSG00000050344…
Factor: PEA3; motif: NNCAGGAARNN; match class: 1	TF	TF:M09915_1	0.00585537	5749	1267	ENSG00000089127,ENSG00000053438,ENSG00000067066,ENSG00000119917,ENSG00000164308,ENSG00000111331,ENSG00000183628,ENSG00000135373,ENSG00000171798,ENSG00000121413,ENSG00000133321,ENSG00000119922,ENSG00000173193,ENSG00000135899,ENSG00000166794,ENSG00000163735,ENSG00000243708,ENSG00000196954,ENSG00000164733,ENSG00000105939,ENSG00000163191,ENSG00000177570,ENSG00000203896,ENSG00000163131,ENSG00000169429…
Factor: C/EBPbeta; motif: NATTGCRYAAYN	TF	TF:M09597	0.00592523	3090	1267	ENSG00000156253,ENSG00000067066,ENSG00000119917,ENSG00000111331,ENSG00000135373,ENSG00000106066,ENSG00000121413,ENSG00000145623,ENSG00000165685,ENSG00000154529,ENSG00000119922,ENSG00000163735,ENSG00000128422,ENSG00000221963,ENSG00000137752,ENSG00000166741,ENSG00000115415,ENSG00000233954,ENSG00000181617,ENSG00000169429,ENSG00000204397,ENSG00000151790,ENSG00000115009,ENSG00000053747,ENSG00000175538…
Factor: c-Jun; motif: NNNNRRTGASTCAN	TF	TF:M07102	0.0065296	5146	1267	ENSG00000156253,ENSG00000067066,ENSG00000214026,ENSG00000119917,ENSG00000177409,ENSG00000274512,ENSG00000162704,ENSG00000164308,ENSG00000111335,ENSG00000111331,ENSG00000183628,ENSG00000169764,ENSG00000135373,ENSG00000163565,ENSG00000065833,ENSG00000106066,ENSG00000123609,ENSG00000145623,ENSG00000133321,ENSG00000119922,ENSG00000173193,ENSG00000137965,ENSG00000170275,ENSG00000196611,ENSG00000128422…
Factor: Erg; motif: MCAGGAAA; match class: 1	TF	TF:M07284_1	0.00667159	4443	1267	ENSG00000053438,ENSG00000280789,ENSG00000177409,ENSG00000162704,ENSG00000111335,ENSG00000138642,ENSG00000163565,ENSG00000121413,ENSG00000157601,ENSG00000154529,ENSG00000173193,ENSG00000163735,ENSG00000196954,ENSG00000163191,ENSG00000163131,ENSG00000133106,ENSG00000115415,ENSG00000106003,ENSG00000130303,ENSG00000204397,ENSG00000181634,ENSG00000144452,ENSG00000243896,ENSG00000183186,ENSG00000053747…
Factor: JunD; motif: NRTGAGTCAYN; match class: 1	TF	TF:M09964_1	0.0067421	859	1267	ENSG00000111335,ENSG00000163565,ENSG00000181381,ENSG00000115008,ENSG00000283563,ENSG00000162645,ENSG00000173391,ENSG00000196620,ENSG00000143545,ENSG00000159216,ENSG00000138271,ENSG00000108691,ENSG00000049249,ENSG00000148834,ENSG00000058085,ENSG00000188611,ENSG00000168685,ENSG00000175793,ENSG00000196878,ENSG00000095585,ENSG00000111348,ENSG00000075420,ENSG00000135046,ENSG00000184702,ENSG00000169876…
Factor: C/EBPbeta; motif: NRTTRYGCAATN	TF	TF:M09881	0.00740901	2748	1267	ENSG00000156253,ENSG00000067066,ENSG00000119917,ENSG00000111331,ENSG00000135373,ENSG00000106066,ENSG00000121413,ENSG00000145623,ENSG00000165685,ENSG00000154529,ENSG00000119922,ENSG00000163735,ENSG00000185745,ENSG00000128422,ENSG00000221963,ENSG00000137752,ENSG00000166741,ENSG00000115415,ENSG00000181617,ENSG00000169429,ENSG00000204397,ENSG00000151790,ENSG00000115009,ENSG00000053747,ENSG00000175538…
Factor: TBP; motif: NGNNTATAAAA; match class: 1	TF	TF:M03581_1	0.0123895	1995	1267	ENSG00000275464,ENSG00000169245,ENSG00000137965,ENSG00000166741,ENSG00000181617,ENSG00000132507,ENSG00000175538,ENSG00000182326,ENSG00000204889,ENSG00000182103,ENSG00000196620,ENSG00000159216,ENSG00000159445,ENSG00000123610,ENSG00000204267,ENSG00000196116,ENSG00000148834,ENSG00000134757,ENSG00000172403,ENSG00000107201,ENSG00000117228,ENSG00000133661,ENSG00000171860,ENSG00000167680,ENSG00000164342…
Factor: IRF-7; motif: AAGWGAA; match class: 1	TF	TF:M01884_1	0.0128225	4634	1267	ENSG00000156253,ENSG00000155542,ENSG00000067066,ENSG00000164308,ENSG00000138642,ENSG00000169764,ENSG00000135373,ENSG00000115267,ENSG00000143870,ENSG00000163565,ENSG00000121413,ENSG00000123609,ENSG00000169245,ENSG00000165685,ENSG00000154529,ENSG00000133321,ENSG00000119922,ENSG00000075651,ENSG00000135899,ENSG00000185745,ENSG00000164733,ENSG00000105939,ENSG00000137959,ENSG00000166710,ENSG00000147883…
Factor: C/EBPalpha; motif: NRTTGTGCAAYNN	TF	TF:M09596	0.0151542	5276	1267	ENSG00000156253,ENSG00000280071,ENSG00000205413,ENSG00000067066,ENSG00000119917,ENSG00000177409,ENSG00000111331,ENSG00000135373,ENSG00000115267,ENSG00000106066,ENSG00000121413,ENSG00000145623,ENSG00000165685,ENSG00000154529,ENSG00000119922,ENSG00000075651,ENSG00000137965,ENSG00000166794,ENSG00000163735,ENSG00000128422,ENSG00000221963,ENSG00000137752,ENSG00000100342,ENSG00000166741,ENSG00000134321…
Factor: ESE-1; motif: NNANVAGGAAGTNN; match class: 1	TF	TF:M09902_1	0.0180688	306	1267	ENSG00000067066,ENSG00000111331,ENSG00000119922,ENSG00000196954,ENSG00000177570,ENSG00000144452,ENSG00000168404,ENSG00000171860,ENSG00000204264,ENSG00000134996,ENSG00000111863,ENSG00000073331,ENSG00000120690,ENSG00000146859,ENSG00000263528,ENSG00000150540,ENSG00000185404,ENSG00000115607,ENSG00000171014,ENSG00000104361,ENSG00000139278,ENSG00000163606,ENSG00000124839,ENSG00000010379,ENSG00000132274…
Factor: c-Ets-1; motif: RCAGGAAGTGNNTNS	TF	TF:M00339	0.0203986	6853	1267	ENSG00000089127,ENSG00000067066,ENSG00000119917,ENSG00000164308,ENSG00000111331,ENSG00000179630,ENSG00000138642,ENSG00000138496,ENSG00000135373,ENSG00000115267,ENSG00000125730,ENSG00000171798,ENSG00000145623,ENSG00000157601,ENSG00000275895,ENSG00000133321,ENSG00000119922,ENSG00000075651,ENSG00000135899,ENSG00000166794,ENSG00000163735,ENSG00000243708,ENSG00000196954,ENSG00000164733,ENSG00000105939…
Factor: c-Ets-1; motif: RCAGGAAGTGNNTNS; match class: 1	TF	TF:M00339_1	0.0222112	1477	1267	ENSG00000089127,ENSG00000164308,ENSG00000111331,ENSG00000135373,ENSG00000275895,ENSG00000119922,ENSG00000075651,ENSG00000135899,ENSG00000243708,ENSG00000196954,ENSG00000105939,ENSG00000221963,ENSG00000203896,ENSG00000169429,ENSG00000147459,ENSG00000130303,ENSG00000115009,ENSG00000143545,ENSG00000182685,ENSG00000023445,ENSG00000168404,ENSG00000102886,ENSG00000146376,ENSG00000106541,ENSG00000105825…
Factor: IRF1; motif: NNNYASTTTCACTTTCNNTTT; match class: 1	TF	TF:M07216_1	0.0238021	35	1267	ENSG00000133321,ENSG00000100342,ENSG00000187608,ENSG00000108771,ENSG00000128335,ENSG00000178685,ENSG00000181143,ENSG00000162654,ENSG00000120217,ENSG00000114455,ENSG00000244509
Factor: IRF-8; motif: AGTTTCW	TF	TF:M01665	0.0240036	4826	1267	ENSG00000156253,ENSG00000155542,ENSG00000280071,ENSG00000205413,ENSG00000089127,ENSG00000119917,ENSG00000177409,ENSG00000111335,ENSG00000138496,ENSG00000135373,ENSG00000143870,ENSG00000125730,ENSG00000163565,ENSG00000169245,ENSG00000119922,ENSG00000075651,ENSG00000137965,ENSG00000196954,ENSG00000185745,ENSG00000105939,ENSG00000137628,ENSG00000137959,ENSG00000163191,ENSG00000221963,ENSG00000137752…
Factor: IRF-1; motif: NAAANNGAAAGTGAAASTRN; match class: 1	TF	TF:M09629_1	0.0245451	29	1267	ENSG00000133321,ENSG00000119922,ENSG00000100342,ENSG00000239713,ENSG00000108771,ENSG00000128335,ENSG00000178685,ENSG00000181143,ENSG00000120217,ENSG00000244509
Factor: c-Fos; motif: TGACTCAN	TF	TF:M03815	0.0250136	2473	1267	ENSG00000089127,ENSG00000067066,ENSG00000214026,ENSG00000164308,ENSG00000111331,ENSG00000183628,ENSG00000169764,ENSG00000135373,ENSG00000065833,ENSG00000123609,ENSG00000133321,ENSG00000170275,ENSG00000196611,ENSG00000128422,ENSG00000221963,ENSG00000203896,ENSG00000181381,ENSG00000169429,ENSG00000189334,ENSG00000144452,ENSG00000047365,ENSG00000115008,ENSG00000140853,ENSG00000060140,ENSG00000162645…
Factor: FOXM1; motif: NAGASTGATTA; match class: 1	TF	TF:M04611_1	0.0252364	3548	1267	ENSG00000067066,ENSG00000214026,ENSG00000132530,ENSG00000179630,ENSG00000138496,ENSG00000135373,ENSG00000125730,ENSG00000065833,ENSG00000106066,ENSG00000165685,ENSG00000133321,ENSG00000135899,ENSG00000137965,ENSG00000137959,ENSG00000147883,ENSG00000163840,ENSG00000163131,ENSG00000134321,ENSG00000133106,ENSG00000115415,ENSG00000233954,ENSG00000135114,ENSG00000169429,ENSG00000204397,ENSG00000151790…
Factor: Fra-2; motif: RTGACTCANNN	TF	TF:M09616	0.0284584	4805	1267	ENSG00000156253,ENSG00000089127,ENSG00000067066,ENSG00000214026,ENSG00000119917,ENSG00000177409,ENSG00000164308,ENSG00000111335,ENSG00000111331,ENSG00000183628,ENSG00000169764,ENSG00000135373,ENSG00000163565,ENSG00000065833,ENSG00000123609,ENSG00000145623,ENSG00000133321,ENSG00000119922,ENSG00000173193,ENSG00000137965,ENSG00000170275,ENSG00000196611,ENSG00000128422,ENSG00000164733,ENSG00000221963…
Factor: NRL; motif: NNNNTGCTGAC; match class: 1	TF	TF:M04224_1	0.0293342	657	1267	ENSG00000275464,ENSG00000065833,ENSG00000075651,ENSG00000203896,ENSG00000115009,ENSG00000115008,ENSG00000060140,ENSG00000181409,ENSG00000138271,ENSG00000123610,ENSG00000049249,ENSG00000091986,ENSG00000204839,ENSG00000188611,ENSG00000095585,ENSG00000111348,ENSG00000086548,ENSG00000117472,ENSG00000006283,ENSG00000130307,ENSG00000184702,ENSG00000065618,ENSG00000162896,ENSG00000155657,ENSG00000197594…
Factor: foxm1; motif: TGTTTRCTYWNN; match class: 1	TF	TF:M09930_1	0.0294987	1565	1267	ENSG00000089127,ENSG00000067066,ENSG00000177409,ENSG00000123609,ENSG00000169245,ENSG00000128422,ENSG00000137959,ENSG00000115415,ENSG00000181617,ENSG00000115009,ENSG00000164023,ENSG00000115008,ENSG00000060140,ENSG00000198796,ENSG00000168398,ENSG00000206199,ENSG00000139629,ENSG00000172403,ENSG00000280433,ENSG00000117228,ENSG00000135047,ENSG00000165929,ENSG00000198502,ENSG00000142676,ENSG00000188611…
Factor: C/EBPalpha; motif: NRTTGTGCAAYNN; match class: 1	TF	TF:M09596_1	0.0295802	1081	1267	ENSG00000106066,ENSG00000121413,ENSG00000154529,ENSG00000119922,ENSG00000115415,ENSG00000181617,ENSG00000002549,ENSG00000175538,ENSG00000198796,ENSG00000068079,ENSG00000168386,ENSG00000119899,ENSG00000134757,ENSG00000133661,ENSG00000115641,ENSG00000164342,ENSG00000160588,ENSG00000196083,ENSG00000150782,ENSG00000110852,ENSG00000106366,ENSG00000176697,ENSG00000073331,ENSG00000125538,ENSG00000019186…
Factor: IRF-2; motif: GAAAAGYGAAASY	TF	TF:M00063	0.0319768	695	1267	ENSG00000119917,ENSG00000163565,ENSG00000169245,ENSG00000133321,ENSG00000119922,ENSG00000135899,ENSG00000185745,ENSG00000100342,ENSG00000115415,ENSG00000144452,ENSG00000133816,ENSG00000182103,ENSG00000068781,ENSG00000239713,ENSG00000164266,ENSG00000240065,ENSG00000118680,ENSG00000168394,ENSG00000111348,ENSG00000114315,ENSG00000204632,ENSG00000187608,ENSG00000176697,ENSG00000184979,ENSG00000166750…
Factor: AR; motif: AGWACATNWTGTTCT	TF	TF:M00447	0.0330655	4226	1267	ENSG00000275464,ENSG00000205413,ENSG00000089127,ENSG00000067066,ENSG00000119917,ENSG00000274512,ENSG00000164308,ENSG00000111335,ENSG00000138642,ENSG00000143870,ENSG00000125730,ENSG00000163682,ENSG00000135899,ENSG00000170275,ENSG00000163735,ENSG00000196611,ENSG00000185745,ENSG00000137959,ENSG00000166710,ENSG00000147883,ENSG00000100342,ENSG00000203896,ENSG00000163131,ENSG00000134321,ENSG00000133106…
Factor: AP-1; motif: TGACTCANNSKN	TF	TF:M00924	0.0367488	2824	1267	ENSG00000089127,ENSG00000214026,ENSG00000111335,ENSG00000111331,ENSG00000169764,ENSG00000163565,ENSG00000065833,ENSG00000123609,ENSG00000133321,ENSG00000170275,ENSG00000196611,ENSG00000128422,ENSG00000164733,ENSG00000221963,ENSG00000166741,ENSG00000169429,ENSG00000189334,ENSG00000204397,ENSG00000047365,ENSG00000115008,ENSG00000140853,ENSG00000198796,ENSG00000162645,ENSG00000168398,ENSG00000173391…
Factor: GR; motif: AGAACAN	TF	TF:M07355	0.0395657	5908	1267	ENSG00000275464,ENSG00000156253,ENSG00000155542,ENSG00000280071,ENSG00000205413,ENSG00000280789,ENSG00000214026,ENSG00000119917,ENSG00000177409,ENSG00000274512,ENSG00000164308,ENSG00000111335,ENSG00000135373,ENSG00000121413,ENSG00000275895,ENSG00000169245,ENSG00000165685,ENSG00000119922,ENSG00000075651,ENSG00000166794,ENSG00000196611,ENSG00000243708,ENSG00000164733,ENSG00000137628,ENSG00000137959…
Factor: C/EBP; motif: NNATTGCNNAANNN	TF	TF:M00190	0.0439376	5659	1267	ENSG00000156253,ENSG00000205413,ENSG00000089127,ENSG00000067066,ENSG00000119917,ENSG00000177409,ENSG00000111331,ENSG00000135373,ENSG00000106066,ENSG00000121413,ENSG00000145623,ENSG00000165685,ENSG00000154529,ENSG00000119922,ENSG00000173193,ENSG00000166794,ENSG00000163735,ENSG00000243708,ENSG00000185745,ENSG00000128422,ENSG00000221963,ENSG00000137752,ENSG00000100342,ENSG00000166741,ENSG00000134321…
Factor: Fra-2; motif: TGASTCANCN	TF	TF:M03870	0.045738	3661	1267	ENSG00000067066,ENSG00000214026,ENSG00000274512,ENSG00000183628,ENSG00000169764,ENSG00000135373,ENSG00000163565,ENSG00000065833,ENSG00000123609,ENSG00000145623,ENSG00000133321,ENSG00000119922,ENSG00000173193,ENSG00000137965,ENSG00000170275,ENSG00000128422,ENSG00000164733,ENSG00000147883,ENSG00000203896,ENSG00000274611,ENSG00000181381,ENSG00000198695,ENSG00000169429,ENSG00000151790,ENSG00000144452…
Factor: TWIST; motif: CACCTGG; match class: 1	TF	TF:M03582_1	0.045941	2594	1267	ENSG00000275464,ENSG00000067066,ENSG00000280789,ENSG00000138642,ENSG00000115267,ENSG00000171798,ENSG00000128422,ENSG00000177570,ENSG00000177943,ENSG00000233954,ENSG00000147459,ENSG00000130303,ENSG00000047365,ENSG00000133816,ENSG00000002549,ENSG00000168398,ENSG00000215788,ENSG00000136068,ENSG00000148346,ENSG00000181409,ENSG00000126259,ENSG00000182685,ENSG00000123104,ENSG00000187550,ENSG00000189190…
Factor: IRF-4; motif: NCGAAACCGAAACYA; match class: 1	TF	TF:M04015_1	0.0463267	163	1267	ENSG00000177409,ENSG00000111335,ENSG00000111331,ENSG00000138642,ENSG00000119922,ENSG00000185745,ENSG00000137628,ENSG00000221963,ENSG00000133106,ENSG00000181381,ENSG00000130303,ENSG00000164342,ENSG00000240065,ENSG00000136514,ENSG00000112773,ENSG00000168394,ENSG00000235750,ENSG00000134326,ENSG00000187608,ENSG00000204525,ENSG00000152689,ENSG00000108771,ENSG00000089692,ENSG00000198258,ENSG00000145681…
Complement and Coagulation Cascades	WP	WP:WP558	3.31942e-06	59	619	ENSG00000125730,ENSG00000182326,ENSG00000196352,ENSG00000198734,ENSG00000171860,ENSG00000106366,ENSG00000003436,ENSG00000104368,ENSG00000205403,ENSG00000224389,ENSG00000122861,ENSG00000100739,ENSG00000159403,ENSG00000243649,ENSG00000000971,ENSG00000197249,ENSG00000164344,ENSG00000178726,ENSG00000143278,ENSG00000171564
Type II interferon signaling (IFNG)	WP	WP:WP619	1.32808e-05	37	619	ENSG00000089127,ENSG00000169245,ENSG00000119922,ENSG00000115415,ENSG00000055332,ENSG00000117228,ENSG00000126709,ENSG00000240065,ENSG00000168394,ENSG00000187608,ENSG00000125538,ENSG00000125347,ENSG00000234745,ENSG00000090339,ENSG00000184557
Allograft Rejection	WP	WP:WP2328	6.62183e-05	88	619	ENSG00000125730,ENSG00000115415,ENSG00000169429,ENSG00000115008,ENSG00000196352,ENSG00000064012,ENSG00000196126,ENSG00000198502,ENSG00000204632,ENSG00000125538,ENSG00000204525,ENSG00000144891,ENSG00000085563,ENSG00000206503,ENSG00000224389,ENSG00000169248,ENSG00000234745,ENSG00000204642,ENSG00000105329,ENSG00000231389,ENSG00000130635,ENSG00000101017,ENSG00000179344
Senescence and Autophagy in Cancer	WP	WP:WP615	6.73684e-05	108	619	ENSG00000163565,ENSG00000169429,ENSG00000181634,ENSG00000115008,ENSG00000137801,ENSG00000147889,ENSG00000146674,ENSG00000106366,ENSG00000163739,ENSG00000125538,ENSG00000122641,ENSG00000148180,ENSG00000125347,ENSG00000104368,ENSG00000160712,ENSG00000168542,ENSG00000122861,ENSG00000134352,ENSG00000105329,ENSG00000145824,ENSG00000109072,ENSG00000165794,ENSG00000113140,ENSG00000026508,ENSG00000197632…
Vitamin D Receptor Pathway	WP	WP:WP2877	8.21281e-05	182	619	ENSG00000147883,ENSG00000172986,ENSG00000183486,ENSG00000196126,ENSG00000147889,ENSG00000146674,ENSG00000197408,ENSG00000019186,ENSG00000163220,ENSG00000118503,ENSG00000111424,ENSG00000079385,ENSG00000118004,ENSG00000085563,ENSG00000133116,ENSG00000100739,ENSG00000106258,ENSG00000021355,ENSG00000118785,ENSG00000064270,ENSG00000143546,ENSG00000123689,ENSG00000157765,ENSG00000105329,ENSG00000087494…
Human Complement System	WP	WP:WP2806	0.000165726	99	619	ENSG00000125730,ENSG00000182326,ENSG00000196352,ENSG00000171860,ENSG00000137801,ENSG00000091136,ENSG00000205403,ENSG00000259207,ENSG00000060558,ENSG00000159403,ENSG00000243649,ENSG00000118785,ENSG00000124491,ENSG00000171557,ENSG00000188404,ENSG00000090339,ENSG00000109072,ENSG00000000971,ENSG00000164344,ENSG00000011465,ENSG00000163631,ENSG00000101017,ENSG00000171560,ENSG00000171564
Ebola Virus Pathway on Host	WP	WP:WP4217	0.00088009	130	619	ENSG00000164733,ENSG00000115415,ENSG00000130303,ENSG00000055332,ENSG00000136068,ENSG00000196126,ENSG00000107201,ENSG00000135047,ENSG00000213949,ENSG00000198502,ENSG00000204632,ENSG00000115232,ENSG00000204525,ENSG00000148180,ENSG00000140575,ENSG00000263528,ENSG00000206503,ENSG00000005884,ENSG00000069869,ENSG00000259207,ENSG00000006747,ENSG00000234745,ENSG00000204642,ENSG00000231389,ENSG00000184557…
Blood Clotting Cascade	WP	WP:WP272	0.000997969	23	619	ENSG00000198734,ENSG00000106366,ENSG00000104368,ENSG00000122861,ENSG00000171557,ENSG00000164344,ENSG00000197632,ENSG00000143278,ENSG00000171560,ENSG00000171564
The human immune response to tuberculosis	WP	WP:WP4197	0.000997969	23	619	ENSG00000089127,ENSG00000119917,ENSG00000157601,ENSG00000185745,ENSG00000115415,ENSG00000068079,ENSG00000185885,ENSG00000204264,ENSG00000168394,ENSG00000125347
Prostaglandin Synthesis and Regulation	WP	WP:WP98	0.00148346	45	619	ENSG00000135046,ENSG00000197747,ENSG00000138772,ENSG00000132170,ENSG00000148344,ENSG00000196139,ENSG00000196975,ENSG00000197956,ENSG00000116711,ENSG00000073756,ENSG00000172179,ENSG00000124212,ENSG00000125384,ENSG00000164120
PI3K-Akt Signaling Pathway	WP	WP:WP4172	0.00173352	345	619	ENSG00000145623,ENSG00000068078,ENSG00000053747,ENSG00000159445,ENSG00000058085,ENSG00000213949,ENSG00000137801,ENSG00000168685,ENSG00000041982,ENSG00000128052,ENSG00000196878,ENSG00000176697,ENSG00000137809,ENSG00000115232,ENSG00000112964,ENSG00000077238,ENSG00000120156,ENSG00000113494,ENSG00000165025,ENSG00000160712,ENSG00000104205,ENSG00000005884,ENSG00000091136,ENSG00000259207,ENSG00000172752…
Photodynamic therapy-induced NF-kB survival signaling	WP	WP:WP3617	0.002168	35	619	ENSG00000196611,ENSG00000169429,ENSG00000115008,ENSG00000023445,ENSG00000067182,ENSG00000125538,ENSG00000081041,ENSG00000100985,ENSG00000140379,ENSG00000090339,ENSG00000087245,ENSG00000073756
SARS-CoV-2 Innate Immunity Evasion and Cell-specific immune response	WP	WP:WP5039	0.00422696	68	619	ENSG00000157601,ENSG00000169245,ENSG00000119922,ENSG00000163735,ENSG00000115415,ENSG00000169429,ENSG00000108691,ENSG00000185885,ENSG00000064012,ENSG00000107201,ENSG00000163739,ENSG00000081041,ENSG00000108771,ENSG00000089692,ENSG00000160712,ENSG00000169248,ENSG00000105329
Lung fibrosis	WP	WP:WP3624	0.00594375	63	619	ENSG00000169429,ENSG00000108691,ENSG00000125538,ENSG00000081041,ENSG00000122861,ENSG00000125148,ENSG00000100985,ENSG00000118785,ENSG00000140285,ENSG00000152207,ENSG00000105329,ENSG00000087245,ENSG00000096696,ENSG00000197249,ENSG00000100292,ENSG00000163235
Inflammatory Response Pathway	WP	WP:WP453	0.00681639	33	619	ENSG00000058085,ENSG00000137801,ENSG00000067182,ENSG00000077238,ENSG00000091136,ENSG00000168542,ENSG00000164692,ENSG00000109072,ENSG00000108821,ENSG00000101017,ENSG00000115085
Endochondral Ossification with Skeletal Dysplasias	WP	WP:WP4808	0.00900657	65	619	ENSG00000068078,ENSG00000115415,ENSG00000136943,ENSG00000112964,ENSG00000197594,ENSG00000104368,ENSG00000122861,ENSG00000006747,ENSG00000100985,ENSG00000118785,ENSG00000124813,ENSG00000111341,ENSG00000105329,ENSG00000087494,ENSG00000162733,ENSG00000162998
Endochondral Ossification	WP	WP:WP474	0.00900657	65	619	ENSG00000068078,ENSG00000115415,ENSG00000136943,ENSG00000112964,ENSG00000197594,ENSG00000104368,ENSG00000122861,ENSG00000006747,ENSG00000100985,ENSG00000118785,ENSG00000124813,ENSG00000111341,ENSG00000105329,ENSG00000087494,ENSG00000162733,ENSG00000162998
Nanomaterial-induced Inflammasome Activation	WP	WP:WP3890	0.0122406	7	619	ENSG00000164733,ENSG00000137752,ENSG00000125538,ENSG00000103490,ENSG00000136869
COVID-19, thrombosis and anticoagulation	WP	WP:WP4927	0.0122406	7	619	ENSG00000124491,ENSG00000171557,ENSG00000143278,ENSG00000171560,ENSG00000171564
Fibrin Complement Receptor 3 Signaling Pathway	WP	WP:WP4136	0.0168501	42	619	ENSG00000169245,ENSG00000108691,ENSG00000164342,ENSG00000104368,ENSG00000165025,ENSG00000127666,ENSG00000171557,ENSG00000170458,ENSG00000136869,ENSG00000171560,ENSG00000011600,ENSG00000171564
Glucocorticoid Receptor Pathway	WP	WP:WP2880	0.0279971	71	619	ENSG00000148175,ENSG00000115009,ENSG00000023445,ENSG00000108691,ENSG00000204531,ENSG00000170542,ENSG00000118503,ENSG00000163993,ENSG00000135378,ENSG00000168497,ENSG00000095752,ENSG00000073756,ENSG00000139211,ENSG00000178726,ENSG00000019549,ENSG00000153294
Type I Interferon Induction and Signaling During SARS-CoV-2 Infection	WP	WP:WP4868	0.0374889	39	619	ENSG00000089127,ENSG00000111335,ENSG00000111331,ENSG00000115267,ENSG00000115415,ENSG00000055332,ENSG00000107201,ENSG00000164342,ENSG00000263528,ENSG00000174130,ENSG00000136869
Platelet-mediated interactions with vascular and circulating cells	WP	WP:WP4462	0.0413709	17	619	ENSG00000108691,ENSG00000125538,ENSG00000090339,ENSG00000105329,ENSG00000119699,ENSG00000101017,ENSG00000136869
